# Supplementary material for: SAMHD1 as a prognostic and predictive biomarker in stage II colorectal cancer: A multicenter cohort study
Source: Front Oncol. 2022 Aug 1;12:939982. doi: 10.3389/fonc.2022.939982 (PMC9376296; doi:10.3389/fonc.2022.939982)
Supplement: Supplementary file 5 [file Table_3.xlsx]

## Sheet: Table S3
Table S3. The list of the t-test analysis results of 2760 proteins
	Protein names	Gene names	P-value
1	Plectin (PCN) (PLTN) (Hemidesmosomal protein 1) (HD1) (Plectin-1)	PLEC PLEC1	0.148042
2	Myosin-11 (Myosin heavy chain 11) (Myosin heavy chain, smooth muscle isoform) (SMMHC)	MYH11 KIAA0866	4.57e-05
3	Neuroblast differentiation-associated protein AHNAK (Desmoyokin)	AHNAK PM227	0.0262749
4	Epididymis secretory sperm binding protein	NA	0.137869
5	Cytoplasmic dynein 1 heavy chain 1 (Cytoplasmic dynein heavy chain 1) (Dynein heavy chain, cytosolic)	DYNC1H1 DHC1 DNCH1 DNCL DNECL DYHC KIAA0325	0.15917
6	Albumin	ALB GIG20 GIG42 PRO0903 PRO1708 PRO2044 PRO2619 PRO2675 UNQ696/PRO1341	0.606962
7	Desmin	DES	0.000112389
8	Eukaryotic translation initiation factor 3 subunit A (eIF3a) (Eukaryotic translation initiation factor 3 subunit 10) (eIF-3-theta)	eIF3a EIF3A EIF3S10	0.170638
9	Filamin-A (FLN-A) (Actin-binding protein 280) (ABP-280) (Alpha-filamin) (Endothelial actin-binding protein) (Filamin-1) (Non-muscle filamin)	FLNA FLN FLN1	0.000556408
10	Myosin-9 (Cellular myosin heavy chain, type A) (Myosin heavy chain 9) (Myosin heavy chain, non-muscle IIa) (Non-muscle myosin heavy chain A) (NMMHC-A) (Non-muscle myosin heavy chain IIa) (NMMHC II-a) (NMMHC-IIA)	MYH9	0.650868
11	Vimentin	VIM	0.130365
12	Keratin, type II cytoskeletal 8 (Cytokeratin-8) (CK-8) (Keratin-8) (K8) (Type-II keratin Kb8)	KRT8 CYK8	0.131645
13	Fibronectin	FN1 hCG_1813428	0.00204713
14	IgGFc-binding protein	FCGBP	2.47e-07
15	Mucin-2	MUC2	0.00160917
16	Caldesmon (CDM)	CALD1 CAD CDM	0.00065696
17	DNA-dependent protein kinase catalytic subunit (DNA-PK catalytic subunit) (DNA-PKcs) (EC 2.7.11.1) (DNPK1) (p460)	PRKDC HYRC HYRC1	0.318979
18	Prelamin-A/C [Cleaved into: Lamin-A/C (70 kDa lamin) (Renal carcinoma antigen NY-REN-32)]	LMNA LMN1	0.0136294
19	Spectrin beta chain, non-erythrocytic 1 (Beta-II spectrin) (Fodrin beta chain) (Spectrin, non-erythroid beta chain 1)	SPTBN1 SPTB2	0.29301
20	Talin-1	TLN1 KIAA1027 TLN	0.00589073
21	Heparan sulfate proteoglycan 2 (Perlecan), isoform CRA_b	HSPG2 hCG_1981506	0.468621
22	Clathrin heavy chain 1 (Clathrin heavy chain on chromosome 17) (CLH-17)	CLTC CLH17 CLTCL2 KIAA0034	0.591186
23	Complement C3 (C3 and PZP-like alpha-2-macroglobulin domain-containing protein 1) [Cleaved into: Complement C3 beta chain; C3-beta-c (C3bc); Complement C3 alpha chain; C3a anaphylatoxin; Acylation stimulating protein (ASP) (C3adesArg); Complement C3b alpha' chain; Complement C3c alpha' chain fragment 1; Complement C3dg fragment; Complement C3g fragment; Complement C3d fragment; Complement C3f fra…	C3 CPAMD1	0.856924
24	Keratin, type I cytoskeletal 18 (Cell proliferation-inducing gene 46 protein) (Cytokeratin-18) (CK-18) (Keratin-18) (K18)	KRT18 CYK18 PIG46	0.00568407
25	Synemin (Desmuslin)	SYNM DMN KIAA0353 SYN	3.65e-05
26	Fibrinogen alpha chain [Cleaved into: Fibrinopeptide A; Fibrinogen alpha chain]	FGA	0.805179
27	Filamin-C (FLN-C) (FLNc) (ABP-280-like protein) (ABP-L) (Actin-binding-like protein) (Filamin-2) (Gamma-filamin)	FLNC ABPL FLN2	7.54e-05
28	Protein disulfide-isomerase (EC 5.3.4.1)	NA	0.560741
29	Filamin-B (FLN-B) (ABP-278) (ABP-280 homolog) (Actin-binding-like protein) (Beta-filamin) (Filamin homolog 1) (Fh1) (Filamin-3) (Thyroid autoantigen) (Truncated actin-binding protein) (Truncated ABP)	FLNB FLN1L FLN3 TABP TAP	0.00199316
30	Phosphoglycerate kinase 1 (EC 2.7.2.3) (Cell migration-inducing gene 10 protein) (Primer recognition protein 2) (PRP 2)	PGK1 PGKA MIG10 OK/SW-cl.110	1.06e-05
31	3-hydroxyacyl-[acyl-carrier-protein] dehydratase (EC 1.1.1.100) (EC 1.3.1.39) (EC 2.3.1.38) (EC 2.3.1.39) (EC 2.3.1.41) (EC 2.3.1.85) (EC 3.1.2.14) (EC 4.2.1.59) (3-oxoacyl-[acyl-carrier-protein] reductase) (3-oxoacyl-[acyl-carrier-protein] synthase) (Acyl-[acyl-carrier-protein] hydrolase) (Enoyl-[acyl-carrier-protein] reductase) (Fatty acid synthase) ([Acyl-carrier-protein] S-acetyltransferase) …	FASN	0.000511443
32	Glyceraldehyde-3-phosphate dehydrogenase (GAPDH) (EC 1.2.1.12) (Peptidyl-cysteine S-nitrosylase GAPDH) (EC 2.6.99.-)	GAPDH GAPD CDABP0047 OK/SW-cl.12	0.952254
33	Annexin A6 (67 kDa calelectrin) (Annexin VI) (Annexin-6) (Calphobindin-II) (CPB-II) (Chromobindin-20) (Lipocortin VI) (Protein III) (p68) (p70)	ANXA6 ANX6	0.000426543
34	Heterogeneous nuclear ribonucleoprotein M	HNRNPM	0.0309168
35	Cytokeratin-1 (Keratin, type II cytoskeletal 1) (Keratin-1) (Type-II keratin Kb1)	KRT1	0.00957055
36	Calponin-1 (Basic calponin) (Calponin H1, smooth muscle)	CNN1	8.47e-05
37	Apolipoprotein A-I (Apo-AI) (ApoA-I) (Apolipoprotein A1) [Cleaved into: Proapolipoprotein A-I (ProapoA-I); Truncated apolipoprotein A-I (Apolipoprotein A-I(1-242))]	APOA1	0.223953
38	Fibrinogen beta chain [Cleaved into: Fibrinopeptide B; Fibrinogen beta chain]	FGB	0.860123
39	Alpha-actinin-4 (Non-muscle alpha-actinin 4)	ACTN4	0.97242
40	ATP-dependent DNA helicase 2 subunit 1	XRCC6	0.000970826
41	Lactotransferrin (Fragment)	LTF	0.0077987
42	Transitional endoplasmic reticulum ATPase (TER ATPase) (EC 3.6.4.6) (15S Mg(2+)-ATPase p97 subunit) (Valosin-containing protein) (VCP)	VCP	0.00127772
43	Actin-depolymerizing factor (Brevin) (Gelsolin)	NA	4.85e-05
44	Metavinculin (Vinculin)	VCL hCG_2024635	0.000932075
45	Leucine-rich PPR motif-containing protein, mitochondrial (130 kDa leucine-rich protein) (LRP 130) (GP130)	LRPPRC LRP130	0.0216922
46	Nuclear mitotic apparatus protein 1, isoform CRA_a	NUMA1 hCG_2017131	0.00220531
47	EH domain-containing protein 2 (PAST homolog 2)	EHD2 PAST2	2.47e-05
48	p180/ribosome receptor	RRBP1	0.642011
49	HCG2044799 (HNRNPUL2-BSCL2 readthrough (NMD candidate))	HNRNPUL2-BSCL2 hCG_2044799	0.72618
50	Alpha-enolase (EC 4.2.1.11) (2-phospho-D-glycerate hydro-lyase) (C-myc promoter-binding protein) (Enolase 1) (MBP-1) (MPB-1) (Non-neural enolase) (NNE) (Phosphopyruvate hydratase) (Plasminogen-binding protein)	ENO1 ENO1L1 MBPB1 MPB1	0.0302301
51	60S ribosomal protein L4 (60S ribosomal protein L1) (Large ribosomal subunit protein uL4)	RPL4 RPL1	0.0863467
52	cDNA FLJ76817, highly similar to Homo sapiens non-POU domain containing, octamer-binding (NONO), mRNA	NA	0.000183557
53	Aconitate hydratase, mitochondrial (Aconitase) (EC 4.2.1.-)	NA	1.28e-10
54	Elongation factor 2 (EF-2)	EEF2 EF2	6.48e-05
55	Neutral alpha-glucosidase AB (EC 3.2.1.207) (Alpha-glucosidase 2) (Glucosidase II subunit alpha)	GANAB G2AN KIAA0088	0.136327
56	ATP-dependent RNA helicase A (EC 3.6.4.13) (DEAH box protein 9) (DExH-box helicase 9) (Leukophysin) (LKP) (Nuclear DNA helicase II) (NDH II) (RNA helicase A)	DHX9 DDX9 LKP NDH2	0.0917117
57	Myosin light chain kinase, smooth muscle (MLCK) (smMLCK) (EC 2.7.11.18) (Kinase-related protein) (KRP) (Telokin) [Cleaved into: Myosin light chain kinase, smooth muscle, deglutamylated form]	MYLK MLCK MLCK1 MYLK1	0.000207637
58	Epididymis secretory sperm binding protein	NA	0.0172498
59	E3 ubiquitin-protein ligase RNF213	RNF213	0.75291
60	Histone H4	H4C1 H4/A H4FA HIST1H4A; H4C2 H4/I H4FI HIST1H4B; H4C3 H4/G H4FG HIST1H4C; H4C4 H4/B H4FB HIST1H4D; H4C5 H4/J H4FJ HIST1H4E; H4C6 H4/C H4FC HIST1H4F; H4C8 H4/H H4FH HIST1H4H; H4C9 H4/M H4FM HIST1H4I; H4C11 H4/E H4FE HIST1H4J; H4C12 H4/D H4FD HIST1H4K; H4C13 H4/K H4FK HIST1H4L; H4C14 H4/N H4F2 H4FN HIST2H4 HIST2H4A; H4C15 H4/O H4FO HIST2H4B; H4-16 HIST4H4	0.473843
61	40S ribosomal protein S4, X isoform (SCR10) (Single copy abundant mRNA protein) (Small ribosomal subunit protein eS4)	RPS4X CCG2 RPS4 SCAR	0.00880091
62	Annexin A2 (Annexin II) (Annexin-2) (Calpactin I heavy chain) (Calpactin-1 heavy chain) (Chromobindin-8) (Lipocortin II) (Placental anticoagulant protein IV) (PAP-IV) (Protein I) (p36)	ANXA2 ANX2 ANX2L4 CAL1H LPC2D	0.00141444
63	ATP synthase subunit beta, mitochondrial (EC 7.1.2.2) (ATP synthase F1 subunit beta)	ATP5F1B ATP5B ATPMB ATPSB	4.53e-07
64	Glucose-6-phosphate isomerase (EC 5.3.1.9)	NA	0.719593
65	Endoplasmic reticulum chaperone BiP (EC 3.6.4.10) (78 kDa glucose-regulated protein) (GRP-78) (Binding-immunoglobulin protein) (BiP) (Heat shock protein 70 family protein 5) (HSP70 family protein 5) (Heat shock protein family A member 5) (Immunoglobulin heavy chain-binding protein)	HSPA5 GRP78	0.080831
66	Transketolase (TK) (EC 2.2.1.1)	TKT	0.00075885
67	Myosin-14 (Myosin heavy chain 14) (Myosin heavy chain, non-muscle IIc) (Non-muscle myosin heavy chain IIc) (NMHC II-C)	MYH14 KIAA2034 FP17425	0.000448894
68	Collagen alpha-3(VI) chain	COL6A3	0.00554477
69	IQ motif containing GTPase activating protein 1	IQGAP1	0.191551
70	Keratin, type I cytoskeletal 19 (Cytokeratin-19) (CK-19) (Keratin-19) (K19)	KRT19	0.0267333
71	60S ribosomal protein L7 (Large ribosomal subunit protein uL30)	RPL7	0.282743
72	Heterogeneous nuclear ribonucleoprotein K	NA	0.527043
73	Moesin (Membrane-organizing extension spike protein)	MSN	0.0470632
74	Catalase (EC 1.11.1.6)	CAT	4.02e-05
75	Glycogen phosphorylase, brain form (EC 2.4.1.1)	PYGB	0.945027
76	cDNA, FLJ92973, highly similar to Homo sapiens villin 2 (ezrin) (VIL2), mRNA	NA	0.00855892
77	X-ray repair cross-complementing protein 5 (EC 3.6.4.-) (86 kDa subunit of Ku antigen) (ATP-dependent DNA helicase 2 subunit 2) (ATP-dependent DNA helicase II 80 kDa subunit) (CTC box-binding factor 85 kDa subunit) (CTC85) (CTCBF) (DNA repair protein XRCC5) (Ku80) (Ku86) (Lupus Ku autoantigen protein p86) (Nuclear factor IV) (Thyroid-lupus autoantigen) (TLAA) (X-ray repair complementing defective…	XRCC5 G22P2	0.7616
78	Heat shock protein HSP 90-alpha (Heat shock 86 kDa) (HSP 86) (HSP86) (Lipopolysaccharide-associated protein 2) (LAP-2) (LPS-associated protein 2) (Renal carcinoma antigen NY-REN-38)	HSP90AA1 HSP90A HSPC1 HSPCA	0.000281322
79	Major vault protein (MVP) (Lung resistance-related protein)	MVP LRP	0.0313811
80	Glutamine--fructose-6-phosphate aminotransferase [isomerizing] 1 (EC 2.6.1.16) (D-fructose-6-phosphate amidotransferase 1) (Glutamine:fructose-6-phosphate amidotransferase 1) (GFAT 1) (GFAT1) (Hexosephosphate aminotransferase 1)	GFPT1 GFAT GFPT	0.738294
81	Epididymis secretory sperm binding protein (Tumor rejection antigen (Gp96) 1)	TRA1	0.580204
82	Coatomer subunit beta (Beta-coat protein) (Beta-COP)	COPB1 COPB MSTP026	0.123082
83	Pre-mRNA-processing-splicing factor 8 (220 kDa U5 snRNP-specific protein) (PRP8 homolog) (Splicing factor Prp8) (p220)	PRPF8 PRPC8	0.95599
84	Testicular tissue protein Li 70	NA	0.556089
85	Heterogeneous nuclear ribonucleoproteins A2/B1 (hnRNP A2/B1)	HNRNPA2B1 HNRPA2B1	0.179862
86	U1 small nuclear ribonucleoprotein 70 kDa (U1 snRNP 70 kDa) (U1-70K) (snRNP70)	SNRNP70 RNPU1Z RPU1 SNRP70 U1AP1	0.0496334
87	Protein disulfide-isomerase (PDI) (EC 5.3.4.1) (Cellular thyroid hormone-binding protein) (Prolyl 4-hydroxylase subunit beta) (p55)	P4HB ERBA2L PDI PDIA1 PO4DB	0.0010571
88	Epididymis secretory sperm binding protein	NA	0.0170417
89	Stress-70 protein, mitochondrial (75 kDa glucose-regulated protein) (GRP-75) (Heat shock 70 kDa protein 9) (Mortalin) (MOT) (Peptide-binding protein 74) (PBP74)	HSPA9 GRP75 HSPA9B mt-HSP70	0.000140791
90	ATP synthase subunit alpha, mitochondrial (ATP synthase F1 subunit alpha)	ATP5F1A ATP5A ATP5A1 ATP5AL2 ATPM	6.51e-08
91	Heterogeneous nuclear ribonucleoprotein U (hnRNP U) (GRIP120) (Nuclear p120 ribonucleoprotein) (Scaffold-attachment factor A) (SAF-A) (p120) (pp120)	HNRNPU C1orf199 HNRPU SAFA U21.1	0.949815
92	Nucleolin (Protein C23)	NCL	0.204081
93	Kinesin-like protein (Fragment)	NA	0.0162472
94	Ubiquitin-like modifier-activating enzyme 1 (EC 6.2.1.45) (Protein A1S9) (Ubiquitin-activating enzyme E1)	UBA1 A1S9T UBE1	0.026494
95	Eukaryotic translation initiation factor 4 gamma 1	EIF4G1	6.42e-06
96	Peroxisome proliferator activated receptor interacting complex protein	PRIC295	0.0118356
97	40S ribosomal protein S9 (Small ribosomal subunit protein uS4)	RPS9	0.0149175
98	60S ribosomal protein L8 (Large ribosomal subunit protein uL2)	RPL8	0.191107
99	Glutamate dehydrogenase	NA	0.00341025
100	Heterogeneous nuclear ribonucleoprotein A3 (hnRNP A3)	HNRNPA3 HNRPA3	0.0216164
101	Lamin-B1	LMNB1 LMN2 LMNB	0.673718
102	HSPA1A (HSPA1B)	NA	0.0100316
103	T-complex protein 1 subunit beta (TCP-1-beta) (CCT-beta)	CCT2 99D8.1 CCTB	0.00102318
104	Keratin, type I cytoskeletal 10 (Cytokeratin-10) (CK-10) (Keratin-10) (K10)	KRT10 KPP	0.00497473
105	SFPQ protein (Fragment)	SFPQ	0.520381
106	Glutaminyl-tRNA synthetase (EC 6.1.1.18) (Fragment)	QARS1	0.0187957
107	TRAP1 protein (Fragment)	TRAP1	1.63e-05
108	Eukaryotic translation initiation factor 4B (eIF-4B)	EIF4B	0.00030273
109	Calcium-activated neutral proteinase 1 (EC 3.4.22.52) (Calpain mu-type) (Calpain-1 catalytic subunit) (Calpain-1 large subunit) (Micromolar-calpain)	CAPN1 hCG_23396	0.138624
110	Protein disulfide-isomerase A4 (EC 5.3.4.1) (Endoplasmic reticulum resident protein 70) (ER protein 70) (ERp70) (Endoplasmic reticulum resident protein 72) (ER protein 72) (ERp-72) (ERp72)	PDIA4 ERP70 ERP72	0.958952
111	cDNA, FLJ94025, highly similar to Homo sapiens tripartite motif-containing 28 (TRIM28), mRNA	NA	0.00528748
112	Uncharacterized protein DKFZp686A01173 (Fragment)	DKFZp686A01173	0.000390451
113	Collagen alpha-1(VI) chain	COL6A1	0.000494201
114	C4a anaphylatoxin (Complement C4 gamma chain)	C4B_2 C4B	0.881428
115	Kinectin (CG-1 antigen) (Kinesin receptor)	KTN1 CG1 KIAA0004	0.265012
116	Tenascin	TNC	0.171605
117	Triosephosphate isomerase (EC 5.3.1.1)	HEL-S-49	0.191282
118	Creatine kinase B-type (EC 2.7.3.2) (Brain creatine kinase) (B-CK) (Creatine kinase B chain) (Creatine phosphokinase B-type) (CPK-B)	CKB CKBB	3.63e-07
119	40S ribosomal protein S6 (Phosphoprotein NP33) (Small ribosomal subunit protein eS6)	RPS6 OK/SW-cl.2	0.00306791
120	Heat shock cognate 71 kDa protein (Heat shock 70 kDa protein 8) (Lipopolysaccharide-associated protein 1) (LAP-1) (LPS-associated protein 1)	HSPA8 HSC70 HSP73 HSPA10	0.000424235
121	Isocitrate dehydrogenase [NADP], mitochondrial (IDH) (EC 1.1.1.42) (ICD-M) (IDP) (NADP(+)-specific ICDH) (Oxalosuccinate decarboxylase)	IDH2	0.00540585
122	60S ribosomal protein L6 (Large ribosomal subunit protein eL6) (Neoplasm-related protein C140) (Tax-responsive enhancer element-binding protein 107) (TaxREB107)	RPL6 TXREB1	0.00339719
123	L-lactate dehydrogenase A chain (LDH-A) (EC 1.1.1.27) (Cell proliferation-inducing gene 19 protein) (LDH muscle subunit) (LDH-M) (Renal carcinoma antigen NY-REN-59)	LDHA PIG19	0.00218911
124	Transforming growth factor-beta-induced protein ig-h3 (Beta ig-h3) (Kerato-epithelin) (RGD-containing collagen-associated protein) (RGD-CAP)	TGFBI BIGH3	0.00798778
125	Septin 9, isoform CRA_a	SEPT9 hCG_1986631	3.5e-05
126	Villin-1	VIL1 VIL	0.345313
127	Calcium-activated chloride channel regulator 1 (EC 3.4.-.-) (Calcium-activated chloride channel family member 1) (hCLCA1) (Calcium-activated chloride channel protein 1) (CaCC-1) (hCaCC-1)	CLCA1 CACC1	1.69e-06
128	Signal transducer and activator of transcription	STAT1	0.382953
129	Epiplakin	EPPK1	0.782613
130	Catenin delta-1	CTNND1	0.040221
131	Eukaryotic translation initiation factor 3 subunit C (eIF3c) (Eukaryotic translation initiation factor 3 subunit 8) (eIF3 p110)	EIF3C EIF3S8	0.00160839
132	Splicing factor 3B subunit 1 (Pre-mRNA-splicing factor SF3b 155 kDa subunit) (SF3b155) (Spliceosome-associated protein 155) (SAP 155)	SF3B1 SAP155	0.675151
133	Bifunctional glutamate/proline--tRNA ligase (Bifunctional aminoacyl-tRNA synthetase) (Cell proliferation-inducing gene 32 protein) (Glutamatyl-prolyl-tRNA synthetase) [Includes: Glutamate--tRNA ligase (EC 6.1.1.17) (Glutamyl-tRNA synthetase) (GluRS); Proline--tRNA ligase (EC 6.1.1.15) (Prolyl-tRNA synthetase)]	EPRS1 EPRS GLNS PARS QARS QPRS PIG32	0.00283898
134	40S ribosomal protein S16 (Small ribosomal subunit protein uS9)	RPS16	0.0864761
135	40S ribosomal protein S10 (Small ribosomal subunit protein eS10)	RPS10	0.102466
136	Phosphoglycerate mutase 1 (EC 5.4.2.11) (EC 5.4.2.4) (BPG-dependent PGAM 1) (Phosphoglycerate mutase isozyme B) (PGAM-B)	PGAM1 PGAMA CDABP0006	0.713789
137	60S ribosomal protein L10 (Fragment)	RPL10	0.0355169
138	60S ribosomal protein L10a (CSA-19) (Large ribosomal subunit protein uL1) (Neural precursor cell expressed developmentally down-regulated protein 6) (NEDD-6)	RPL10A NEDD6	0.036739
139	60S ribosomal protein L13a (Fragment)	RPL13A	0.043276
140	Serpin H1 (47 kDa heat shock protein) (Arsenic-transactivated protein 3) (AsTP3) (Cell proliferation-inducing gene 14 protein) (Collagen-binding protein) (Colligin) (Rheumatoid arthritis-related antigen RA-A47)	SERPINH1 CBP1 CBP2 HSP47 SERPINH2 PIG14	1.65e-07
141	Calreticulin variant (Fragment)	NA	0.36816
142	Coronin-1A (Coronin-like protein A) (Clipin-A) (Coronin-like protein p57) (Tryptophan aspartate-containing coat protein) (TACO)	CORO1A CORO1	0.0597077
143	Elongation factor Tu, mitochondrial (EF-Tu) (P43)	TUFM	0.615611
144	GDP-mannose 4,6 dehydratase (EC 4.2.1.47) (GDP-D-mannose dehydratase) (GMD)	GMDS	0.487193
145	Epididymis secretory sperm binding protein	NA	0.0497463
146	Adenosylhomocysteinase (AdoHcyase) (EC 3.3.1.1) (S-adenosyl-L-homocysteine hydrolase)	AHCY SAHH	0.033444
147	RCC2 protein (Fragment)	RCC2	0.00205829
148	Nucleobindin-1 (CALNUC)	NUCB1 NUC	0.0632355
149	Testicular secretory protein Li 7	NA	0.20191
150	Tryptophan--tRNA ligase, cytoplasmic (EC 6.1.1.2) (Interferon-induced protein 53) (IFP53) (Tryptophanyl-tRNA synthetase) (TrpRS) (hWRS) [Cleaved into: T1-TrpRS; T2-TrpRS]	WARS1 IFI53 WARS WRS	0.566272
151	Chaperonin subunit 6A (Fragment)	CCT6A	0.00195537
152	Dolichyl-diphosphooligosaccharide--protein glycosyltransferase subunit 1 (Dolichyl-diphosphooligosaccharide--protein glycosyltransferase 67 kDa subunit) (Ribophorin I) (RPN-I) (Ribophorin-1)	RPN1	0.265941
153	cDNA FLJ77456, highly similar to Homo sapiens interleukin enhancer binding factor 3, 90kDa (ILF3), transcript variant 2, mRNA	NA	0.000589208
154	Staphylococcal nuclease domain-containing protein (EC 3.1.31.1)	NA	0.00341081
155	Cytoplasmic aconitate hydratase (Aconitase) (EC 4.2.1.3) (Citrate hydro-lyase) (Ferritin repressor protein) (Iron regulatory protein 1) (IRP1) (Iron-responsive element-binding protein 1) (IRE-BP 1)	ACO1 IREB1	1.39e-06
156	Hypoxia up-regulated protein 1	HYOU1	0.876876
157	Splicing factor 3B subunit 2	SF3B2	0.0642315
158	Matrin-3	MATR3 KIAA0723	0.0955213
159	Microtubule-associated protein 4 (MAP-4)	MAP4	0.0745382
160	High density lipoprotein binding protein (Vigilin), isoform CRA_a (Vigilin)	HDLBP hCG_33048	0.538232
161	Coatomer subunit alpha (Alpha-coat protein) (Alpha-COP) (HEP-COP) (HEPCOP) [Cleaved into: Xenin (Xenopsin-related peptide); Proxenin]	COPA	0.39542
162	Collagen alpha-2(VI) chain	COL6A2	0.010112
163	Valyl-tRNA synthetase (EC 6.1.1.9)	NA	3.48e-05
164	Galectin	NA	0.06174
165	Peptidyl-prolyl cis-trans isomerase (PPIase) (EC 5.2.1.8)	NA	0.202866
166	Phosphatidylethanolamine-binding protein 1 (PEBP-1) (HCNPpp) (Neuropolypeptide h3) (Prostatic-binding protein) (Raf kinase inhibitor protein) (RKIP) [Cleaved into: Hippocampal cholinergic neurostimulating peptide (HCNP)]	PEBP1 PBP PEBP	5.39e-05
167	40S ribosomal protein S7 (Small ribosomal subunit protein eS7)	RPS7	0.201802
168	cDNA FLJ61189, highly similar to Cysteine and glycine-rich protein 1	NA	0.00042864
169	40S ribosomal protein S19 (Small ribosomal subunit protein eS19)	RPS19	0.263363
170	Heat shock protein beta-1 (HspB1) (28 kDa heat shock protein) (Estrogen-regulated 24 kDa protein) (Heat shock 27 kDa protein) (HSP 27) (Stress-responsive protein 27) (SRP27)	HSPB1 HSP27 HSP28	0.000641516
171	40S ribosomal protein S18 (Ke-3) (Ke3) (Small ribosomal subunit protein uS13)	RPS18 D6S218E	0.0201373
172	40S ribosomal protein S8	RPS8	0.0495704
173	60S ribosomal protein L21 (Large ribosomal subunit protein eL21)	RPL21	0.0192231
174	60S ribosomal protein L18a (Large ribosomal subunit protein eL20)	RPL18A	0.0076345
175	Annexin	NA	0.389733
176	Epididymis secretory sperm binding protein (Fragment)	NA	0.061257
177	14-3-3 protein epsilon (14-3-3E)	YWHAE	0.25447
178	60S ribosomal protein L7a (Large ribosomal subunit protein eL8) (PLA-X polypeptide) (Surfeit locus protein 3)	RPL7A SURF-3 SURF3	0.0432978
179	Cathepsin G (CG) (EC 3.4.21.20)	CTSG	0.325348
180	60S ribosomal protein L5 (Large ribosomal subunit protein uL18)	RPL5 MSTP030	0.184296
181	Annexin A5 (Anchorin CII) (Annexin V) (Annexin-5) (Calphobindin I) (CBP-I) (Endonexin II) (Lipocortin V) (Placental anticoagulant protein 4) (PP4) (Placental anticoagulant protein I) (PAP-I) (Thromboplastin inhibitor) (Vascular anticoagulant-alpha) (VAC-alpha)	ANXA5 ANX5 ENX2 PP4	0.505968
182	40S ribosomal protein S3a	RPS3A	0.0706943
183	26S proteasome regulatory subunit 6A	PSMC3	0.0010518
184	Heterogeneous nuclear ribonucleoproteins C1/C2 (Fragment)	HNRNPC	0.0176289
185	Alpha-actinin-1 (Alpha-actinin cytoskeletal isoform) (F-actin cross-linking protein) (Non-muscle alpha-actinin-1)	ACTN1	0.018355
186	Actin-related protein 2/3 complex subunit 2 (Arp2/3 complex 34 kDa subunit) (p34-ARC)	ARPC2 ARC34 PRO2446	0.0986335
187	Paraspeckle component 1, isoform CRA_b	PSPC1 hCG_2019837	0.000440524
188	Glutathione synthase (Glutathione synthetase) (Fragment)	GSS	0.0649633
189	Polyadenylate-binding protein (PABP)	PABPC1	0.00049752
190	Keratin, type I cytoskeletal 20 (Cytokeratin-20) (CK-20) (Keratin-20) (K20) (Protein IT)	KRT20	1.03e-05
191	Nicotinamide phosphoribosyltransferase (NAmPRTase) (Nampt) (EC 2.4.2.12) (Pre-B-cell colony-enhancing factor 1) (Pre-B cell-enhancing factor) (Visfatin)	NAMPT PBEF PBEF1	0.000846289
192	Glucose-6-phosphate 1-dehydrogenase (EC 1.1.1.49) (Fragment)	G6PD	0.00015464
193	Plastin-2 (L-plastin) (LC64P) (Lymphocyte cytosolic protein 1) (LCP-1)	LCP1 PLS2	0.956674
194	Deoxynucleoside triphosphate triphosphohydrolase SAMHD1 (dNTPase) (EC 3.1.5.-) (Dendritic cell-derived IFNG-induced protein) (DCIP) (Monocyte protein 5) (MOP-5) (SAM domain and HD domain-containing protein 1) (hSAMHD1)	SAMHD1 MOP5	1.38e-05
195	PAI-1 mRNA-binding protein variant (cDNA, FLJ92551, Homo sapiens PAI-1 mRNA-binding protein (PAI-RBP1), mRNA)	NA	0.0351935
196	Elongation factor 1-gamma (EF-1-gamma) (eEF-1B gamma)	EEF1G EF1G PRO1608	1.74e-06
197	Cytosol aminopeptidase (EC 3.4.11.1) (Cysteinylglycine-S-conjugate dipeptidase) (EC 3.4.13.23) (Leucine aminopeptidase 3) (LAP-3) (Leucyl aminopeptidase) (Peptidase S) (Proline aminopeptidase) (EC 3.4.11.5) (Prolyl aminopeptidase)	LAP3 LAPEP PEPS	0.0108361
198	Olfactomedin-4 (OLM4) (Antiapoptotic protein GW112) (G-CSF-stimulated clone 1 protein) (hGC-1) (hOLfD)	OLFM4 GW112 UNQ362/PRO698	0.0681559
199	Heat shock 110 kDa protein (Heat shock protein 105 kDa)	HSPH1 hCG_32198	3.8e-06
200	RNA helicase (EC 3.6.4.13)	DDX3X	4.04e-05
201	C-1-tetrahydrofolate synthase, cytoplasmic (EC 1.5.1.5) (EC 3.5.4.9) (EC 6.3.4.3) (Formyltetrahydrofolate synthetase) (Methenyltetrahydrofolate cyclohydrolase) (Methylenetetrahydrofolate dehydrogenase)	MTHFD1	0.205281
202	Dynamin-2 (EC 3.6.5.5)	DNM2 DYN2	7.9e-05
203	EMILIN-1 (Elastin microfibril interface-located protein 1) (Elastin microfibril interfacer 1)	EMILIN1 EMI	0.467094
204	Sodium/potassium-transporting ATPase subunit alpha-1 (Na(+)/K(+) ATPase alpha-1 subunit) (EC 7.2.2.13) (Sodium pump subunit alpha-1)	ATP1A1	0.150924
205	Trifunctional purine biosynthetic protein adenosine-3 [Includes: Phosphoribosylamine--glycine ligase (EC 6.3.4.13) (Glycinamide ribonucleotide synthetase) (GARS) (Phosphoribosylglycinamide synthetase); Phosphoribosylformylglycinamidine cyclo-ligase (EC 6.3.3.1) (AIR synthase) (AIRS) (Phosphoribosyl-aminoimidazole synthetase); Phosphoribosylglycinamide formyltransferase (EC 2.1.2.2) (5'-phosphorib…	GART PGFT PRGS	0.0168706
206	Desmoplakin (DP) (250/210 kDa paraneoplastic pemphigus antigen)	DSP	0.0294157
207	Cofilin, non-muscle isoform (Cofilin-1)	CFL1 hCG_2039457	0.0447121
208	Myosin regulatory light polypeptide 9 (20 kDa myosin light chain) (LC20) (MLC-2C) (Myosin RLC) (Myosin regulatory light chain 2, smooth muscle isoform) (Myosin regulatory light chain 9) (Myosin regulatory light chain MRLC1)	MYL9 MLC2 MRLC1 MYRL2	0.000263048
209	Histone H3	NA	0.987944
210	Profilin-1 (Epididymis tissue protein Li 184a) (Profilin I)	PFN1	0.00190062
211	40S ribosomal protein S13 (Small ribosomal subunit protein uS15)	RPS13	0.0159934
212	Ribosomal protein L19	RPL19	0.0798193
213	40S ribosomal protein SA (Fragment)	RPSA	0.780076
214	60S ribosomal protein L23a (Large ribosomal subunit protein uL23)	RPL23A	0.00564227
215	Fructose-bisphosphate aldolase (EC 4.1.2.13)	ALDOA	0.0145968
216	Serine/arginine-rich splicing factor 1 (Alternative-splicing factor 1) (ASF-1) (Splicing factor, arginine/serine-rich 1) (pre-mRNA-splicing factor SF2, P33 subunit)	SRSF1 ASF SF2 SF2P33 SFRS1 OK/SW-cl.3	0.095786
217	Thiosulfate sulfurtransferase (EC 2.8.1.1) (Rhodanese)	TST	0.000203344
218	Septin-2 (Neural precursor cell expressed developmentally down-regulated protein 5) (NEDD-5)	SEPTIN2 DIFF6 KIAA0158 NEDD5 SEPT2	0.0183453
219	Sialic acid synthase (N-acetylneuraminate synthase) (EC 2.5.1.56) (N-acetylneuraminate-9-phosphate synthase) (EC 2.5.1.57) (N-acetylneuraminic acid phosphate synthase) (N-acetylneuraminic acid synthase)	NANS SAS	0.00124456
220	Chromogranin-A (CgA) (Pituitary secretory protein I) (SP-I) [Cleaved into: Vasostatin-1 (Vasostatin I); Vasostatin-2 (Vasostatin II); EA-92; ES-43; Pancreastatin; SS-18; WA-8; WE-14; LF-19; Catestatin (SL21); AL-11; GV-19; GR-44; ER-37; GE-25; Serpinin-RRG; Serpinin; p-Glu serpinin precursor]	CHGA	2.61e-06
221	Isocitrate dehydrogenase [NADP] (EC 1.1.1.42)	NA	0.129774
222	Actin-related protein 3 (Actin-like protein 3)	ACTR3 ARP3	0.269987
223	Prolargin (Proline-arginine-rich end leucine-rich repeat protein)	PRELP SLRR2A	0.0397031
224	Methanethiol oxidase (MTO) (EC 1.8.3.4) (56 kDa selenium-binding protein) (SBP56) (SP56) (Selenium-binding protein 1)	SELENBP1 SBP	0.000127492
225	Epididymis secretory sperm binding protein (HCG1811539, isoform CRA_b)	hCG_1811539	0.00387626
226	Lumican (Keratan sulfate proteoglycan lumican) (KSPG lumican)	LUM LDC SLRR2D	0.189924
227	Cytochrome b-c1 complex subunit 1, mitochondrial (Complex III subunit 1) (Core protein I) (Ubiquinol-cytochrome-c reductase complex core protein 1)	UQCRC1	0.042463
228	Actin-related protein 2 (Actin-like protein 2)	ACTR2 ARP2	0.106429
229	T-complex protein 1 subunit gamma	NA	0.041109
230	cDNA FLJ43599 fis, clone SMINT2017781, highly similar to PERIPHERIN	NA	2.43e-06
231	Aspartate--tRNA ligase, cytoplasmic (EC 6.1.1.12) (Aspartyl-tRNA synthetase) (AspRS) (Cell proliferation-inducing gene 40 protein)	DARS1 DARS PIG40	1.98e-06
232	cDNA FLJ78417, highly similar to Homo sapiens low density lipoprotein receptor-related protein associated protein 1 (LRPAP1), mRNA	NA	7.88e-06
233	Phenylalanyl-tRNA synthetase beta subunit (EC 6.1.1.20)	NA	0.000156694
234	Heat shock protein HSP 90-beta (HSP 90) (Heat shock 84 kDa) (HSP 84) (HSP84)	HSP90AB1 HSP90B HSPC2 HSPCB	2.67e-06
235	RNA-splicing ligase RtcB homolog (EC 6.5.1.8) (3'-phosphate/5'-hydroxy nucleic acid ligase)	RTCB C22orf28 HSPC117	0.00996713
236	T-complex protein 1 subunit delta	NA	0.000873111
237	Trifunctional enzyme subunit alpha, mitochondrial (78 kDa gastrin-binding protein) (Monolysocardiolipin acyltransferase) (EC 2.3.1.-) (TP-alpha) [Includes: Long-chain enoyl-CoA hydratase (EC 4.2.1.17); Long chain 3-hydroxyacyl-CoA dehydrogenase (EC 1.1.1.211)]	HADHA HADH	0.0155452
238	Calnexin (IP90) (Major histocompatibility complex class I antigen-binding protein p88) (p90)	CANX	0.0143071
239	cDNA FLJ59409, highly similar to Peroxisomal multifunctional enzyme type 2	NA	0.0195519
240	cDNA FLJ76863, highly similar to Homo sapiens stress-induced-phosphoprotein 1 (Hsp70/Hsp90-organizing protein) (STIP1), mRNA	NA	0.138853
241	3-beta-hydroxysterol Delta (14)-reductase (EC 1.3.1.70) (C-14 sterol reductase) (Delta(14)-sterol reductase LBR) (Integral nuclear envelope inner membrane protein) (Lamin-B receptor) (Sterol C14-reductase)	LBR hCG_32785	0.0273523
242	cDNA FLJ78309, highly similar to Homo sapiens heterogeneous nuclear ribonucleoprotein U-like 1 (HNRPUL1), transcript variant 1, mRNA	NA	0.0700475
243	Vacuolar protein sorting 35 variant (Fragment)	NA	0.0252406
244	DNA damage-binding protein 1 (DDB p127 subunit) (DNA damage-binding protein a) (DDBa) (Damage-specific DNA-binding protein 1) (HBV X-associated protein 1) (XAP-1) (UV-damaged DNA-binding factor) (UV-damaged DNA-binding protein 1) (UV-DDB 1) (XPE-binding factor) (XPE-BF) (Xeroderma pigmentosum group E-complementing protein) (XPCe)	DDB1 XAP1	0.188809
245	General transcription factor IIi isoform D (Fragment)	GTF2I	0.194957
246	cDNA FLJ75245, highly similar to Homo sapiens carbamoyl-phosphate synthetase 1, mitochondrial (CPS1), mRNA	NA	0.437194
247	Alpha-2-macroglobulin (Alpha-2-M) (C3 and PZP-like alpha-2-macroglobulin domain-containing protein 5)	A2M CPAMD5 FWP007	0.119611
248	Structural maintenance of chromosomes protein	NA	0.653258
249	Tripeptidyl-peptidase 2 (EC 3.4.14.10)	TPP2	0.0178153
250	Nucleoprotein TPR (Megator) (NPC-associated intranuclear protein) (Translocated promoter region protein)	TPR	0.639697
251	Collagen alpha-1(XII) chain	COL12A1	0.006058
252	cDNA FLJ55253, highly similar to Actin, cytoplasmic 1	NA	0.00163142
253	Myosin light polypeptide 6 (Myosin, light polypeptide 6, alkali, smooth muscle and non-muscle, isoform CRA_c)	MYL6 hCG_2039617	6.16e-05
254	Tropomyosin 3 isoform 1 (Fragment)	TPM3	0.502973
255	Ferritin light chain (Ferritin L subunit)	FTL	5.61e-06
256	Rho GDP-dissociation inhibitor 2 (Rho GDI 2) (Ly-GDI) (Rho-GDI beta)	ARHGDIB GDIA2 GDID4 RAP1GN1	0.98508
257	High mobility group protein B1 (High mobility group protein 1) (HMG-1)	HMGB1 HMG1	0.000406093
258	Inorganic pyrophosphatase (EC 3.6.1.1) (Pyrophosphate phospho-hydrolase) (PPase)	PPA1 IOPPP PP	7.64e-07
259	60S ribosomal protein L35a (Cell growth-inhibiting gene 33 protein) (Large ribosomal subunit protein eL33)	RPL35A GIG33	0.0243958
260	Peroxiredoxin-1 (EC 1.11.1.24) (Natural killer cell-enhancing factor A) (NKEF-A) (Proliferation-associated gene protein) (PAG) (Thioredoxin peroxidase 2) (Thioredoxin-dependent peroxide reductase 2) (Thioredoxin-dependent peroxiredoxin 1)	PRDX1 PAGA PAGB TDPX2	0.00160209
261	60S ribosomal protein L11	RPL11	0.0393729
262	40S ribosomal protein S3 (EC 4.2.99.18) (Small ribosomal subunit protein uS3)	RPS3 OK/SW-cl.26	0.505112
263	60S ribosomal protein L31 (Fragment)	RPL31	0.0270233
264	GTP-binding nuclear protein Ran (Fragment)	RAN	1.25e-05
265	cDNA FLJ75526, highly similar to Homo sapiens proliferation-associated 2G4, 38kDa (PA2G4), mRNA (Fragment)	NA	0.000682761
266	Galectin-4 (Gal-4) (Antigen NY-CO-27) (L-36 lactose-binding protein) (L36LBP) (Lactose-binding lectin 4)	LGALS4	4.88e-06
267	Receptor of activated protein C kinase 1 (Cell proliferation-inducing gene 21 protein) (Guanine nucleotide-binding protein subunit beta-2-like 1) (Guanine nucleotide-binding protein subunit beta-like protein 12.3) (Human lung cancer oncogene 7 protein) (HLC-7) (Receptor for activated C kinase) (Small ribosomal subunit protein RACK1) [Cleaved into: Receptor of activated protein C kinase 1, N-termi…	RACK1 GNB2L1 HLC7 PIG21	0.0385774
268	cDNA FLJ53963, highly similar to Leukocyte elastase inhibitor	NA	0.000734838
269	cDNA FLJ38699 fis, clone KIDNE2002168, highly similar to Short chain 3-hydroxyacyl-CoA dehydrogenase, mitochondrial	NA	0.00185186
270	26S proteasome regulatory subunit 4 (P26s4) (26S proteasome AAA-ATPase subunit RPT2) (Proteasome 26S subunit ATPase 1)	PSMC1	0.191116
271	Coatomer subunit delta (Archain) (Delta-coat protein) (Delta-COP)	ARCN1 COPD	0.682399
272	Endoplasmic reticulum resident protein 44 (ER protein 44) (ERp44) (Thioredoxin domain-containing protein 4)	ERP44 KIAA0573 TXNDC4 UNQ532/PRO1075	0.0334326
273	cDNA FLJ55769, highly similar to Trifunctional enzyme subunit beta, mitochondrial	NA	0.000192724
274	Argininosuccinate synthase (EC 6.3.4.5) (Citrulline--aspartate ligase)	NA	0.372499
275	Decorin (Bone proteoglycan II) (PG-S2) (PG40)	DCN SLRR1B	0.000496065
276	T-complex protein 1 subunit epsilon	CCT5	0.000203287
277	cDNA FLJ35087 fis, clone PLACE6005546, highly similar to Polymerase I and transcript release factor	NA	0.000520606
278	Transaldolase (EC 2.2.1.2)	TALDO1 TAL TALDO TALDOR	1.26e-06
279	Myeloperoxidase (MPO) (EC 1.11.2.2) [Cleaved into: Myeloperoxidase; 89 kDa myeloperoxidase; 84 kDa myeloperoxidase; Myeloperoxidase light chain; Myeloperoxidase heavy chain]	MPO	0.0341447
280	Septin-7	NA	0.101795
281	Fascin (55 kDa actin-bundling protein) (Singed-like protein) (p55)	FSCN1 FAN1 HSN SNL	0.0099543
282	ATP-dependent RNA helicase DDX1 (DEAD box protein 1)	DDX1	0.607786
283	cDNA, FLJ94198, highly similar to Homo sapiens carboxypeptidase A3 (mast cell) (CPA3), mRNA	NA	0.000120807
284	cDNA FLJ30049 fis, clone ADRGL1000033, highly similar to 26S proteasome non-ATPase regulatory subunit 3	NA	0.416218
285	T-complex protein 1 subunit theta (TCP-1-theta) (CCT-theta) (Chaperonin containing T-complex polypeptide 1 subunit 8) (Renal carcinoma antigen NY-REN-15)	CCT8 C21orf112 CCTQ KIAA0002	0.0151518
286	Eukaryotic translation initiation factor 3 subunit B (eIF3b) (Eukaryotic translation initiation factor 3 subunit 9) (eIF-3-eta)	EIF3B EIF3S9	0.194188
287	Eosinophil peroxidase (EPO) (EC 1.11.1.7) [Cleaved into: Eosinophil peroxidase light chain; Eosinophil peroxidase heavy chain]	EPX EPER EPO EPP	0.0111121
288	MICOS complex subunit MIC60 (Mitofilin)	NA	0.60103
289	Mitotic interactor and substrate of PLK1 (Mitotic spindle positioning protein)	MISP C19orf21	0.30084
290	Bifunctional 3'-phosphoadenosine 5'-phosphosulfate synthase 2 (PAPS synthase 2) (PAPSS 2) (Sulfurylase kinase 2) (SK 2) (SK2) [Includes: Sulfate adenylyltransferase (EC 2.7.7.4) (ATP-sulfurylase) (Sulfate adenylate transferase) (SAT); Adenylyl-sulfate kinase (EC 2.7.1.25) (3'-phosphoadenosine-5'-phosphosulfate synthase) (APS kinase) (Adenosine-5'-phosphosulfate 3'-phosphotransferase) (Adenylylsul…	PAPSS2 ATPSK2	8.84e-08
291	Heterochromatin protein 1-binding protein 3 (Protein HP1-BP74)	HP1BP3	0.000264229
292	Epididymis secretory sperm binding protein	NA	9.99e-05
293	Asparagine--tRNA ligase, cytoplasmic (EC 6.1.1.22) (Asparaginyl-tRNA synthetase) (AsnRS) (Asparaginyl-tRNA synthetase 1)	NARS1 NARS NRS	0.235041
294	Calcium-activated neutral proteinase 2 (EC 3.4.22.53) (Calpain M-type) (Calpain-2 catalytic subunit) (Calpain-2 large subunit) (Millimolar-calpain) (Fragment)	NA	0.00464643
295	Arginine--tRNA ligase, cytoplasmic (EC 6.1.1.19) (Arginyl-tRNA synthetase) (ArgRS)	RARS1 RARS	0.00129487
296	Dynamin-like 120 kDa protein, form S1 (EC 3.6.5.5) (Dynamin-like 120 kDa protein, mitochondrial)	OPA1	0.640107
297	2-oxoglutarate dehydrogenase, mitochondrial	OGDH	0.0159631
298	Band 4.1-like protein 2	EPB41L2	0.193945
299	UPF1 (UPF1 regulator of nonsense transcripts homolog (Yeast), isoform CRA_b)	UPF1 hCG_37042	0.00280172
300	cDNA FLJ38393 fis, clone FEBRA2007212	NA	0.381559
301	Diadenosine tetraphosphate synthetase (EC 6.1.1.14) (Glycine--tRNA ligase)	GARS tcag7.674	5.69e-06
302	cDNA FLJ58075, highly similar to Ceruloplasmin	NA	0.742011
303	C3/C5 convertase (EC 3.4.21.47) (Complement factor B) (Complement factor B Ba fragment) (Complement factor B Bb fragment)	NA	0.0866378
304	Alanine--tRNA ligase, cytoplasmic (EC 6.1.1.7) (Alanyl-tRNA synthetase) (AlaRS) (Renal carcinoma antigen NY-REN-42)	AARS1 AARS	0.0696825
305	SNRNP200 protein (Fragment)	SNRNP200	0.152185
306	Mutant Apo B 100	NA	0.257222
307	SH3 domain-binding glutamic acid-rich-like protein	SH3BGRL	0.000715044
308	Protein S100-A9 (Calgranulin-B) (Calprotectin L1H subunit) (Leukocyte L1 complex heavy chain) (Migration inhibitory factor-related protein 14) (MRP-14) (p14) (S100 calcium-binding protein A9)	S100A9 CAGB CFAG MRP14	0.00422759
309	Galectin-1 (Gal-1) (14 kDa laminin-binding protein) (HLBP14) (14 kDa lectin) (Beta-galactoside-binding lectin L-14-I) (Galaptin) (HBL) (HPL) (Lactose-binding lectin 1) (Lectin galactoside-binding soluble 1) (Putative MAPK-activating protein PM12) (S-Lac lectin 1)	LGALS1	0.322174
310	Protein S100-A8 (Calgranulin-A) (Calprotectin L1L subunit) (Cystic fibrosis antigen) (CFAG) (Leukocyte L1 complex light chain) (Migration inhibitory factor-related protein 8) (MRP-8) (p8) (S100 calcium-binding protein A8) (Urinary stone protein band A)	S100A8 CAGA CFAG MRP8	0.00113384
311	60S ribosomal protein L36 (Large ribosomal subunit protein eL36)	RPL36	0.0344835
312	40S ribosomal protein S17 (Small ribosomal subunit protein eS17)	RPS17 RPS17L	0.0456332
313	40S ribosomal protein S14 (Fragment)	RPS14	0.0119018
314	Peroxiredoxin-6 (EC 1.11.1.27) (1-Cys peroxiredoxin) (1-Cys PRX) (24 kDa protein) (Acidic calcium-independent phospholipase A2) (aiPLA2) (EC 3.1.1.4) (Antioxidant protein 2) (Glutathione-dependent peroxiredoxin) (Liver 2D page spot 40) (Non-selenium glutathione peroxidase) (NSGPx) (Red blood cells page spot 12)	PRDX6 AOP2 KIAA0106	7.57e-05
315	Oxidoreductase HTATIP2	HTATIP2	0.973796
316	Proteasome subunit beta type-3 (EC 3.4.25.1) (Proteasome chain 13) (Proteasome component C10-II) (Proteasome theta chain)	PSMB3	0.969321
317	PDZ and LIM domain protein 3	PDLIM3	0.000259065
318	60S ribosomal protein L15 (Large ribosomal subunit protein eL15)	RPL15 EC45 TCBAP0781	0.0307314
319	F-actin-capping protein subunit beta	CAPZB	0.00989483
320	N(G),N(G)-dimethylarginine dimethylaminohydrolase 1 (DDAH-1) (Dimethylarginine dimethylaminohydrolase 1) (EC 3.5.3.18) (DDAHI) (Dimethylargininase-1)	DDAH1 DDAH	0.132306
321	3-mercaptopyruvate sulfurtransferase (MST) (EC 2.8.1.2)	MPST TST2	0.656896
322	Vasodilator-stimulated phosphoprotein isoform 3 (Fragment)	VASP	0.0101456
323	cDNA FLJ60461, highly similar to Peroxiredoxin-2	NA	0.00625277
324	Haptoglobin (Zonulin) [Cleaved into: Haptoglobin alpha chain; Haptoglobin beta chain]	HP	0.716374
325	Heterogeneous nuclear ribonucleoprotein F (hnRNP F) (Nucleolin-like protein mcs94-1) [Cleaved into: Heterogeneous nuclear ribonucleoprotein F, N-terminally processed]	HNRNPF HNRPF	0.00616032
326	Caveolae-associated protein 3 (Cavin-3) (Protein kinase C delta-binding protein) (Serum deprivation response factor-related gene product that binds to C-kinase) (hSRBC)	CAVIN3 PRKCDBP SRBC	0.000244664
327	40S ribosomal protein S5 (Fragment)	RPS5	0.0151416
328	40S ribosomal protein S2 (40S ribosomal protein S4) (Protein LLRep3) (Small ribosomal subunit protein uS5)	RPS2 RPS4	0.031476
329	Heat shock-related 70 kDa protein 2 (Heat shock 70 kDa protein 2)	HSPA2	0.00129914
330	Leucine-rich repeat-containing protein 59 (Ribosome-binding protein p34) (p34) [Cleaved into: Leucine-rich repeat-containing protein 59, N-terminally processed]	LRRC59 PRO1855	0.019396
331	Nucleophosmin (NPM) (Nucleolar phosphoprotein B23) (Nucleolar protein NO38) (Numatrin)	NPM1 NPM	3.13e-05
332	Retinal dehydrogenase 1 (RALDH 1) (RalDH1) (EC 1.2.1.-) (EC 1.2.1.36) (ALDH-E1) (ALHDII) (Aldehyde dehydrogenase family 1 member A1) (Aldehyde dehydrogenase, cytosolic)	ALDH1A1 ALDC ALDH1 PUMB1	0.00196041
333	DNA-(apurinic or apyrimidinic site) endonuclease (EC 3.1.-.-) (APEX nuclease) (APEN) (Apurinic-apyrimidinic endonuclease 1) (AP endonuclease 1) (APE-1) (REF-1) (Redox factor-1) [Cleaved into: DNA-(apurinic or apyrimidinic site) endonuclease, mitochondrial]	APEX1 APE APE1 APEX APX HAP1 REF1	0.894613
334	Small nuclear ribonucleoprotein-associated protein	SNRPB hCG_2039421	0.0523003
335	cDNA FLJ46506 fis, clone THYMU3030752, highly similar to BTB/POZ domain-containing protein KCTD12	NA	0.0474547
336	Mimecan (Osteoglycin) (Osteoinductive factor) (OIF)	OGN OIF SLRR3A	2.68e-06
337	Polypyrimidine tract-binding protein 1	PTBP1 hCG_20560	0.0506002
338	HNRPR protein (Fragment)	HNRPR	0.330761
339	26S proteasome regulatory subunit 8 (26S proteasome AAA-ATPase subunit RPT6) (Proteasome 26S subunit ATPase 5) (Proteasome subunit p45) (Thyroid hormone receptor-interacting protein 1) (TRIP1) (p45/SUG)	PSMC5 SUG1	0.443461
340	Thymidine phosphorylase (TP) (EC 2.4.2.4) (TdRPase)	NA	0.00182929
341	26S proteasome non-ATPase regulatory subunit 6 (26S proteasome regulatory subunit RPN7) (26S proteasome regulatory subunit S10) (Breast cancer-associated protein SGA-113M) (Phosphonoformate immuno-associated protein 4) (Proteasome regulatory particle subunit p44S10) (p42A)	PSMD6 KIAA0107 PFAAP4	0.0580193
342	cDNA FLJ54170, highly similar to Cytosolic nonspecific dipeptidase	NA	0.00105535
343	3-ketoacyl-CoA thiolase, mitochondrial	ACAA2	0.0222973
344	Annexin	NA	0.0121381
345	Protein disulfide-isomerase A6 (EC 5.3.4.1) (Endoplasmic reticulum protein 5) (ER protein 5) (ERp5) (Protein disulfide isomerase P5) (Thioredoxin domain-containing protein 7)	PDIA6 ERP5 P5 TXNDC7	0.777881
346	cDNA, FLJ94136, highly similar to Homo sapiens synaptotagmin binding, cytoplasmic RNA interacting protein (SYNCRIP), mRNA	NA	4.12e-06
347	6-phosphogluconate dehydrogenase, decarboxylating (EC 1.1.1.44)	PGD PGDH	0.0949774
348	RuvB-like 2 (EC 3.6.4.12) (48 kDa TATA box-binding protein-interacting protein) (48 kDa TBP-interacting protein) (51 kDa erythrocyte cytosolic protein) (ECP-51) (INO80 complex subunit J) (Repressing pontin 52) (Reptin 52) (TIP49b) (TIP60-associated protein 54-beta) (TAP54-beta)	RUVBL2 INO80J TIP48 TIP49B CGI-46	0.000891345
349	Perilipin-1 (Lipid droplet-associated protein)	PLIN1 PERI PLIN	0.0300689
350	Hematopoietic lineage cell-specific protein (Hematopoietic cell-specific LYN substrate 1) (LckBP1) (p75)	HCLS1 HS1	0.00101553
351	Eukaryotic translation initiation factor 2 subunit 3 (EC 3.6.5.3) (Eukaryotic translation initiation factor 2 subunit gamma X) (eIF-2-gamma X) (eIF-2gX)	EIF2S3 EIF2G	2.12e-07
352	26S proteasome regulatory subunit 6B (26S proteasome AAA-ATPase subunit RPT3) (MB67-interacting protein) (MIP224) (Proteasome 26S subunit ATPase 4) (Tat-binding protein 7) (TBP-7)	PSMC4 MIP224 TBP7	0.00125214
353	Vitamin D-binding protein (DBP) (VDB) (Gc protein-derived macrophage activating factor) (Gc-MAF) (GcMAF) (Gc-globulin) (Group-specific component) (Gc) (Vitamin D-binding protein-macrophage activating factor) (DBP-maf)	GC	0.085411
354	Alpha-1-antichymotrypsin (ACT) (Cell growth-inhibiting gene 24/25 protein) (Serpin A3) [Cleaved into: Alpha-1-antichymotrypsin His-Pro-less]	SERPINA3 AACT GIG24 GIG25	0.183565
355	Epididymis secretory sperm binding protein	NA	0.998767
356	Glucosidase 2 subunit beta (Glucosidase II subunit beta)	PRKCSH hCG_29964	0.0875239
357	Aminopeptidase B	RNPEP	0.189444
358	Elongation factor 1-delta	EEF1D	0.00117301
359	Post-proline cleaving enzyme (EC 3.4.21.26) (Prolyl endopeptidase)	PREP	0.0412764
360	Tubulin--tyrosine ligase-like protein 12 (Inactive tubulin--tyrosine ligase-like protein 12)	TTLL12 KIAA0153	0.0535928
361	Propanoyl-CoA:carbon dioxide ligase subunit alpha (EC 6.4.1.3) (Propionyl-CoA carboxylase alpha chain, mitochondrial)	NA	0.0019894
362	DNA replication licensing factor MCM5 (EC 3.6.4.12) (CDC46 homolog) (P1-CDC46)	MCM5 CDC46	0.621904
363	ATP-dependent 6-phosphofructokinase, liver type (ATP-PFK) (PFK-L) (EC 2.7.1.11) (6-phosphofructokinase type B) (Phosphofructo-1-kinase isozyme B) (PFK-B) (Phosphohexokinase)	PFKL	1.45e-07
364	Cortactin, isoform CRA_c	CTTN hCG_23463	0.00856731
365	RNA helicase (EC 3.6.4.13)	DDX17	0.245285
366	Galectin-3-binding protein (Lectin galactoside-binding soluble 3-binding protein)	NA	9.57e-05
367	LEM domain-containing protein 2 (hLEM2)	LEMD2	0.122556
368	cDNA, FLJ93914, highly similar to Homo sapiens histidine-rich glycoprotein (HRG), mRNA	NA	0.0731293
369	Succinate dehydrogenase [ubiquinone] flavoprotein subunit, mitochondrial (EC 1.3.5.1) (Flavoprotein subunit of complex II) (Fp)	SDHA SDH2 SDHF	0.000153116
370	DEAD box protein 5 (EC 3.6.4.13) (Probable ATP-dependent RNA helicase DDX5) (Fragment)	DDX5	0.011502
371	Complement component C9	C9 hCG_37544	0.00173714
372	Delta-1-pyrroline-5-carboxylate synthase (P5CS) (Aldehyde dehydrogenase family 18 member A1) [Includes: Glutamate 5-kinase (GK) (EC 2.7.2.11) (Gamma-glutamyl kinase); Gamma-glutamyl phosphate reductase (GPR) (EC 1.2.1.41) (Glutamate-5-semialdehyde dehydrogenase) (Glutamyl-gamma-semialdehyde dehydrogenase)]	ALDH18A1 GSAS P5CS PYCS	0.00210455
373	Oxysterol-binding protein 1	OSBP OSBP1	0.0106462
374	Aminopeptidase (EC 3.4.11.-) (Fragment)	ERAP1	0.386853
375	Protein Niban 2 (Meg-3) (Melanoma invasion by ERK) (MINERVA) (Niban-like protein 1) (Protein FAM129B)	NIBAN2 C9orf88 FAM129B	0.136206
376	RNA-binding protein 14 (Paraspeckle protein 2) (PSP2) (RNA-binding motif protein 14) (RRM-containing coactivator activator/modulator) (Synaptotagmin-interacting protein) (SYT-interacting protein)	RBM14 SIP	0.50906
377	ATP-citrate synthase (EC 2.3.3.8) (ATP-citrate (pro-S-)-lyase) (ACL) (Citrate cleavage enzyme)	ACLY	0.371534
378	Constitutive coactivator of PPAR-gamma-like protein 1 (Oxidative stress-associated Src activator) (Protein FAM120A)	FAM120A C9orf10 KIAA0183 OSSA	0.00987839
379	Pitrilysin metalloproteinase 1 (Presequence protease, mitochondrial)	NA	2.42e-05
380	Hexokinase (EC 2.7.1.1)	NA	0.953637
381	TNS1 protein	TNS1	0.000274365
382	cDNA FLJ77398, highly similar to Homo sapiens UDP-glucose ceramide glucosyltransferase-like 1, transcript variant 2, mRNA	NA	0.0313684
383	HECT-type E3 ubiquitin transferase (EC 2.3.2.26)	HUWE1 hCG_2000770	9.04e-06
384	Titin	TTN	0.424682
385	60S ribosomal protein L37a (Large ribosomal subunit protein eL43)	RPL37A	0.0303832
386	40S ribosomal protein S15a	NA	0.134721
387	Lysozyme C (EC 3.2.1.17) (1,4-beta-N-acetylmuramidase C)	LYZ LZM	0.0928793
388	Glutathione S-transferase P (EC 2.5.1.18) (GST class-pi) (GSTP1-1)	GSTP1 FAEES3 GST3	0.00141182
389	Histone H1.2 (Histone H1c) (Histone H1d) (Histone H1s-1)	H1-2 H1F2 HIST1H1C	0.528466
390	Ferritin heavy chain (Ferritin H subunit) (EC 1.16.3.1) (Cell proliferation-inducing gene 15 protein) [Cleaved into: Ferritin heavy chain, N-terminally processed]	FTH1 FTH FTHL6 OK/SW-cl.84 PIG15	1.67e-05
391	60S ribosomal protein L32 (Fragment)	RPL32	0.0143061
392	cDNA FLJ52068, highly similar to Microtubule-associated protein RP/EB family member 1	NA	0.127837
393	60S acidic ribosomal protein P0	RPLP0	0.0137034
394	60S ribosomal protein L17 (Fragment)	RPL17	0.376466
395	Marginal zone B- and B1-cell-specific protein (Mesenteric estrogen-dependent adipose 7) (MEDA-7) (Plasma cell-induced resident endoplasmic reticulum protein) (Plasma cell-induced resident ER protein) (pERp1) (Proapoptotic caspase adapter protein)	MZB1 MEDA7 PACAP HSPC190	2.72e-06
396	Adenylate kinase isoenzyme 1 (AK 1) (EC 2.7.4.3) (EC 2.7.4.6) (ATP-AMP transphosphorylase 1) (ATP:AMP phosphotransferase) (Adenylate monophosphate kinase) (Myokinase)	AK1	0.0188568
397	60S ribosomal protein L28 (Large ribosomal subunit protein eL28)	RPL28	0.0672334
398	Alpha(B)-crystallin (Alpha-crystallin B chain) (Fragment)	CRYAB	0.000131055
399	Carbonic anhydrase (EC 4.2.1.1)	HEL-S-282	2.51e-05
400	Transgelin-2 (Epididymis tissue protein Li 7e) (SM22-alpha homolog)	TAGLN2 KIAA0120 CDABP0035	0.00196561
401	60S ribosomal protein L24 (Ribosomal protein L24, isoform CRA_e)	RPL24 hCG_2023003	0.0094216
402	PDZ and LIM domain protein 1 (C-terminal LIM domain protein 1) (Elfin) (LIM domain protein CLP-36)	PDLIM1 CLIM1 CLP36	0.00183029
403	Proteasome subunit beta type-1 (EC 3.4.25.1) (Macropain subunit C5) (Multicatalytic endopeptidase complex subunit C5) (Proteasome component C5) (Proteasome gamma chain)	PSMB1 PSC5	0.0484394
404	RNA helicase (EC 3.6.4.13)	DDX39B	0.449634
405	Creatine kinase U-type, mitochondrial (EC 2.7.3.2) (Acidic-type mitochondrial creatine kinase) (Mia-CK) (Ubiquitous mitochondrial creatine kinase) (U-MtCK)	CKMT1A CKMT; CKMT1B CKMT	5.4e-06
406	Calmodulin	NA	0.112377
407	60S ribosomal protein L14 (CAG-ISL 7) (Large ribosomal subunit protein eL14)	RPL14	0.101441
408	Ribosome maturation protein SBDS	SBDS	0.156623
409	Adapter protein GRB2 (Growth factor receptor-bound protein 2) (SH2/SH3 adapter GRB2) (Fragment)	NA	0.361057
410	dCTP pyrophosphatase 1 (EC 3.6.1.12) (Deoxycytidine-triphosphatase 1) (dCTPase 1) (RS21C6) (XTP3-transactivated gene A protein)	DCTPP1 XTP3TPA CDA03	0.0215615
411	Glyoxalase domain-containing protein 4	NA	0.155388
412	Epididymis secretory sperm binding protein	NA	1.73e-05
413	ATP synthase subunit gamma	NA	2.18e-06
414	cDNA FLJ58863, highly similar to Protein NipSnap3A	NA	0.426067
415	NADH dehydrogenase [ubiquinone] iron-sulfur protein 3, mitochondrial (EC 7.1.1.2) (Complex I-30kD) (CI-30kD) (NADH-ubiquinone oxidoreductase 30 kDa subunit)	NDUFS3	0.00491846
416	IGH@ protein	IGH@	0.341667
417	Aldo-keto reductase family 1 member A1 (EC 1.1.1.2) (EC 1.1.1.372) (EC 1.1.1.54) (Alcohol dehydrogenase [NADP(+)]) (Aldehyde reductase) (Glucuronate reductase) (EC 1.1.1.19) (Glucuronolactone reductase) (EC 1.1.1.20)	AKR1A1 ALDR1 ALR	0.00691363
418	Superoxide dismutase [Cu-Zn] (EC 1.15.1.1)	SOD1	0.222727
419	60S ribosomal protein L13 (Breast basic conserved protein 1) (Large ribosomal subunit protein eL13)	RPL13 BBC1 OK/SW-cl.46	0.0312626
420	Delta-aminolevulinic acid dehydratase (EC 4.2.1.24)	NA	0.000493026
421	Ena/VASP-like protein (Ena/vasodilator-stimulated phosphoprotein-like)	NA	7.68e-05
422	Hemopexin (Beta-1B-glycoprotein)	HPX	0.523609
423	Bone marrow proteoglycan (BMPG) (Proteoglycan 2) [Cleaved into: Eosinophil granule major basic protein (EMBP) (MBP) (Pregnancy-associated major basic protein)]	PRG2 MBP	0.0298172
424	2',3'-cyclic-nucleotide 3'-phosphodiesterase (CNP) (CNPase) (EC 3.1.4.37)	CNP hCG_1771539	0.093631
425	ST13 protein (Fragment)	ST13	0.113481
426	Keratin, type I cytoskeletal 9 (Cytokeratin-9) (CK-9) (Keratin-9) (K9)	KRT9	0.041283
427	Eukaryotic translation initiation factor 3 subunit M (eIF3m) (Fetal lung protein B5) (hFL-B5) (PCI domain-containing protein 1)	EIF3M HFLB5 PCID1 GA17 PNAS-125	0.138799
428	Malate dehydrogenase, cytoplasmic (EC 1.1.1.37) (Cytosolic malate dehydrogenase) (Diiodophenylpyruvate reductase) (EC 1.1.1.96)	MDH1 MDHA	0.000862131
429	cAMP-dependent protein kinase type I-alpha regulatory subunit (Tissue-specific extinguisher 1) (TSE1)	PRKAR1A PKR1 PRKAR1 TSE1	7.52e-07
430	Keratin, type II cytoskeletal 2 epidermal (Cytokeratin-2e) (CK-2e) (Epithelial keratin-2e) (Keratin-2 epidermis) (Keratin-2e) (K2e) (Type-II keratin Kb2)	KRT2 KRT2A KRT2E	0.00622824
431	Core histone macro-H2A.1 (Histone macroH2A1) (mH2A1) (Histone H2A.y) (H2A/y) (Medulloblastoma antigen MU-MB-50.205)	MACROH2A1 H2AFY	0.47219
432	Apolipoprotein A-IV (Apo-AIV) (ApoA-IV) (Apolipoprotein A4)	APOA4	0.199172
433	Hsp90 co-chaperone Cdc37 (Hsp90 chaperone protein kinase-targeting subunit) (p50Cdc37) [Cleaved into: Hsp90 co-chaperone Cdc37, N-terminally processed]	CDC37 CDC37A	0.0607013
434	cDNA FLJ54590, highly similar to KH domain-containing, RNA-binding, signaltransduction-associated protein 1	NA	0.110417
435	UDP-glucose 6-dehydrogenase (UDP-Glc dehydrogenase) (UDP-GlcDH) (UDPGDH) (EC 1.1.1.22)	UGDH	0.0154449
436	Aldehyde dehydrogenase, mitochondrial (EC 1.2.1.3) (ALDH class 2) (ALDH-E2) (ALDHI)	ALDH2 ALDM	0.00134555
437	Zyxin (Fragment)	ZYX	0.0959313
438	Uridine 5'-monophosphate synthase (UMP synthase) [Includes: Orotate phosphoribosyltransferase (OPRT) (OPRTase) (EC 2.4.2.10); Orotidine 5'-phosphate decarboxylase (ODC) (EC 4.1.1.23) (OMPdecase)]	UMPS OK/SW-cl.21	0.0417615
439	Acyl-coenzyme A thioesterase 9, mitochondrial (Acyl-CoA thioesterase 9) (EC 3.1.2.-) (Acyl-CoA thioester hydrolase 9)	ACOT9 CGI-16	6.99e-06
440	cDNA, FLJ93313, highly similar to Homo sapiens lectin, mannose-binding, 1 (LMAN1), mRNA	NA	0.184708
441	Citrate synthase	NA	0.027969
442	Phosphoglucomutase-like protein 5 (Aciculin) (Phosphoglucomutase-related protein) (PGM-RP)	PGM5 PGMRP	3.73e-05
443	Fumarate hydratase, mitochondrial (Fumarase) (HsFH) (EC 4.2.1.2)	FH	0.00722876
444	Glutathione reductase, mitochondrial (GR) (GRase) (EC 1.8.1.7)	GSR GLUR GRD1	0.000771647
445	Seryl-tRNA synthetase (EC 6.1.1.11) (Seryl-tRNA(Ser/Sec) synthetase)	SARS	0.69304
446	Hydroxymethylglutaryl-CoA synthase, mitochondrial (HMG-CoA synthase) (EC 2.3.3.10) (3-hydroxy-3-methylglutaryl coenzyme A synthase)	HMGCS2	0.0228645
447	T-complex protein 1 subunit eta (TCP-1-eta) (CCT-eta) (Fragment)	NA	1.61e-05
448	Pre-mRNA-splicing factor ATP-dependent RNA helicase DHX15 (EC 3.6.4.13) (ATP-dependent RNA helicase #46) (DEAH box protein 15)	DHX15 DBP1 DDX15	0.00043461
449	Lysine--tRNA ligase (EC 2.7.7.-) (EC 6.1.1.6) (Lysyl-tRNA synthetase) (LysRS)	KARS1 KARS KIAA0070	8.36e-05
450	cDNA FLJ46277 fis, clone TESTI4029731	NA	0.00302648
451	Phosphoenolpyruvate carboxykinase (GTP) (EC 4.1.1.32) (Fragment)	PCK2	5.16e-05
452	cDNA FLJ58187, highly similar to Protein-glutamine gamma-glutamyltransferase 2	NA	0.114832
453	Methionine--tRNA ligase, cytoplasmic (EC 6.1.1.10) (Methionyl-tRNA synthetase)	NA	0.00269889
454	cDNA FLJ41945 fis, clone PLACE6019676, highly similar to Coatomer subunit gamma	NA	0.897947
455	cDNA, FLJ95650, highly similar to Homo sapiens karyopherin (importin) beta 1 (KPNB1), mRNA	NA	0.00954736
456	cDNA FLJ54736, highly similar to Scaffold attachment factor B	NA	0.550121
457	Ribonucleoprotein PTB-binding 1	RAVER1	0.413968
458	Vesicle-fusing ATPase (EC 3.6.4.6)	NA	0.0175464
459	Tight junction protein ZO-2 (Fragment)	TJP2	0.00775825
460	Glutamine amidotransferase (EC 6.3.5.2)	NA	0.0125535
461	Synaptic functional regulator FMR1	FMR1	1.81e-10
462	Leukotriene A-4 hydrolase (LTA-4 hydrolase) (EC 3.3.2.6) (Leukotriene A(4) hydrolase)	LTA4H LTA4	0.0240649
463	Polymeric immunoglobulin receptor (PIgR) (Poly-Ig receptor) (Hepatocellular carcinoma-associated protein TB6) [Cleaved into: Secretory component]	PIGR	0.385247
464	Poly [ADP-ribose] polymerase (EC 2.4.2.30)	NA	0.0503456
465	26S proteasome non-ATPase regulatory subunit 1	PSMD1	0.0543665
466	E3 UFM1-protein ligase 1 (EC 2.3.2.-) (E3 UFM1-protein transferase 1) (Multiple alpha-helix protein located at ER) (Novel LZAP-binding protein) (Regulator of C53/LZAP and DDRGK1)	UFL1 KIAA0776 MAXER NLBP RCAD	0.979998
467	Signal recognition particle subunit SRP68 (SRP68) (Signal recognition particle 68 kDa protein)	SRP68	0.0391923
468	cDNA, FLJ93207, highly similar to Homo sapiens microtubule-associated protein 7 (MAP7), mRNA	NA	0.0968115
469	RNA-binding protein 12 (RNA-binding motif protein 12) (SH3/WW domain anchor protein in the nucleus) (SWAN)	RBM12 KIAA0765 HRIHFB2091	2.1e-05
470	cDNA FLJ76877, highly similar to Homo sapiens superkiller viralicidic activity 2-like 2 (SKIV2L2), mRNA	NA	0.0509141
471	Protein transport protein Sec31A	SEC31A	0.715978
472	26S proteasome non-ATPase regulatory subunit 2 (26S proteasome regulatory subunit RPN1) (26S proteasome regulatory subunit S2) (26S proteasome subunit p97) (Protein 55.11) (Tumor necrosis factor type 1 receptor-associated protein 2)	PSMD2 TRAP2	0.141084
473	Integrin alpha-M (CD11 antigen-like family member B) (CR-3 alpha chain) (Cell surface glycoprotein MAC-1 subunit alpha) (Leukocyte adhesion receptor MO1) (Neutrophil adherence receptor) (CD antigen CD11b)	ITGAM CD11B CR3A	0.0724068
474	cDNA FLJ51742, highly similar to Inter-alpha-trypsin inhibitor heavy chain H4	NA	0.136649
475	Unconventional myosin-6 (Unconventional myosin-VI)	MYO6	0.260259
476	Collagen alpha-2(I) chain	COL1A2	0.523274
477	cDNA FLJ50778, highly similar to Protein flightless-1 homolog	NA	0.646152
478	Laminin subunit beta-2 (Laminin B1s chain) (Laminin-11 subunit beta) (Laminin-14 subunit beta) (Laminin-15 subunit beta) (Laminin-3 subunit beta) (Laminin-4 subunit beta) (Laminin-7 subunit beta) (Laminin-9 subunit beta) (S-laminin subunit beta) (S-LAM beta)	LAMB2 LAMS	0.000373991
479	Lipopolysaccharide-responsive and beige-like anchor protein	LRBA	0.0822624
480	Laminin subunit alpha-5 (Laminin-10 subunit alpha) (Laminin-11 subunit alpha) (Laminin-15 subunit alpha)	LAMA5 KIAA0533 KIAA1907	0.000195074
481	Prolow-density lipoprotein receptor-related protein 1 (LRP-1) (Alpha-2-macroglobulin receptor) (A2MR) (Apolipoprotein E receptor) (APOER) (CD antigen CD91) [Cleaved into: Low-density lipoprotein receptor-related protein 1 85 kDa subunit (LRP-85); Low-density lipoprotein receptor-related protein 1 515 kDa subunit (LRP-515); Low-density lipoprotein receptor-related protein 1 intracellular domain (L…	LRP1 A2MR APR	0.0572791
482	Tropomyosin 1 (Alpha), isoform CRA_a	TPM1 hCG_33495	5.84e-05
483	Acyl-CoA-binding protein (ACBP) (Diazepam-binding inhibitor) (DBI) (Endozepine) (EP)	DBI	0.0347744
484	Tubulin beta chain (Fragment)	NA	0.00304742
485	40S ribosomal protein S12 (Small ribosomal subunit protein eS12)	RPS12	0.00191168
486	60S ribosomal protein L27 (Large ribosomal subunit protein eL27)	RPL27	0.0553238
487	Parkinson disease protein 7 (Maillard deglycase) (Oncogene DJ1) (Parkinsonism-associated deglycase) (Protein DJ-1) (DJ-1) (Protein/nucleic acid deglycase DJ-1) (EC 3.1.2.-) (EC 3.5.1.-) (EC 3.5.1.124)	PARK7	0.298592
488	Myosin regulatory light chain MRCL3 variant (Fragment)	NA	0.00201975
489	Peroxiredoxin-5 (EC 1.11.1.24)	HEL-S-55	0.203153
490	Carbonyl reductase [NADPH] 1 (EC 1.1.1.184) (15-hydroxyprostaglandin dehydrogenase [NADP(+)]) (EC 1.1.1.196) (EC 1.1.1.197) (20-beta-hydroxysteroid dehydrogenase) (NADPH-dependent carbonyl reductase 1) (Prostaglandin 9-ketoreductase) (PG-9-KR) (Prostaglandin-E(2) 9-reductase) (EC 1.1.1.189) (Short chain dehydrogenase/reductase family 21C member 1)	CBR1 CBR CRN SDR21C1	0.00173493
491	Proteasome subunit alpha type (EC 3.4.25.1)	hCG_41772	0.187343
492	Eukaryotic translation initiation factor 1A, Y-chromosomal (eIF-1A Y isoform) (Eukaryotic translation initiation factor 4C) (eIF-4C)	EIF1AY	0.0327828
493	Coactosin-like protein	COTL1 CLP	0.989157
494	Fatty acid-binding protein 5 (Epidermal-type fatty acid-binding protein) (E-FABP) (Fatty acid-binding protein, epidermal) (Psoriasis-associated fatty acid-binding protein homolog) (PA-FABP)	FABP5	0.0824106
495	Histone H1.5 (Histone H1a) (Histone H1b) (Histone H1s-3)	H1-5 H1F5 HIST1H1B	0.541135
496	Endothelial differentiation-related factor 1 (EDF-1) (Multiprotein-bridging factor 1) (MBF1)	EDF1	0.161369
497	Flavin reductase (NADPH) (FR) (EC 1.5.1.30) (Biliverdin reductase B) (BVR-B) (EC 1.3.1.24) (Biliverdin-IX beta-reductase) (Green heme-binding protein) (GHBP) (NADPH-dependent diaphorase) (NADPH-flavin reductase) (FLR)	BLVRB FLR	4.37e-07
498	cDNA FLJ52710, highly similar to Abhydrolase domain-containing protein 14B	NA	0.00724802
499	Protein BUD31 homolog (Protein EDG-2) (Protein G10 homolog)	BUD31 EDG2	0.0138902
500	40S ribosomal protein S11 (Small ribosomal subunit protein uS17)	RPS11	0.0198452
501	Acidic leucine-rich nuclear phosphoprotein 32 family member A (Acidic nuclear phosphoprotein pp32) (pp32) (Leucine-rich acidic nuclear protein) (LANP) (Mapmodulin) (Potent heat-stable protein phosphatase 2A inhibitor I1PP2A) (Putative HLA-DR-associated protein I) (PHAPI)	ANP32A C15orf1 LANP MAPM PHAP1	0.0230206
502	Glutamine amidotransferase-like class 1 domain-containing protein 3B, mitochondrial (Keio novel protein-I) (KNP-I) (Protein GT335) (Protein HES1)	GATD3B HES1 KNPI	0.0403967
503	Proteasome subunit beta (EC 3.4.25.1) (Fragment)	PSMB8	0.360629
504	EF-hand domain-containing protein D2 (Swiprosin-1)	EFHD2 SWS1	0.602754
505	Carbonic anhydrase 1 (EC 4.2.1.1) (Carbonate dehydratase I) (Carbonic anhydrase B) (CAB) (Carbonic anhydrase I) (CA-I)	CA1	2.12e-07
506	40S ribosomal protein S24	RPS24	0.00487527
507	Splicing factor U2AF 35 kDa subunit-like protein (U2 small nuclear RNA auxiliary factor 1-like protein 5)	U2AF1L5	0.214803
508	Chloride intracellular channel protein	NA	2.19e-08
509	60S ribosomal protein L12 (Large ribosomal subunit protein uL11)	RPL12	0.439551
510	RNA helicase (EC 3.6.4.13)	NA	0.0120727
511	Hepatoma-derived growth factor (HDGF) (High mobility group protein 1-like 2) (HMG-1L2)	HDGF HMG1L2	0.000438874
512	RNA-binding motif protein, X chromosome (Glycoprotein p43) (Heterogeneous nuclear ribonucleoprotein G) (hnRNP G) [Cleaved into: RNA-binding motif protein, X chromosome, N-terminally processed]	RBMX HNRPG RBMXP1	0.111055
513	cDNA, FLJ93394, highly similar to Homo sapiens anterior gradient 2 homolog (Xenopus laevis) (AGR2), mRNA	NA	9.98e-05
514	Stathmin	STMN1	0.0471012
515	Component 3 of promoter of RISC (Translin)	TSN	0.00200277
516	B-cell receptor-associated protein 31 (BCR-associated protein 31) (Bap31) (6C6-AG tumor-associated antigen) (Protein CDM) (p28)	BCAP31 BAP31 DXS1357E	0.0168191
517	FBL protein (Fragment)	FBL	0.000603712
518	28 kDa heat- and acid-stable phosphoprotein (PDGF-associated protein) (PAP) (PDGFA-associated protein 1) (PAP1)	PDAP1 HASPP28	0.0933148
519	Transmembrane emp24 domain-containing protein 10 (Protein TMED10) (21 kDa transmembrane-trafficking protein) (S31I125) (S31III125) (Tmp-21-I) (Transmembrane protein Tmp21) (p23) (p24 family protein delta-1) (p24delta1) (p24delta)	TMED10 TMP21	0.660038
520	Voltage-dependent anion-selective channel protein 1	NA	4.25e-05
521	Electron transfer flavoprotein subunit beta (Beta-ETF)	ETFB FP585	0.0602095
522	60S ribosomal protein L29	RPL29 hCG_2000325	0.0131351
523	Proteasome subunit alpha type-6 (27 kDa prosomal protein) (PROS-27) (p27K) (Macropain iota chain) (Multicatalytic endopeptidase complex iota chain) (Proteasome iota chain)	PSMA6 PROS27	0.00634519
524	Vacuolar protein sorting-associated protein 29 (hVPS29) (PEP11 homolog) (Vesicle protein sorting 29)	VPS29 DC15 DC7 MDS007	0.0199348
525	39S ribosomal protein L4, mitochondrial	MRPL4	0.00927638
526	Protein ABHD11 (EC 3.-.-.-) (Alpha/beta hydrolase domain-containing protein 11) (Abhydrolase domain-containing protein 11) (Williams-Beuren syndrome chromosomal region 21 protein)	ABHD11 WBSCR21 PP1226	0.00890211
527	Cleavage and polyadenylation specificity factor subunit 5	NA	0.171424
528	Translationally-controlled tumor protein (TCTP) (Fortilin) (Histamine-releasing factor) (HRF) (p23)	TPT1	2.93e-06
529	GTP:AMP phosphotransferase AK3, mitochondrial (EC 2.7.4.10) (Adenylate kinase 3) (AK 3) (Adenylate kinase 3 alpha-like 1)	AK3	0.891525
530	3-ketoacyl-CoA thiolase, peroxisomal	ACAA1	0.00826223
531	GlcNAc kinase (EC 2.7.1.59) (N-acetyl-D-glucosamine kinase)	NAGK	0.0590679
532	Proteasome subunit alpha type-1 (30 kDa prosomal protein) (PROS-30) (Macropain subunit C2) (Multicatalytic endopeptidase complex subunit C2) (Proteasome component C2) (Proteasome nu chain)	PSMA1 HC2 NU PROS30 PSC2	0.045055
533	Biglycan	NA	0.562242
534	Protein SET	SET	0.00017784
535	Glyoxylate reductase/hydroxypyruvate reductase (EC 1.1.1.79) (EC 1.1.1.81)	GRHPR GLXR MSTP035	0.000251785
536	Purine nucleoside phosphorylase (PNP) (EC 2.4.2.1) (Inosine phosphorylase) (Inosine-guanosine phosphorylase)	PNP NP	0.249057
537	Thymidylate kinase (EC 2.7.4.9) (dTMP kinase)	DTYMK CDC8 TMPK TYMK	1.64e-05
538	LIM and SH3 domain protein 1	NA	0.614947
539	Proteasome subunit alpha type-3 (Macropain subunit C8) (Multicatalytic endopeptidase complex subunit C8) (Proteasome component C8)	PSMA3 HC8 PSC8	0.285289
540	NADH-cytochrome b5 reductase (EC 1.6.2.2)	CYB5R3 hCG_41905	0.818694
541	28S ribosomal protein S26, mitochondrial (MRP-S26) (S26mt) (28S ribosomal protein S13, mitochondrial) (MRP-S13) (S13mt) (Mitochondrial small ribosomal subunit protein mS26)	MRPS26 C20orf193 RPMS13	0.0346526
542	RNA helicase (EC 3.6.4.13)	EIF4A3	0.000212552
543	Aspartate aminotransferase, cytoplasmic (cAspAT) (EC 2.6.1.1) (EC 2.6.1.3) (Cysteine aminotransferase, cytoplasmic) (Cysteine transaminase, cytoplasmic) (cCAT) (Glutamate oxaloacetate transaminase 1) (Transaminase A)	GOT1	0.000119016
544	Carboxymethylenebutenolidase homolog (EC 3.1.-.-)	CMBL	5.56e-10
545	Mitogen-activated protein kinase (EC 2.7.11.24)	NA	0.000795182
546	Plastin-3	PLS3	1.16e-07
547	Eukaryotic translation initiation factor 2 beta	EIF2S2	0.290639
548	Tropomodulin-3 (Ubiquitous tropomodulin) (U-Tmod)	TMOD3	0.141296
549	cDNA FLJ53422, highly similar to TATA-binding protein-associated factor 2N	NA	0.493164
550	Ras suppressor protein 1 (RSP-1) (Rsu-1)	RSU1 RSP1	0.00253322
551	Histone H1.0 (Histone H1') (Histone H1(0)) [Cleaved into: Histone H1.0, N-terminally processed]	H1-0 H1F0 H1FV	0.0134347
552	Ras GTPase-activating protein-binding protein 1 (G3BP-1) (EC 3.6.4.12) (EC 3.6.4.13) (ATP-dependent DNA helicase VIII) (hDH VIII) (GAP SH3 domain-binding protein 1)	G3BP1 G3BP	0.524267
553	Zinc finger CCCH domain-containing protein 15	NA	0.000978049
554	Cytochrome b-c1 complex subunit 2, mitochondrial (Complex III subunit 2) (Core protein II) (Ubiquinol-cytochrome-c reductase complex core protein 2)	UQCRC2	0.000451411
555	PDZ and LIM domain protein 4 (LIM protein RIL) (Reversion-induced LIM protein)	PDLIM4 RIL	0.057694
556	cDNA FLJ54622, highly similar to Prothrombin	NA	0.114602
557	Interleukin enhancer-binding factor 2 (cDNA FLJ51660, highly similar to Interleukin enhancer-binding factor 2)	ILF2	2.32e-07
558	Isocitrate dehydrogenase [NAD] subunit beta, mitochondrial (Isocitric dehydrogenase subunit beta) (NAD(+)-specific ICDH subunit beta)	IDH3B	0.0014535
559	RuvB-like helicase (EC 3.6.4.12) (Fragment)	RUVBL1	0.186372
560	Pyridoxal kinase (EC 2.7.1.35) (Pyridoxine kinase)	PDXK C21orf124 C21orf97 PKH PNK PRED79	8.08e-08
561	m7GpppX diphosphatase (EC 3.6.1.59) (DCS-1) (Decapping scavenger enzyme) (Hint-related 7meGMP-directed hydrolase) (Histidine triad nucleotide-binding protein 5) (Histidine triad protein member 5) (HINT-5) (Scavenger mRNA-decapping enzyme DcpS)	DCPS DCS1 HINT5 HSPC015	0.0233484
562	Succinate--CoA ligase [GDP-forming] subunit beta, mitochondrial (EC 6.2.1.4) (GTP-specific succinyl-CoA synthetase subunit beta) (G-SCS) (GTPSCS) (Succinyl-CoA synthetase beta-G chain) (SCS-betaG)	SUCLG2	4.97e-07
563	Aspartate aminotransferase (EC 2.6.1.1)	NA	0.00639141
564	Adenylyl cyclase-associated protein 1	NA	0.000171506
565	Na(+)/H(+) exchange regulatory cofactor NHE-RF	NA	0.0170114
566	Mitochondrial-processing peptidase subunit alpha (Alpha-MPP) (Inactive zinc metalloprotease alpha) (P-55)	PMPCA INPP5E KIAA0123 MPPA	2.43e-08
567	tRNA nucleotidyl transferase, CCA-adding, 1, isoform CRA_b	TRNT1 hCG_1994583	0.0326347
568	26S proteasome regulatory subunit 10B (26S proteasome AAA-ATPase subunit RPT4) (Proteasome 26S subunit ATPase 6) (Proteasome subunit p42)	PSMC6 SUG2	0.157014
569	N-acyl-L-amino-acid amidohydrolase (EC 3.5.1.14)	ACY1	0.0146443
570	cDNA FLJ78528, highly similar to Homo sapiens vacuolar protein sorting 4B (yeast) (VPS4B), mRNA	NA	0.0462167
571	All-trans-retinol dehydrogenase [NAD(+)] ADH1B (EC 1.1.1.105) (Alcohol dehydrogenase 1B) (Alcohol dehydrogenase subunit beta)	ADH1B ADH2	9.75e-09
572	V-type proton ATPase subunit B, brain isoform (V-ATPase subunit B 2) (Endomembrane proton pump 58 kDa subunit) (HO57) (Vacuolar proton pump subunit B 2)	ATP6V1B2 ATP6B2 VPP3	0.695269
573	cDNA FLJ77680, highly similar to Homo sapiens protein phosphatase 2 (formerly 2A), regulatory subunit A (PR 65), alpha isoform (PPP2R1A), mRNA	NA	0.914102
574	THO complex subunit 4 (Tho4) (Ally of AML-1 and LEF-1) (Aly/REF export factor) (Transcriptional coactivator Aly/REF) (bZIP-enhancing factor BEF)	ALYREF ALY BEF THOC4	0.075499
575	UDP-glucose 4-epimerase (EC 5.1.3.2) (Galactowaldenase) (UDP-N-acetylgalactosamine 4-epimerase) (UDP-GalNAc 4-epimerase) (UDP-N-acetylglucosamine 4-epimerase) (UDP-GlcNAc 4-epimerase) (EC 5.1.3.7) (UDP-galactose 4-epimerase)	GALE	0.0815393
576	Olfactomedin-like protein 3 (HNOEL-iso) (hOLF44)	OLFML3 PSEC0035 PSEC0173 PSEC0244 UNQ663/PRO1294	0.601344
577	Malic enzyme	ME2	0.00058335
578	PDZ and LIM domain protein 7 (LIM mineralization protein) (LMP) (Protein enigma)	PDLIM7 ENIGMA	0.00048505
579	Heterogeneous nuclear ribonucleoprotein H3 (hnRNP H3) (Heterogeneous nuclear ribonucleoprotein 2H9) (hnRNP 2H9)	HNRNPH3 HNRPH3	0.163414
580	DnaJ homolog subfamily A member 2 (Cell cycle progression restoration gene 3 protein) (Dnj3) (Dj3) (HIRA-interacting protein 4) (Renal carcinoma antigen NY-REN-14)	DNAJA2 CPR3 HIRIP4	0.189161
581	cDNA FLJ78157	NA	0.0134302
582	26S proteasome AAA-ATPase subunit RPT1 (26S proteasome regulatory subunit 7) (Proteasome 26S subunit ATPase 2) (Fragment)	PSMC2	0.100521
583	NADH-ubiquinone oxidoreductase 75 kDa subunit, mitochondrial (cDNA FLJ60586, highly similar to NADH-ubiquinone oxidoreductase 75 kDa subunit, mitochondrial)	NDUFS1	3.95e-07
584	Histidine--tRNA ligase (EC 6.1.1.21)	HARS1 HARS hCG_1782886	0.689231
585	cDNA FLJ56281, highly similar to 6-phosphofructokinase, muscle type	NA	0.000164971
586	Prolyl 4-hydroxylase subunit alpha-1 (4-PH alpha-1) (EC 1.14.11.2) (Procollagen-proline,2-oxoglutarate-4-dioxygenase subunit alpha-1)	P4HA1 P4HA	2.76e-05
587	Inosine-5'-monophosphate dehydrogenase 2 (Fragment)	IMPDH2	3.3e-05
588	Cathepsin D (EC 3.4.23.5)	CTSD	0.372979
589	Junction plakoglobin	JUP hCG_1771506	0.113804
590	Alpha-1,4 glucan phosphorylase (EC 2.4.1.1)	PYGL	0.193112
591	Thioredoxin-disulfide reductase (EC 1.8.1.9)	TXNRD1 hCG_1812757	0.817702
592	NADH dehydrogenase [ubiquinone] flavoprotein 1, mitochondrial (EC 7.1.1.2)	NDUFV1 hCG_21057	1.49e-08
593	26S proteasome non-ATPase regulatory subunit 5	NA	0.909632
594	Plasminogen (EC 3.4.21.7)	NA	0.0404571
595	cDNA FLJ54257, highly similar to Leiomodin-1	NA	0.000444717
596	Multifunctional protein ADE2 [Includes: Phosphoribosylaminoimidazole-succinocarboxamide synthase (EC 6.3.2.6) (SAICAR synthetase); Phosphoribosylaminoimidazole carboxylase (EC 4.1.1.21) (AIR carboxylase) (AIRC)]	PAICS ADE2 AIRC PAIS	2.38e-05
597	RNA helicase (EC 3.6.4.13)	NA	0.00409195
598	Dolichyl-diphosphooligosaccharide--protein glycosyltransferase subunit 2 (Ribophorin-2)	NA	0.945255
599	Peptidyl-prolyl cis-trans isomerase FKBP4 (PPIase FKBP4) (EC 5.2.1.8) (51 kDa FK506-binding protein) (FKBP51) (52 kDa FK506-binding protein) (52 kDa FKBP) (FKBP-52) (59 kDa immunophilin) (p59) (FK506-binding protein 4) (FKBP-4) (FKBP59) (HSP-binding immunophilin) (HBI) (Immunophilin FKBP52) (Rotamase) [Cleaved into: Peptidyl-prolyl cis-trans isomerase FKBP4, N-terminally processed]	FKBP4 FKBP52	0.000197625
600	T-complex protein 1 subunit alpha (TCP-1-alpha) (CCT-alpha)	TCP1 CCT1 CCTA	8.75e-06
601	cDNA FLJ54047, highly similar to Alpha-1 catenin (Cadherin-associated protein)	NA	0.0956483
602	Protein arginine N-methyltransferase 5 (PRMT5) (EC 2.1.1.320) (72 kDa ICln-binding protein) (Histone-arginine N-methyltransferase PRMT5) (Jak-binding protein 1) (Shk1 kinase-binding protein 1 homolog) (SKB1 homolog) (SKB1Hs) [Cleaved into: Protein arginine N-methyltransferase 5, N-terminally processed]	PRMT5 HRMT1L5 IBP72 JBP1 SKB1	0.229543
603	Prosaposin (Proactivator polypeptide) [Cleaved into: Saposin-A (Protein A); Saposin-B-Val; Saposin-B (Cerebroside sulfate activator) (CSAct) (Dispersin) (Sphingolipid activator protein 1) (SAP-1) (Sulfatide/GM1 activator); Saposin-C (A1 activator) (Co-beta-glucosidase) (Glucosylceramidase activator) (Sphingolipid activator protein 2) (SAP-2); Saposin-D (Component C) (Protein C)]	PSAP GLBA SAP1	0.0013966
604	DNA helicase (EC 3.6.4.12)	NA	0.270479
605	60 kDa SS-A/Ro ribonucleoprotein (60 kDa Ro protein) (60 kDa ribonucleoprotein Ro) (Ro60) (RoRNP) (Ro 60 kDa autoantigen) (Ro60 autoantigen) (Sjoegren syndrome antigen A2) (Sjoegren syndrome type A antigen) (SS-A) (TROVE domain family member 2)	RO60 SSA2 TROVE2	0.879798
606	cDNA FLJ76156, highly similar to Homo sapiens aspartyl-tRNA synthetase 2 (DARS2), mRNA	NA	0.408511
607	Ubiquitin carboxyl-terminal hydrolase 5 (EC 3.4.19.12) (Deubiquitinating enzyme 5) (Isopeptidase T) (Ubiquitin thioesterase 5) (Ubiquitin-specific-processing protease 5)	USP5 ISOT	0.000227422
608	Protein transport protein SEC23	NA	0.0234435
609	cDNA FLJ59515	NA	0.00256234
610	ATPase family AAA domain-containing protein 3A	ATAD3A	0.000195577
611	Fermitin family homolog 3 (Kindlin-3) (MIG2-like protein) (Unc-112-related protein 2)	FERMT3 KIND3 MIG2B URP2	0.146318
612	Signal transducer and activator of transcription	NA	0.999462
613	Dynamin-1-like protein (EC 3.6.5.5) (Dnm1p/Vps1p-like protein) (DVLP) (Dynamin family member proline-rich carboxyl-terminal domain less) (Dymple) (Dynamin-like protein) (Dynamin-like protein 4) (Dynamin-like protein IV) (HdynIV) (Dynamin-related protein 1)	DNM1L DLP1 DRP1	0.37577
614	ARHGEF1 (Fragment)	ARHGEF1	0.00170852
615	Aspartyl/asparaginyl beta-hydroxylase (EC 1.14.11.16) (Aspartate beta-hydroxylase) (ASP beta-hydroxylase) (Peptide-aspartate beta-dioxygenase)	ASPH BAH	0.00173976
616	Cold shock domain-containing protein E1	CSDE1	0.00399936
617	ATP-dependent 6-phosphofructokinase, platelet type (ATP-PFK) (PFK-P) (EC 2.7.1.11) (6-phosphofructokinase type C) (Phosphofructo-1-kinase isozyme C) (PFK-C) (Phosphohexokinase)	PFKP PFKF	0.000476327
618	Exportin-2 (Exp2) (Cellular apoptosis susceptibility protein) (Chromosome segregation 1-like protein) (Importin-alpha re-exporter)	CSE1L CAS XPO2	0.00326732
619	Protein-tyrosine-phosphatase (EC 3.1.3.48)	NA	0.0792207
620	116 kDa U5 small nuclear ribonucleoprotein component (U5 snRNP-specific protein, 116 kDa)	NA	0.0130453
621	5'-3' exoribonuclease (EC 3.1.13.-)	NA	0.029503
622	Exportin-1 (Exp1) (Chromosome region maintenance 1 protein homolog)	XPO1 CRM1	0.336052
623	Ubiquitin carboxyl-terminal hydrolase 7 (EC 3.4.19.12) (Ubiquitin thioesterase 7) (Ubiquitin-specific-processing protease 7)	NA	0.0700856
624	Golgi apparatus protein 1 (CFR-1) (Cysteine-rich fibroblast growth factor receptor) (E-selectin ligand 1) (ESL-1) (Golgi sialoglycoprotein MG-160)	GLG1 CFR1 ESL1 MG160	0.00248015
625	FACT complex subunit SSRP1 (Chromatin-specific transcription elongation factor 80 kDa subunit) (Facilitates chromatin transcription complex 80 kDa subunit) (FACT 80 kDa subunit) (FACTp80) (Facilitates chromatin transcription complex subunit SSRP1) (Recombination signal sequence recognition protein 1) (Structure-specific recognition protein 1) (hSSRP1) (T160)	SSRP1 FACT80	0.0099079
626	cDNA FLJ46898 fis, clone UTERU3022168, highly similar to Protein FAM62A	NA	0.181559
627	Smoothelin	SMTN SMSMO	5.73e-05
628	Structural maintenance of chromosomes protein	SMC1A	0.169916
629	Paired amphipathic helix protein Sin3a (Histone deacetylase complex subunit Sin3a) (Transcriptional corepressor Sin3a)	SIN3A	0.331775
630	Apoptotic chromatin condensation inducer in the nucleus	ACIN1	0.465388
631	IQ motif containing GTPase activating protein 2, isoform CRA_b	IQGAP2 hCG_37485	1.83e-07
632	cDNA FLJ78677, highly similar to Homo sapiens splicing factor 3b, subunit 3, 130kDa (SF3B3), mRNA	NA	0.00142162
633	Protein transport protein Sec24C (SEC24-related protein C)	SEC24C KIAA0079	0.00278235
634	Proteasome adapter and scaffold protein ECM29 (Ecm29 proteasome adapter and scaffold) (Proteasome-associated protein ECM29 homolog)	ECPAS ECM29 KIAA0368	0.477327
635	Nestin, isoform CRA_c	NES hCG_1999207	0.00450984
636	Protein PRRC2C	PRRC2C	0.185311
637	40S ribosomal protein S27a (Ubiquitin carboxyl extension protein 80) (Ubiquitin-40S ribosomal protein S27a) (Fragment)	NA	0.0168978
638	Heat shock protein beta-6 (Fragment)	HSPB6	6.11e-05
639	Cytochrome b-c1 complex subunit 8 (Complex III subunit 8) (Complex III subunit VIII) (Ubiquinol-cytochrome c reductase complex 9.5 kDa protein) (Ubiquinol-cytochrome c reductase complex ubiquinone-binding protein QP-C)	UQCRQ	0.00266751
640	Protein BRICK1 (BRK1)	BRK1 C3orf10 HSPC300 MDS027	0.713079
641	Glutathione peroxidase (Fragment)	GPX2 hCG_40439	0.0276804
642	cDNA, FLJ92044, highly similar to Homo sapiens death-associated protein (DAP), mRNA	NA	0.0151918
643	Cytochrome c oxidase subunit 6C (Cytochrome c oxidase polypeptide VIc)	COX6C	0.000217731
644	60S ribosomal protein L3 (HIV-1 TAR RNA-binding protein B) (TARBP-B) (Large ribosomal subunit protein uL3)	RPL3 OK/SW-cl.32	0.0282226
645	Histone H1.3 (Histone H1c) (Histone H1s-2)	H1-3 H1F3 HIST1H1D	0.0277342
646	Cystatin-B (CPI-B) (Liver thiol proteinase inhibitor) (Stefin-B)	CSTB CST6 STFB	2.67e-07
647	14-3-3 protein sigma (Epithelial cell marker protein 1) (Stratifin)	SFN HME1	0.0194301
648	Protein S100 (S100 calcium-binding protein) (Fragment)	S100A6	0.0470673
649	Actin-depolymerizing factor (Destrin)	NA	0.00214221
650	Elongation factor 1-alpha	NA	0.794758
651	Protein S100-A4 (Calvasculin) (Metastasin) (Placental calcium-binding protein) (Protein Mts1) (S100 calcium-binding protein A4)	S100A4 CAPL MTS1	0.817248
652	Sorting nexin-12	SNX12	0.118517
653	Rab GDP dissociation inhibitor beta (Rab GDI beta) (Guanosine diphosphate dissociation inhibitor 2) (GDI-2)	GDI2 RABGDIB	0.585116
654	High-mobility group box 2	NA	0.146955
655	Eukaryotic translation initiation factor 5A (eIF-5A) (Fragment)	EIF5A	0.0133086
656	14-3-3 protein gamma (Protein kinase C inhibitor protein 1) (KCIP-1) [Cleaved into: 14-3-3 protein gamma, N-terminally processed]	YWHAG	0.102972
657	Serine/arginine-rich-splicing factor 7 (Splicing factor, arginine/serine-rich 7, 35kDa, isoform CRA_a)	SRSF7 SFRS7 hCG_15878	0.099227
658	60S ribosomal protein L34 (Large ribosomal subunit protein eL34)	RPL34	0.112898
659	60S ribosomal protein L35 (Large ribosomal subunit protein uL29)	RPL35	0.0288958
660	26S proteasome non-ATPase regulatory subunit 9 (Fragment)	PSMD9	0.000981718
661	40S ribosomal protein S23 (Small ribosomal subunit protein uS12)	RPS23	0.0138376
662	Proteasome subunit alpha type-5 (Macropain zeta chain) (Multicatalytic endopeptidase complex zeta chain) (Proteasome zeta chain)	PSMA5	0.0573895
663	Peroxiredoxin-4 (EC 1.11.1.24) (Antioxidant enzyme AOE372) (AOE37-2) (Peroxiredoxin IV) (Prx-IV) (Thioredoxin peroxidase AO372) (Thioredoxin-dependent peroxide reductase A0372) (Thioredoxin-dependent peroxiredoxin 4)	PRDX4	4.08e-05
664	V-crk sarcoma virus CT10 oncogene-like protein isoform 2	CRK	0.348303
665	OCIA domain-containing protein 2 (Ovarian carcinoma immunoreactive antigen-like protein)	OCIAD2	0.000303557
666	40S ribosomal protein S25 (Small ribosomal subunit protein eS25)	RPS25	0.0975706
667	cDNA FLJ57740, highly similar to Transforming protein RhoA	NA	0.00506895
668	cDNA FLJ10153 fis, clone HEMBA1003417, highly similar to BAG family molecular chaperone regulator 2	NA	0.00282266
669	Calcineurin B homologous protein 1 (Calcineurin B-like protein) (Calcium-binding protein CHP) (Calcium-binding protein p22) (EF-hand calcium-binding domain-containing protein p22)	CHP1 CHP	0.0371448
670	Cytochrome c oxidase subunit 4 isoform 1, mitochondrial	COX4I1	0.00743622
671	CCHC-type zinc finger nucleic acid binding protein isoform 1 (Fragment)	CNBP	6.81e-05
672	Enhancer of rudimentary homolog	ERH	0.00122179
673	Serine/arginine-rich-splicing factor 6	SRSF6	5.14e-06
674	Ribonuclease A F1 (Ribonuclease, RNase A family, 3 (Eosinophil cationic protein))	RAF1 RNASE3 hCG_40478	0.149538
675	RNA-binding protein Raly (Fragment)	RALY	0.580589
676	PURA protein (Fragment)	PURA	0.000690441
677	Tumor protein D54 (hD54) (Tumor protein D52-like 2)	TPD52L2	0.00062802
678	Neutrophil defensin 1 (Defensin, alpha 1) (HNP-1) (HP-1) (HP1) [Cleaved into: HP 1-56; Neutrophil defensin 2 (HNP-2) (HP-2) (HP2)]	DEFA1 DEF1 DEFA2 MRS; DEFA1B	0.00187164
679	60S ribosomal protein L9 (Large ribosomal subunit protein uL6)	RPL9 OK/SW-cl.103; RPL9P7; RPL9P8; RPL9P9	0.175163
680	Cytochrome c oxidase subunit 5A, mitochondrial (Cytochrome c oxidase polypeptide Va)	COX5A	0.0105937
681	Peptidyl-prolyl cis-trans isomerase (PPIase) (EC 5.2.1.8)	HEL-S-39	0.248825
682	Quinone oxidoreductase (Fragment)	CRYZ	0.957133
683	Heterogeneous nuclear ribonucleoprotein A0 (hnRNP A0)	HNRNPA0 HNRPA0	0.437253
684	Thioredoxin-dependent peroxide reductase, mitochondrial (EC 1.11.1.24) (Antioxidant protein 1) (AOP-1) (HBC189) (Peroxiredoxin III) (Prx-III) (Peroxiredoxin-3) (Protein MER5 homolog) (Thioredoxin-dependent peroxiredoxin 3)	PRDX3 AOP1	0.94195
685	Chymase (EC 3.4.21.39) (Alpha-chymase) (Mast cell protease I)	CMA1 CYH CYM	1.7e-05
686	Glutathione-dependent dehydroascorbate reductase (EC 1.20.4.2) (EC 1.8.5.1) (EC 2.5.1.18) (Monomethylarsonic acid reductase) (Fragment)	GSTO1	0.0265457
687	Prohibitin	PHB2	0.13435
688	Crystallin, lambda 1, isoform CRA_a	CRYL1 hCG_20495	0.895712
689	NSFL1 cofactor p47 (p97 cofactor p47)	NSFL1C	0.0698216
690	Lactoylglutathione lyase (EC 4.4.1.5) (Aldoketomutase) (Glyoxalase I) (Glx I) (Ketone-aldehyde mutase) (Methylglyoxalase) (S-D-lactoylglutathione methylglyoxal lyase)	GLO1	0.0540172
691	Cytochrome b-c1 complex subunit Rieske, mitochondrial (EC 7.1.1.8)	NA	0.000239986
692	Vesicle-associated membrane protein-associated protein A	NA	0.188502
693	Delta(3,5)-Delta(2,4)-dienoyl-CoA isomerase, mitochondrial (EC 5.3.3.-)	ECH1	0.0299907
694	Histone H1.10 (Histone H1x)	H1-10 H1FX	0.00809563
695	5'-AMP-activated protein kinase subunit gamma-1	PRKAG1	0.952631
696	Uncharacterized protein DKFZp686B04128	DKFZp686B04128	0.468884
697	Malate dehydrogenase (EC 1.1.1.37) (Fragment)	MDH2	2.14e-07
698	Annexin	ANXA3	0.00013548
699	Mitochondrial transcription factor A	NA	0.394725
700	Uncharacterized protein	DKFZp686I15212	0.624822
701	U2 small nuclear ribonucleoprotein A' (U2 snRNP A')	SNRPA1	0.00116155
702	Caspase-6 (CASP-6) (EC 3.4.22.59) (Apoptotic protease Mch-2) [Cleaved into: Caspase-6 subunit p18; Caspase-6 subunit p11]	CASP6 MCH2	0.804768
703	2,4-dienoyl-CoA reductase, mitochondrial (EC 1.3.1.34) (2,4-dienoyl-CoA reductase [NADPH]) (4-enoyl-CoA reductase [NADPH]) (Short chain dehydrogenase/reductase family 18C member 1)	DECR1 DECR SDR18C1	0.870206
704	Serine/arginine-rich splicing factor 5 (Delayed-early protein HRS) (Pre-mRNA-splicing factor SRP40) (Splicing factor, arginine/serine-rich 5)	SRSF5 HRS SFRS5 SRP40	0.0363047
705	Aflatoxin B1 aldehyde reductase member 3 (EC 1.-.-.-) (AFB1 aldehyde reductase 2) (AFB1-AR 2)	AKR7A3 AFAR2	0.0703148
706	39S ribosomal protein L15, mitochondrial (L15mt) (MRP-L15) (Mitochondrial large ribosomal subunit protein uL15m)	MRPL15 HSPC145	0.0489031
707	39S ribosomal protein L40, mitochondrial (L40mt) (MRP-L40) (Mitochondrial large ribosomal subunit protein mL40) (Nuclear localization signal-containing protein deleted in velocardiofacial syndrome) (Up-regulated in metastasis)	MRPL40 NLVCF URIM	0.340038
708	Similar to NADH dehydrogenase (Ubiquinone) 1 alpha subcomplex, 9 (39kD) (Fragment)	NA	0.000539963
709	Proliferating cell nuclear antigen (PCNA) (Cyclin)	PCNA	0.000110336
710	Crk-like protein	CRKL	0.574891
711	Sodium/potassium-transporting ATPase subunit beta	NA	0.0345549
712	Serpin B6	SERPINB6	0.165384
713	Fructose-bisphosphate aldolase (EC 4.1.2.13)	ALDOB	0.010805
714	Succinate--CoA ligase [ADP/GDP-forming] subunit alpha, mitochondrial (EC 6.2.1.4) (EC 6.2.1.5) (Succinyl-CoA synthetase subunit alpha) (SCS-alpha)	SUCLG1	0.00127
715	Glutathione S-transferase A1 (EC 2.5.1.18) (13-hydroperoxyoctadecadienoate peroxidase) (EC 1.11.1.-) (Androst-5-ene-3,17-dione isomerase) (EC 5.3.3.-) (GST HA subunit 1) (GST class-alpha member 1) (GST-epsilon) (GSTA1-1) (GTH1) [Cleaved into: Glutathione S-transferase A1, N-terminally processed]	GSTA1	0.0188453
716	Eukaryotic translation initiation factor 3 subunit G (eIF3g) (Eukaryotic translation initiation factor 3 RNA-binding subunit) (eIF-3 RNA-binding subunit) (Eukaryotic translation initiation factor 3 subunit 4) (eIF-3-delta) (eIF3 p42) (eIF3 p44)	EIF3G EIF3S4	0.0353884
717	Tripartite motif-containing 25, isoform CRA_a	TRIM25 hCG_33380	0.941108
718	Nuclear autoantigenic sperm protein	NASP hCG_40880	0.716773
719	Very-long-chain (3R)-3-hydroxyacyl-CoA dehydratase 3 (EC 4.2.1.134) (3-hydroxyacyl-CoA dehydratase 3) (HACD3) (Butyrate-induced protein 1) (B-ind1) (hB-ind1) (Protein-tyrosine phosphatase-like A domain-containing protein 1)	HACD3 BIND1 PTPLAD1	0.0193808
720	Peptidylprolyl isomerase (EC 5.2.1.8)	AIP	0.541581
721	Coronin	NA	0.00265582
722	Asporin (Periodontal ligament-associated protein 1) (PLAP-1)	ASPN PLAP1 SLRR1C UNQ215/PRO241	0.235278
723	Proteasome subunit beta type-2 (EC 3.4.25.1) (Macropain subunit C7-I) (Multicatalytic endopeptidase complex subunit C7-I) (Proteasome component C7-I)	PSMB2	0.000277718
724	Serine/threonine-protein phosphatase 2A 55 kDa regulatory subunit B	PPP2R2A	0.590501
725	Tissue alpha-L-fucosidase (EC 3.2.1.51) (Alpha-L-fucosidase I) (Alpha-L-fucoside fucohydrolase 1) (Alpha-L-fucosidase 1)	FUCA1 Nbla10230	6.61e-05
726	Coatomer subunit epsilon	NA	0.450215
727	Mitogen-activated protein kinase 13 (EC 2.7.11.24)	MAPK13	0.509804
728	Galactokinase (EC 2.7.1.6) (Galactose kinase)	GALK1 GALK	0.757048
729	Eukaryotic translation initiation factor 3 subunit D (eIF3d) (Eukaryotic translation initiation factor 3 subunit 7) (eIF-3-zeta)	EIF3D EIF3S7	0.348653
730	UTP--glucose-1-phosphate uridylyltransferase (EC 2.7.7.9)	NA	6.05e-05
731	Flap endonuclease 1 (FEN-1) (EC 3.1.-.-) (Flap structure-specific endonuclease 1)	FEN1	0.323948
732	UNC84B protein (Fragment)	UNC84B	0.00385634
733	Non-specific serine/threonine protein kinase (EC 2.7.11.1)	NA	0.0746316
734	Plastin-1 (Intestine-specific plastin) (I-plastin)	PLS1	3.22e-07
735	N-acylneuraminate cytidylyltransferase (EC 2.7.7.43) (CMP-N-acetylneuraminic acid synthase) (CMP-NeuNAc synthase)	CMAS	0.000304068
736	Protein kinase cAMP-dependent regulatory type II alpha isoform 1 (Fragment)	PRKAR2A	0.000654231
737	Aflatoxin B1 aldehyde reductase member 2 (EC 1.1.1.n11) (AFB1 aldehyde reductase 1) (AFB1-AR 1) (Aldoketoreductase 7) (Succinic semialdehyde reductase) (SSA reductase)	AKR7A2 AFAR AFAR1 AKR7	9.47e-05
738	Developmentally-regulated GTP-binding protein 1 (DRG-1) (Neural precursor cell expressed developmentally down-regulated protein 3) (NEDD-3) (Translation factor GTPase DRG1) (TRAFAC GTPase DRG1) (EC 3.6.5.-)	DRG1 NEDD3	2.66e-05
739	COP9 signalosome complex subunit 2	COPS2	0.107025
740	Myeloid cell nuclear differentiation antigen	MNDA	0.0181496
741	cDNA FLJ53310, highly similar to Puromycin-sensitive aminopeptidase	NA	0.0472388
742	ERO1-like protein alpha (ERO1-L) (ERO1-L-alpha) (EC 1.8.4.-) (Endoplasmic oxidoreductin-1-like protein) (Endoplasmic reticulum oxidoreductase alpha) (Oxidoreductin-1-L-alpha)	ERO1A ERO1L UNQ434/PRO865	0.0230053
743	Acyl-coenzyme A oxidase	ACOX1 hCG_1776087	0.104686
744	Tricarboxylate transport protein, mitochondrial (Citrate transport protein) (CTP) (Solute carrier family 25 member 1) (Tricarboxylate carrier protein)	SLC25A1 SLC20A3	0.446534
745	Serine/cysteine proteinase inhibitor clade G member 1 splice variant 2 (Fragment)	SERPING1	0.0421241
746	5-aminoimidazole-4-carboxamide ribonucleotide formyltransferase (EC 2.1.2.3) (EC 3.5.4.10) (AICAR transformylase) (AICAR transformylase/inosine monophosphate cyclohydrolase) (Bifunctional purine biosynthesis protein ATIC) (IMP synthase) (Inosinicase) (Phosphoribosylaminoimidazolecarboxamide formyltransferase)	NA	0.800665
747	NEDD8-activating enzyme E1 catalytic subunit (NEDD8-activating enzyme E1C) (Ubiquitin-activating enzyme E1C) (Ubiquitin-like modifier-activating enzyme 3)	NA	0.0432741
748	cDNA FLJ59432, highly similar to Drebrin-like protein	NA	0.701601
749	Rho GTPase-activating protein 1 (CDC42 GTPase-activating protein) (GTPase-activating protein rhoGAP) (Rho-related small GTPase protein activator) (Rho-type GTPase-activating protein 1) (p50-RhoGAP)	ARHGAP1 CDC42GAP RHOGAP1	0.0219527
750	Annexin A11 (56 kDa autoantigen) (Annexin XI) (Annexin-11) (Calcyclin-associated annexin 50) (CAP-50)	ANXA11 ANX11	0.0882568
751	Acid ceramidase	ASAH1	0.134305
752	Clusterin (Aging-associated gene 4 protein) (Apolipoprotein J) (Apo-J) (Complement cytolysis inhibitor) (CLI) (Complement-associated protein SP-40,40) (Ku70-binding protein 1) (NA1/NA2) (Sulfated glycoprotein 2) (SGP-2) (Testosterone-repressed prostate message 2) (TRPM-2) [Cleaved into: Clusterin beta chain (ApoJalpha) (Complement cytolysis inhibitor a chain); Clusterin alpha chain (ApoJbeta) (Co…	CLU APOJ CLI KUB1 AAG4	0.105394
753	Aspartyl aminopeptidase (EC 3.4.11.21)	DNPEP hCG_15581	0.000372497
754	cDNA FLJ61021, highly similar to Far upstream element-binding protein 1	NA	0.329013
755	Argininosuccinate lyase isoform 2 (Fragment)	ASL	0.000164505
756	Arginine and glutamate-rich protein 1	ARGLU1	0.00254423
757	Eukaryotic peptide chain release factor GTP-binding subunit ERF3A (Fragment)	GSPT1	0.00878557
758	Antithrombin-III (Serpin C1)	NA	0.100664
759	Propionyl-CoA carboxylase beta chain, mitochondrial	PCCB	0.573285
760	Splicing factor, arginine/serine-rich 4, isoform CRA_b (cDNA FLJ76859, highly similar to Homo sapiens splicing factor, arginine/serine-rich 4 (SFRS4), mRNA)	SFRS4 hCG_23483	0.69808
761	Neutrophil cytosol factor 1 (NCF-1) (47 kDa autosomal chronic granulomatous disease protein) (47 kDa neutrophil oxidase factor) (NCF-47K) (Neutrophil NADPH oxidase factor 1) (Nox organizer 2) (Nox-organizing protein 2) (SH3 and PX domain-containing protein 1A) (p47-phox)	NCF1 NOXO2 SH3PXD1A	0.0189111
762	Long-chain-fatty-acid--CoA ligase 5 (EC 6.2.1.3) (Arachidonate--CoA ligase) (EC 6.2.1.15) (Long-chain acyl-CoA synthetase 5) (LACS 5)	ACSL5 ACS5 FACL5 UNQ633/PRO1250	0.119954
763	cDNA FLJ59716, highly similar to Vacuolar protein sorting 26A	NA	0.90983
764	Phosphopantothenate--cysteine ligase (EC 6.3.2.51) (Phosphopantothenoylcysteine synthetase) (PPC synthetase)	PPCS COAB	0.119949
765	Dihydrolipoyl dehydrogenase (EC 1.8.1.4)	NA	0.00760334
766	Endophilin-B2 (SH3 domain-containing GRB2-like protein B2)	SH3GLB2 KIAA1848 PP578	0.346872
767	Echinoderm microtubule-associated protein-like 2 (EMAP-2) (HuEMAP-2)	EML2 EMAP2 EMAPL2	0.000399436
768	NADP-dependent malic enzyme (NADP-ME) (EC 1.1.1.40) (Malic enzyme 1)	ME1	0.736521
769	Leucine-rich repeat-containing protein 47	LRRC47 KIAA1185	0.833464
770	Membrane primary amine oxidase (EC 1.4.3.21) (Copper amine oxidase) (HPAO) (Semicarbazide-sensitive amine oxidase) (SSAO) (Vascular adhesion protein 1) (VAP-1)	AOC3 VAP1	2.77e-06
771	Vitronectin (VN) (S-protein) (Serum-spreading factor) (V75) [Cleaved into: Vitronectin V65 subunit; Vitronectin V10 subunit; Somatomedin-B]	VTN	0.0150073
772	Pigment epithelium-derived factor (PEDF) (Cell proliferation-inducing gene 35 protein) (EPC-1) (Serpin F1)	SERPINF1 PEDF PIG35	6.43e-05
773	Coronin-1B (Coronin-2)	CORO1B	0.174905
774	Platelet-activating factor acetylhydrolase IB subunit alpha (Lissencephaly-1 protein) (LIS-1) (PAF acetylhydrolase 45 kDa subunit) (PAF-AH 45 kDa subunit) (PAF-AH alpha) (PAFAH alpha)	PAFAH1B1 LIS1 MDCR MDS PAFAHA	0.000715124
775	Heterogeneous nuclear ribonucleoprotein D-like (Heterogeneous nuclear ribonucleoprotein D-like, isoform CRA_b)	HNRNPDL HNRPDL hCG_22986	0.845875
776	Tyrosine--tRNA ligase, cytoplasmic (EC 6.1.1.1) (Tyrosyl-tRNA synthetase) (TyrRS) [Cleaved into: Tyrosine--tRNA ligase, cytoplasmic, N-terminally processed]	YARS1 YARS	0.000225424
777	Atlastin-3 (EC 3.6.5.-)	ATL3	0.966878
778	cDNA FLJ78053, highly similar to Homo sapiens splicing factor 3a, subunit 3, 60kDa (SF3A3), mRNA	NA	0.34206
779	Succinyl-CoA:3-ketoacid coenzyme A transferase 1, mitochondrial (EC 2.8.3.5) (3-oxoacid CoA-transferase 1) (Somatic-type succinyl-CoA:3-oxoacid CoA-transferase) (SCOT-s)	OXCT1 OXCT SCOT	0.000215137
780	Pinin	NA	0.694751
781	Dehydrogenase/reductase SDR family member 7 (EC 1.1.-.-) (Retinal short-chain dehydrogenase/reductase 4) (retSDR4) (Short chain dehydrogenase/reductase family 34C member 1)	DHRS7 DHRS7A RETSDR4 SDR34C1 CGI-86 UNQ285/PRO3448	0.432163
782	Non-specific serine/threonine protein kinase (EC 2.7.11.1)	NA	0.174209
783	Acyl-Coenzyme A dehydrogenase, very long chain, isoform CRA_e (cDNA FLJ31521 fis, clone NT2RI2000255, highly similar to Very-long-chain specific acyl-CoAdehydrogenase, mitochondrial)	ACADVL hCG_42007	0.385776
784	Epithelial cell adhesion molecule (Ep-CAM) (Adenocarcinoma-associated antigen) (Cell surface glycoprotein Trop-1) (Epithelial cell surface antigen) (Epithelial glycoprotein) (EGP) (Epithelial glycoprotein 314) (EGP314) (hEGP314) (KS 1/4 antigen) (KSA) (Major gastrointestinal tumor-associated protein GA733-2) (Tumor-associated calcium signal transducer 1) (CD antigen CD326)	EPCAM GA733-2 M1S2 M4S1 MIC18 TACSTD1 TROP1	0.0674862
785	CD2-associated protein (Adapter protein CMS) (Cas ligand with multiple SH3 domains)	CD2AP	0.0475858
786	cDNA, FLJ93141, highly similar to Homo sapiens coagulation factor XIII, A1 polypeptide (F13A1), mRNA	NA	0.000314783
787	Acetylglucosamine phosphomutase (EC 5.4.2.3) (N-acetylglucosamine-phosphate mutase)	PGM3 hCG_401113	0.163638
788	DnaJ homolog subfamily A member 1 (DnaJ protein homolog 2) (HSDJ) (Heat shock 40 kDa protein 4) (Heat shock protein J2) (HSJ-2) (Human DnaJ protein 2) (hDj-2)	DNAJA1 DNAJ2 HDJ2 HSJ2 HSPF4	2.2e-05
789	Medium-chain acyl-CoA ligase ACSF2, mitochondrial (EC 6.2.1.2)	ACSF2 UNQ493/PRO1009	0.0268808
790	RNA-binding protein 25 (Arg/Glu/Asp-rich protein of 120 kDa) (RED120) (Protein S164) (RNA-binding motif protein 25) (RNA-binding region-containing protein 7)	RBM25 RNPC7	0.851151
791	Integrin beta	NA	0.00520363
792	Cocaine esterase (EC 3.1.1.84) (Carboxylesterase 2) (CE-2) (hCE-2) (EC 3.1.1.1) (Methylumbelliferyl-acetate deacetylase 2) (EC 3.1.1.56)	CES2 ICE	0.00643147
793	Cytoplasmic dynein 1 light intermediate chain 2 (Dynein light intermediate chain 2, cytosolic) (LIC-2) (LIC53/55)	DYNC1LI2 DNCLI2 LIC2	0.240259
794	Integrin-linked protein kinase (EC 2.7.11.1) (59 kDa serine/threonine-protein kinase) (ILK-1) (ILK-2) (p59ILK)	ILK ILK1 ILK2	0.00317268
795	Arsenite-resistance protein 2 (Fragment)	SRRT	0.00632728
796	Cytochrome b-245 heavy chain (EC 1.-.-.-) (CGD91-phox) (Cytochrome b(558) subunit beta) (Cytochrome b558 subunit beta) (Heme-binding membrane glycoprotein gp91phox) (NADPH oxidase 2) (Neutrophil cytochrome b 91 kDa polypeptide) (Superoxide-generating NADPH oxidase heavy chain subunit) (gp91-1) (gp91-phox) (p22 phagocyte B-cytochrome)	CYBB NOX2	0.0222994
797	Dipeptidyl peptidase 3 (EC 3.4.14.4) (Dipeptidyl aminopeptidase III) (Dipeptidyl peptidase III)	DKFZp686O1117	0.000908028
798	Hepatoma-derived growth factor-related protein 2 (HDGF-related protein 2) (HRP-2) (Hepatoma-derived growth factor 2) (HDGF-2)	HDGFL2 HDGF2 HDGFRP2 HRP2 UNQ785/PRO1604	0.0502795
799	Peroxisomal bifunctional enzyme (PBE) (PBFE) (L-bifunctional protein) (LBP) (Multifunctional enzyme 1) (MFE1) [Includes: Enoyl-CoA hydratase/3,2-trans-enoyl-CoA isomerase (EC 4.2.1.17) (EC 5.3.3.8); 3-hydroxyacyl-CoA dehydrogenase (EC 1.1.1.35)]	EHHADH ECHD	0.0975494
800	Phenylalanine--tRNA ligase alpha subunit (EC 6.1.1.20) (CML33) (Phenylalanyl-tRNA synthetase alpha subunit) (PheRS)	FARSA FARS FARSL FARSLA	0.000116494
801	cDNA FLJ54419, highly similar to Synaptopodin-2	NA	7.07e-05
802	Alpha-mannosidase (EC 3.2.1.-)	NA	0.0966092
803	ABC50 protein (ATP-binding cassette, sub-family F (GCN20), member 1) (ATP-binding cassette, sub-family F (GCN20), member 1, isoform CRA_a)	ABCF1 ABC50 hCG_26012	0.389862
804	Kinesin light chain 4 (KLC 4) (Kinesin-like protein 8)	KLC4 KNSL8	0.0774049
805	Nucleolar transcription factor 1	UBTF	0.351804
806	Golgi integral membrane protein 4	GOLIM4	0.961068
807	cDNA FLJ39529 fis, clone PUAEN2004067, highly similar to Band 4.1-like protein 1	NA	0.000489222
808	Alpha-adducin	ADD1	0.0254774
809	Peripheral plasma membrane protein CASK	CASK	0.0438215
810	cDNA FLJ55438, highly similar to Splicing factor 3 subunit 1	NA	0.696846
811	Solute carrier family 12 (Sodium/potassium/chloride transporters), member 2, isoform CRA_a (Solute carrier family 12 member 2)	SLC12A2 hCG_27034	0.0657618
812	Threonyl-tRNA synthetase (EC 6.1.1.3) (Fragment)	TARS	0.000623267
813	cDNA FLJ53573, highly similar to Myosin Ic	NA	0.0226834
814	AP-1 complex subunit gamma-1 (Adaptor protein complex AP-1 subunit gamma-1) (Adaptor-related protein complex 1 subunit gamma-1) (Clathrin assembly protein complex 1 gamma-1 large chain) (Gamma1-adaptin) (Golgi adaptor HA1/AP1 adaptin subunit gamma-1)	AP1G1 ADTG CLAPG1	0.549406
815	Echinoderm microtubule-associated protein-like 4 (EMAP-4) (Restrictedly overexpressed proliferation-associated protein) (Ropp 120)	EML4 C2orf2 EMAPL4	0.350803
816	Importin-5 (Imp5) (Importin subunit beta-3) (Karyopherin beta-3) (Ran-binding protein 5) (RanBP5)	IPO5 KPNB3 RANBP5	0.0127721
817	Eukaryotic translation initiation factor 5B (Translation initiation factor IF-2)	EIF5B	0.000904828
818	Thrombospondin 1, isoform CRA_a	THBS1 hCG_1787130	0.000749663
819	Isoleucyl-tRNA synthetase (EC 6.1.1.5)	IARS1	0.0375968
820	SAFB-like transcription modulator (Modulator of estrogen-induced transcription)	SLTM MET	0.85209
821	Insulin-degrading enzyme	IDE	0.0583563
822	Nuclear pore complex protein Nup155	NUP155	0.405803
823	Importin-7 (Imp7) (Ran-binding protein 7) (RanBP7)	IPO7 RANBP7	0.0173767
824	DNA replication licensing factor MCM2 (EC 3.6.4.12)	NA	0.0687198
825	Sarcoplasmic/endoplasmic reticulum calcium ATPase 2 (SERCA2) (SR Ca(2+)-ATPase 2) (EC 7.2.2.10) (Calcium pump 2) (Calcium-transporting ATPase sarcoplasmic reticulum type, slow twitch skeletal muscle isoform) (Endoplasmic reticulum class 1/2 Ca(2+) ATPase)	ATP2A2 ATP2B	0.874381
826	Double-stranded RNA-specific adenosine deaminase (Fragment)	ADAR	0.00775777
827	cDNA FLJ61699, highly similar to Homo sapiens androgen-induced proliferation inhibitor (APRIN), transcript variant 1, mRNA	NA	0.840131
828	Serine/threonine-protein kinase 10 (EC 2.7.11.1) (Lymphocyte-oriented kinase)	STK10 LOK	0.433145
829	Placenta apolipoprotein B48 receptor type 2	APOB48R	0.00195328
830	LIM domain only protein 7	LMO7	0.00360404
831	Tyrosine-protein kinase BAZ1B (EC 2.7.10.2) (Bromodomain adjacent to zinc finger domain protein 1B) (Williams syndrome transcription factor) (Williams-Beuren syndrome chromosomal region 10 protein) (Williams-Beuren syndrome chromosomal region 9 protein) (hWALp2)	BAZ1B WBSC10 WBSCR10 WBSCR9 WSTF	0.409876
832	Myoferlin (Fer-1-like protein 3)	MYOF FER1L3 KIAA1207	0.0918505
833	HCG40889, isoform CRA_a	hCG_40889	0.0766692
834	Cleavage and polyadenylation specific factor 1, 160kDa, isoform CRA_a	CPSF1 hCG_2039719	0.000199212
835	Spectrin alpha chain, erythrocytic 1 (Erythroid alpha-spectrin)	SPTA1 SPTA	0.00494472
836	Serine/arginine repetitive matrix protein 2 (300 kDa nuclear matrix antigen) (Serine/arginine-rich splicing factor-related nuclear matrix protein of 300 kDa) (SR-related nuclear matrix protein of 300 kDa) (Ser/Arg-related nuclear matrix protein of 300 kDa) (Splicing coactivator subunit SRm300) (Tax-responsive enhancer element-binding protein 803) (TaxREB803)	SRRM2 KIAA0324 SRL300 SRM300 HSPC075	0.00789407
837	DNA-directed RNA polymerase II subunit RPB1 (RNA polymerase II subunit B1) (EC 2.7.7.6) (DNA-directed RNA polymerase II subunit A) (DNA-directed RNA polymerase III largest subunit) (RNA-directed RNA polymerase II subunit RPB1) (EC 2.7.7.48)	POLR2A POLR2	0.221717
838	Utrophin (Dystrophin-related protein 1) (DRP-1)	UTRN DMDL DRP1	0.18115
839	Nesprin-2 (KASH domain-containing protein 2) (KASH2) (Nuclear envelope spectrin repeat protein 2) (Nucleus and actin connecting element protein) (Protein NUANCE) (Synaptic nuclear envelope protein 2) (Syne-2)	SYNE2 KIAA1011 NUA	0.0135241
840	Tropomyosin alpha-4 chain	TPM4	5.83e-07
841	Hemoglobin alpha-2 (Fragment)	HBA2	0.00673875
842	Helix-destabilizing protein (Heterogeneous nuclear ribonucleoprotein A1) (Heterogeneous nuclear ribonucleoprotein A1, N-terminally processed) (hnRNP core protein A1)	HNRNPA1	0.902998
843	Superoxide dismutase (EC 1.15.1.1) (Fragment)	SOD2	3.93e-05
844	SUMO-conjugating enzyme UBC9 (Fragment)	UBE2I	6.39e-05
845	Fatty acid-binding protein, adipocyte (Adipocyte lipid-binding protein) (ALBP) (Adipocyte-type fatty acid-binding protein) (A-FABP) (AFABP) (Fatty acid-binding protein 4)	FABP4	0.390422
846	Normal mucosa of esophagus-specific gene 1 protein (Protein FOAP-11)	NMES1 C15orf48	4.94e-05
847	40S ribosomal protein S21	RPS21	0.302564
848	Elongin-B (Transcription elongation factor B (SIII), polypeptide 2 (18kDa, elongin B), isoform CRA_b)	ELOB TCEB2 hCG_1778969	0.0089953
849	Pterin-4-alpha-carbinolamine dehydratase (PHS) (EC 4.2.1.96) (4-alpha-hydroxy-tetrahydropterin dehydratase) (Dimerization cofactor of hepatocyte nuclear factor 1-alpha) (DCoH) (Dimerization cofactor of HNF1) (Phenylalanine hydroxylase-stimulating protein) (Pterin carbinolamine dehydratase) (PCD)	PCBD1 DCOH PCBD	0.156444
850	Dynein light chain 1, cytoplasmic (8 kDa dynein light chain) (DLC8) (Dynein light chain LC8-type 1) (Protein inhibitor of neuronal nitric oxide synthase) (PIN)	DYNLL1 DLC1 DNCL1 DNCLC1 HDLC1	0.722293
851	Fatty acid-binding protein 1 (Fatty acid-binding protein, liver) (Liver-type fatty acid-binding protein)	FABP1	0.000260356
852	Alpha-soluble NSF attachment protein (Fragment)	NAPA	0.0107239
853	Barrier-to-autointegration factor (Breakpoint cluster region protein 1) [Cleaved into: Barrier-to-autointegration factor, N-terminally processed]	BANF1 BAF BCRG1	0.20143
854	Cytochrome c (Fragment)	CYCS	0.662615
855	60S ribosomal protein L30 (Fragment)	RPL30	0.0514476
856	SH3 domain-binding glutamic acid-rich-like protein 3	SH3BGRL3	0.823763
857	Histidine triad nucleotide-binding protein 1 (EC 3.-.-.-) (Adenosine 5'-monophosphoramidase) (Protein kinase C inhibitor 1) (Protein kinase C-interacting protein 1) (PKCI-1)	HINT1 HINT PKCI1 PRKCNH1	0.391423
858	Histone H2A.Z (H2A/z)	H2AZ1 H2AFZ H2AZ	0.0181135
859	60S ribosomal protein L38	RPL38	0.173445
860	14-3-3 protein theta (14-3-3 protein T-cell) (14-3-3 protein tau) (Protein HS1)	YWHAQ	0.00438429
861	Zymogen granule membrane protein 16 (Zymogen granule protein 16) (hZG16) (Secretory lectin ZG16)	ZG16	0.000745315
862	Cold-inducible RNA-binding protein (Glycine-rich RNA-binding protein CIRP) (Fragment)	CIRBP	0.359432
863	40S ribosomal protein S26 (Small ribosomal subunit protein eS26)	RPS26	0.00538496
864	Activated RNA polymerase II transcriptional coactivator p15 (SUB1 homolog)	NA	0.276725
865	Reticulocalbin-3 (Fragment)	RCN3	9.07e-06
866	Protein FAM162A	FAM162A	0.0621291
867	Ubiquitin/ISG15-conjugating enzyme E2 L6 (EC 2.3.2.23) (E2 ubiquitin-conjugating enzyme L6) (Retinoic acid-induced gene B protein) (RIG-B) (UbcH8) (Ubiquitin carrier protein L6) (Ubiquitin-protein ligase L6)	UBE2L6 UBCH8	0.779543
868	Non-histone chromosomal protein HMG-14 (High mobility group nucleosome-binding domain-containing protein 1)	HMGN1 HMG14	0.239327
869	Golgi-associated plant pathogenesis-related protein 1	GLIPR2	3.27e-05
870	Chloride intracellular channel protein	NA	0.0920996
871	Sorting nexin-3 (Protein SDP3)	SNX3	0.709025
872	DARPP-32 (Dopamine- and cAMP-regulated neuronal phosphoprotein) (Protein phosphatase 1 regulatory subunit 1B) (Fragment)	PPP1R1B	0.112396
873	60S acidic ribosomal protein P2 (Large ribosomal subunit protein P2) (Renal carcinoma antigen NY-REN-44)	RPLP2 D11S2243E RPP2	0.134186
874	Protein S100-A10 (Calpactin I light chain) (Calpactin-1 light chain) (Cellular ligand of annexin II) (S100 calcium-binding protein A10) (p10 protein) (p11)	S100A10 ANX2LG CAL1L CLP11	0.00749575
875	Ran-specific GTPase-activating protein (Fragment)	RANBP1	3.67e-05
876	F-actin-capping protein subunit alpha-1 (CapZ alpha-1)	CAPZA1	0.013773
877	Protein phosphatase 1 regulatory subunit 14A (17 kDa PKC-potentiated inhibitory protein of PP1) (Protein kinase C-potentiated inhibitor protein of 17 kDa) (CPI-17)	PPP1R14A CPI17 PPP1INL	0.00447841
878	F-actin-capping protein subunit alpha-2 (CapZ alpha-2)	CAPZA2	6.03e-05
879	40S ribosomal protein S20 (Small ribosomal subunit protein uS10)	RPS20	0.0305405
880	Periostin isoform thy6	NA	0.000542006
881	cDNA FLJ52153, highly similar to Transmembrane emp24 domain-containing protein 2	NA	0.0204694
882	Prefoldin subunit 2	PFDN2 PFD2 HSPC231	0.721814
883	Vesicular integral-membrane protein VIP36 (Fragment)	LMAN2	0.13726
884	Selenoprotein H	SELENOH	0.191931
885	ATP-dependent Clp protease proteolytic subunit (EC 3.4.21.92)	CLPP	0.0408183
886	60S ribosomal protein L37 (G1.16) (Large ribosomal subunit protein eL37)	RPL37	0.00473768
887	Beta-2-microglobulin [Cleaved into: Beta-2-microglobulin form pI 5.3]	B2M CDABP0092 HDCMA22P	0.218752
888	Complement component C8 gamma chain	C8G	0.20497
889	Casein kinase I isoform alpha (Fragment)	CSNK1A1	0.00225008
890	Adenine phosphoribosyltransferase (Fragment)	APRT	0.00551611
891	Single-stranded DNA-binding protein, mitochondrial (Fragment)	SSBP1	0.000989636
892	Haloacid dehalogenase-like hydrolase domain-containing protein 3	NA	0.84219
893	Elongation factor 1-beta (EF-1-beta)	EEF1B2 EEF1B EF1B	1.82e-05
894	UMP-CMP kinase (EC 2.7.4.14) (Deoxycytidylate kinase) (CK) (dCMP kinase) (Nucleoside-diphosphate kinase) (EC 2.7.4.6) (Uridine monophosphate/cytidine monophosphate kinase) (UMP/CMP kinase) (UMP/CMPK)	CMPK1 CMK CMPK UCK UMK UMPK	0.00967345
895	Actin-related protein 2/3 complex subunit 3	NA	0.908756
896	60S ribosomal protein L23 (Fragment)	RPL23	0.0278882
897	Vesicle-associated membrane protein-associated protein B/C (VAMP-B/VAMP-C) (VAMP-associated protein B/C) (VAP-B/VAP-C)	VAPB UNQ484/PRO983	0.234977
898	Uncharacterized protein	NA	0.34584
899	Complement component 1 Q subcomponent-binding protein, mitochondrial (ASF/SF2-associated protein p32) (Glycoprotein gC1qBP) (C1qBP) (Hyaluronan-binding protein 1) (Mitochondrial matrix protein p32) (gC1q-R protein) (p33) (SF2AP32)	C1QBP GC1QBP HABP1 SF2P32	0.011764
900	Serine/arginine-rich splicing factor 2 (Splicing component, 35 kDa) (Splicing factor SC35) (Splicing factor, arginine/serine-rich 2) (Fragment)	SRSF2	0.126174
901	Biogenesis of lysosome-related organelles complex 1 subunit 3 (BLOC-1 subunit 3)	BLOC1S3 BLOS3	0.0012145
902	Hypoxanthine-guanine phosphoribosyltransferase (HGPRT) (HGPRTase) (EC 2.4.2.8)	HPRT1 HPRT	0.000238162
903	NEDD8 (Neddylin) (Ubiquitin-like protein Nedd8) (Fragment)	NEDD8-MDP1	0.965141
904	Extracellular superoxide dismutase [Cu-Zn] (EC-SOD) (EC 1.15.1.1)	SOD3	0.400083
905	cDNA FLJ52127, highly similar to Multisynthetase complex auxiliary component p43	NA	0.00929907
906	Acyl-protein thioesterase 2 (Fragment)	LYPLA2	0.000547137
907	Calpain small subunit 1 (CSS1) (Calcium-activated neutral proteinase small subunit) (CANP small subunit) (Calcium-dependent protease small subunit) (CDPS) (Calcium-dependent protease small subunit 1) (Calpain regulatory subunit)	CAPNS1 CAPN4 CAPNS	0.148256
908	cDNA FLJ51644, highly similar to Serine/threonine-protein kinase P>AK 1	NA	0.396155
909	Ras-related protein Rab-14 (Fragment)	RAB14	0.571738
910	3-hydroxyacyl-CoA dehydrogenase type-2 (Hydroxysteroid (17-beta) dehydrogenase 10)	HSD17B10 RP3-339A18.2-004	0.00271928
911	Proteasome subunit alpha type-2 (Macropain subunit C3) (Multicatalytic endopeptidase complex subunit C3) (Proteasome component C3)	PSMA2 HC3 PSC3	0.0177627
912	PRO1975	NA	0.0374038
913	cDNA FLJ76387, highly similar to Homo sapiens splicing factor, arginine/serine-rich 9 (SFRS9), mRNA	NA	0.00497425
914	Tubulin polymerization-promoting protein family member 3 (TPPP/p20)	TPPP3 CGI-38	0.00351076
915	Cancer-related nucleoside-triphosphatase (NTPase) (EC 3.6.1.15) (Nucleoside triphosphate phosphohydrolase)	NTPCR C1orf57	0.0715554
916	6-phosphogluconolactonase (6PGL) (EC 3.1.1.31)	PGLS	0.605865
917	Ubiquitinyl hydrolase 1 (EC 3.4.19.12)	OTUB1	0.633549
918	39S ribosomal protein L16, mitochondrial (L16mt) (MRP-L16) (Mitochondrial large ribosomal subunit protein uL16m)	MRPL16 PNAS-111	0.660123
919	Glutathione S-transferase kappa 1 (EC 2.5.1.18) (GST 13-13) (GST class-kappa) (GSTK1-1) (hGSTK1) (Glutathione S-transferase subunit 13)	GSTK1 HDCMD47P	0.367219
920	60S ribosomal protein L27a (Large ribosomal subunit protein uL15)	RPL27A	0.0168045
921	40S ribosomal protein S15	RPS15	0.00965233
922	Rho GDP-dissociation inhibitor 1 (Rho GDI 1) (Rho-GDI alpha)	ARHGDIA GDIA1	0.903479
923	Poly(rC)-binding protein 1 (Alpha-CP1) (Heterogeneous nuclear ribonucleoprotein E1) (hnRNP E1) (Nucleic acid-binding protein SUB2.3)	PCBP1	0.16244
924	N-myc downstream-regulated gene 1 protein (Protein NDRG1)	NA	0.95054
925	ATPase GET3 (EC 3.6.-.-) (Arsenical pump-driving ATPase) (Arsenite-stimulated ATPase) (Guided entry of tail-anchored proteins factor 3, ATPase) (Transmembrane domain recognition complex 40 kDa ATPase subunit) (hARSA-I) (hASNA-I)	GET3 ARSA ASNA1 TRC40	0.0971409
926	Peptidyl-prolyl cis-trans isomerase FKBP3 (PPIase FKBP3) (EC 5.2.1.8) (25 kDa FK506-binding protein) (25 kDa FKBP) (FKBP-25) (FK506-binding protein 3) (FKBP-3) (Immunophilin FKBP25) (Rapamycin-selective 25 kDa immunophilin) (Rotamase)	FKBP3 FKBP25	0.565862
927	Casein kinase II subunit alpha	CSNK2A1	0.187067
928	Cadherin-17 (Intestinal peptide-associated transporter HPT-1) (Liver-intestine cadherin) (LI-cadherin)	CDH17	0.000166221
929	Type IV collagen alpha 1 (Fragment)	NA	0.905422
930	Small acidic protein	C11orf58	0.00437205
931	Ubiquitin-fold modifier-conjugating enzyme 1 (Ufm1-conjugating enzyme 1)	UFC1 CGI-126 HSPC155	0.528441
932	2'-deoxynucleoside 5'-phosphate N-hydrolase 1 (EC 3.2.2.-) (c-Myc-responsive protein RCL)	DNPH1 C6orf108 RCL	0.385743
933	Membrane-associated progesterone receptor component 1 (mPR) (Dap1) (IZA)	PGRMC1 HPR6.6 PGRMC	0.411364
934	Ubiquinone biosynthesis protein (Fragment)	COQ9	5.17e-06
935	Translin-associated protein X (Translin-associated factor X)	TSNAX TRAX	0.00727871
936	S-formylglutathione hydrolase (EC 3.1.2.12)	ESD hCG_29992	4.31e-06
937	Prefoldin subunit 6 (Protein Ke2)	PFDN6 HKE2 PFD6	0.0203531
938	N-alpha-acetyltransferase 50	NAA50	0.000346269
939	Galectin-10 (Gal-10) (Charcot-Leyden crystal protein) (CLC) (Eosinophil lysophospholipase) (Lysolecithin acylhydrolase)	CLC LGALS10 LGALS10A	0.0010759
940	Proteasome subunit beta type-5 (EC 3.4.25.1) (Macropain epsilon chain) (Multicatalytic endopeptidase complex epsilon chain) (Proteasome chain 6) (Proteasome epsilon chain) (Proteasome subunit MB1) (Proteasome subunit X)	PSMB5 LMPX MB1 X	0.297356
941	28S ribosomal protein S22, mitochondrial (Mitochondrial ribosomal protein S22, isoform CRA_e)	MRPS22 hCG_17223	0.796981
942	Mitogen-activated protein kinase 3 (MAP kinase 3) (MAPK 3) (EC 2.7.11.24) (ERT2) (Extracellular signal-regulated kinase 1) (ERK-1) (Insulin-stimulated MAP2 kinase) (MAP kinase isoform p44) (p44-MAPK) (Microtubule-associated protein 2 kinase) (p44-ERK1)	MAPK3 ERK1 PRKM3	1.91e-06
943	cDNA FLJ53007, highly similar to UBA/UBX 33.3 kDa protein	NA	0.771959
944	Dimethylargininase (EC 3.5.3.18) (Fragment)	DDAH2	0.677345
945	Biphenyl hydrolase-like (Serine hydrolase breast epithelial mucin-associated antigen), isoform CRA_d	BPHL hCG_22877	0.000712841
946	Calponin	CNN2	0.00140248
947	Transcriptional activator protein Pur-beta (Purine-rich element-binding protein B)	PURB	0.528381
948	Apolipoprotein E (Fragment)	APOE	0.0656919
949	Protein arginine N-methyltransferase 1 transcript variant 24	PRMT1 ANM1 HCP1 HRMT1L2 IR1B4	7.77e-05
950	Heterogeneous nuclear ribonucleoprotein A/B	HNRNPAB	0.0294683
951	Exosome complex component RRP41 (Exosome component 4) (Ribosomal RNA-processing protein 41) (p12A)	EXOSC4 RRP41 SKI6	0.139902
952	SWI/SNF-related matrix-associated actin-dependent regulator of chromatin subfamily D member 2 (Fragment)	SMARCD2	0.000179613
953	Selenocysteine lyase	SCLY	0.00809972
954	26S proteasome non-ATPase regulatory subunit 13 (26S proteasome regulatory subunit RPN9) (26S proteasome regulatory subunit S11) (26S proteasome regulatory subunit p40.5)	PSMD13	0.313087
955	Serine/threonine-protein phosphatase PGAM5, mitochondrial (EC 3.1.3.16) (Bcl-XL-binding protein v68) (Phosphoglycerate mutase family member 5)	PGAM5	5.34e-07
956	cDNA FLJ41552 fis, clone COLON2004478, highly similar to Protein Tro alpha1 H,myeloma	NA	0.00552733
957	Complex I-SGDH (NADH dehydrogenase [ubiquinone] 1 beta subcomplex subunit 5, mitochondrial) (NADH-ubiquinone oxidoreductase SGDH subunit) (Fragment)	NDUFB5 hCG_1787208	0.302418
958	TIP41-like protein (Putative MAPK-activating protein PM10) (Type 2A-interacting protein) (TIP)	TIPRL	0.0217826
959	Myeloid leukemia factor 2 (Myelodysplasia-myeloid leukemia factor 2)	MLF2	0.98907
960	Eukaryotic translation initiation factor 2 subunit 1 (Eukaryotic translation initiation factor 2 subunit alpha) (eIF-2-alpha) (eIF-2A) (eIF-2alpha)	EIF2S1 EIF2A	0.00717549
961	cDNA FLJ51659, highly similar to 4-trimethylaminobutyraldehyde dehydrogenase	NA	0.0421883
962	Methionine adenosyltransferase 2 subunit beta (Methionine adenosyltransferase II beta) (MAT II beta) (Putative dTDP-4-keto-6-deoxy-D-glucose 4-reductase)	MAT2B TGR MSTP045 Nbla02999 UNQ2435/PRO4995	0.88984
963	Protein RER1	RER1	0.147091
964	Eukaryotic translation initiation factor 4E (eIF-4E) (eIF4E) (eIF-4F 25 kDa subunit) (mRNA cap-binding protein)	EIF4E EIF4EL1 EIF4F	0.000548088
965	cDNA FLJ57277, highly similar to Tripeptidyl-peptidase 1	NA	0.59519
966	cDNA FLJ31012 fis, clone HLUNG2000217, highly similar to Guanine nucleotide-binding protein G(i), alpha-2 subunit	NA	0.628074
967	L-lactate dehydrogenase B chain (LDH-B) (EC 1.1.1.27) (LDH heart subunit) (LDH-H) (Renal carcinoma antigen NY-REN-46)	LDHB	0.19565
968	Serine-threonine kinase receptor-associated protein (MAP activator with WD repeats) (UNR-interacting protein) (WD-40 repeat protein PT-WD)	STRAP MAWD UNRIP	3.06e-07
969	Uncharacterized protein DKFZp686O16217 (Fragment)	DKFZp686O16217	7.68e-05
970	Short-chain-specific acyl-CoA dehydrogenase, mitochondrial	ACADS	2.01e-07
971	Acylpyruvase FAHD1, mitochondrial (EC 3.7.1.5) (Fumarylacetoacetate hydrolase domain-containing protein 1) (FAH domain-containing protein 1) (Oxaloacetate decarboxylase) (OAA decarboxylase) (EC 4.1.1.112) (YisK-like protein)	FAHD1 C16orf36 YISKL	0.0538079
972	Cell migration-inducing protein 22	NA	0.483548
973	Methyl CpG binding protein 2 transcript variant 1	MECP2	4.07e-05
974	Serine/arginine-rich-splicing factor 10	SRSF10	0.000739947
975	Y-box-binding protein 3 (Cold shock domain-containing protein A) (DNA-binding protein A) (Single-strand DNA-binding protein NF-GMB)	YBX3 CSDA DBPA	0.00907293
976	Transmembrane protein 43 isoform 2	TMEM43	0.637728
977	Secretagogin	SCGN SECRET	8.83e-08
978	cDNA FLJ58049, highly similar to RNA-binding protein FUS	NA	0.319647
979	Nucleoporin SEH1 (GATOR complex protein SEH1) (Nup107-160 subcomplex subunit SEH1) (SEC13-like protein)	SEH1L SEC13L SEH1	0.279344
980	cDNA FLJ57669, highly similar to SWI/SNF-related matrix-associatedactin-dependent regulator of chromatin subfamily C member 1	NA	0.0895143
981	Dynein light intermediate chain	NA	0.683036
982	2-deoxy-D-ribose 5-phosphate aldolase (EC 4.1.2.4) (Phosphodeoxyriboaldolase)	DERA	0.282233
983	Emerin	EMD EDMD STA	0.233507
984	Omega-amidase NIT2 (EC 3.5.1.3) (Nitrilase homolog 2)	NIT2 CUA002	5.17e-07
985	cDNA, FLJ96730, highly similar to Homo sapiens sorting nexin 15 (SNX15), transcript variant A, mRNA	NA	0.000826156
986	Amine oxidase [flavin-containing] A (EC 1.4.3.4) (Monoamine oxidase type A) (MAO-A)	MAOA	7.63e-07
987	Microfibril-associated glycoprotein 4	MFAP4	0.22146
988	Thiopurine S-methyltransferase (EC 2.1.1.67) (Thiopurine methyltransferase)	TPMT	0.360826
989	cDNA FLJ75365, highly similar to Homo sapiens SUGT1B (SUGT1) mRNA	NA	0.000212482
990	Aldehyde dehydrogenase 1 family, member A3, isoform CRA_b (Aldehyde dehydrogenase family 1 member A3)	ALDH1A3 hCG_28035	0.114233
991	Folate gamma-glutamyl hydrolase (EC 3.4.19.9)	NA	0.000104743
992	Electron transfer flavoprotein subunit alpha, mitochondrial (Alpha-ETF)	ETFA	0.00460086
993	Adipocyte plasma membrane-associated protein (Fragment)	APMAP	0.00039686
994	cDNA FLJ55368, highly similar to Epsin-1	NA	0.863762
995	Full-length cDNA clone CS0DI035YL21 of Placenta of Homo sapiens (human) (Fragment)	NA	0.192537
996	Inorganic pyrophosphatase 2, mitochondrial (EC 3.6.1.1) (Pyrophosphatase SID6-306) (Pyrophosphate phospho-hydrolase 2) (PPase 2)	PPA2 HSPC124	0.111558
997	26S proteasome non-ATPase regulatory subunit 4 (26S proteasome regulatory subunit RPN10) (26S proteasome regulatory subunit S5A) (Antisecretory factor 1) (AF) (ASF) (Multiubiquitin chain-binding protein)	PSMD4 MCB1	0.0114924
998	Phosphate carrier protein, mitochondrial	SLC25A3	0.21645
999	45 kDa calcium-binding protein	SDF4	0.172926
1000	cDNA FLJ20106 fis, clone COL04830	NA	8.65e-08
1001	Galactose mutarotase (EC 5.1.3.3) (Aldose 1-epimerase)	GALM BLOCK25	0.000769967
1002	THUMP domain-containing protein 1	THUMPD1	0.0249443
1003	COP9 signalosome complex subunit 4	NA	0.000106543
1004	Calcium/calmodulin-dependent protein kinase (EC 2.7.11.17)	CAMK2G hCG_20541	7.08e-05
1005	cDNA FLJ54090, highly similar to 4F2 cell-surface antigen heavy chain	NA	1.71e-05
1006	Gamma-soluble NSF attachment protein (SNAP-gamma) (N-ethylmaleimide-sensitive factor attachment protein gamma)	NAPG SNAPG	0.580351
1007	Pseudouridylate synthase 1, isoform CRA_a	PUS1 hCG_1744445	0.804649
1008	DDX19-like protein variant (Fragment)	NA	0.10357
1009	Sorting nexin	NA	0.60228
1010	Calcium-binding protein 39 (MO25alpha) (Protein Mo25)	CAB39 MO25 CGI-66	0.000124389
1011	Serine/threonine-protein kinase 38-like (EC 2.7.11.1) (NDR2 protein kinase) (Nuclear Dbf2-related kinase 2)	STK38L KIAA0965 NDR2	0.441303
1012	Eukaryotic translation initiation factor 5 (eIF-5)	EIF5	0.081104
1013	Golgi resident protein GCP60 (Acyl-CoA-binding domain-containing protein 3) (Golgi complex-associated protein 1) (GOCAP1) (Golgi phosphoprotein 1) (GOLPH1) (PBR- and PKA-associated protein 7) (Peripheral benzodiazepine receptor-associated protein PAP7) [Cleaved into: Golgi resident protein GCP60, N-terminally processed]	ACBD3 GCP60 GOCAP1 GOLPH1	0.0813545
1014	cDNA FLJ50749, highly similar to NADPH--cytochrome P450 reductase	NA	0.0018972
1015	S-adenosylmethionine synthase isoform type-2 (AdoMet synthase 2) (EC 2.5.1.6) (Methionine adenosyltransferase 2) (MAT 2) (Methionine adenosyltransferase II) (MAT-II)	MAT2A AMS2 MATA2	0.985231
1016	cDNA FLJ60222, highly similar to Homo sapiens sarcolemma associated protein (SLMAP), mRNA (cDNA, FLJ79335, highly similar to Homo sapiens sarcolemma associated protein (SLMAP), mRNA)	NA	0.00029826
1017	Glutamine synthetase (GS) (EC 6.3.1.2) (Glutamate--ammonia ligase) (Palmitoyltransferase GLUL) (EC 2.3.1.225)	GLUL GLNS	0.694465
1018	cDNA FLJ53447, highly similar to Syntaxin-binding protein 2	NA	0.345175
1019	Autoantigen La (Fragment)	SSB	1.05e-05
1020	Alkylglycerone-phosphate synthase (Alkyl-DHAP synthase) (EC 2.5.1.26) (Fragment)	AGPS	0.58679
1021	Far upstream element-binding protein 3 (FUSE-binding protein 3)	FUBP3 FBP3	0.000292532
1022	Epoxide hydrolase 1 (EC 3.3.2.9) (Epoxide hydratase) (Microsomal epoxide hydrolase) (mEH)	EPHX1 EPHX EPOX	8.42e-05
1023	Damage-control phosphatase ARMT1 (EC 3.1.3.-) (Acidic residue methyltransferase 1) (Protein-glutamate O-methyltransferase) (EC 2.1.1.-) (Sugar phosphate phosphatase ARMT1)	ARMT1 C6orf211	0.0533835
1024	DnaJ homolog subfamily B member 1 (DnaJ protein homolog 1) (Heat shock 40 kDa protein 1) (HSP40) (Heat shock protein 40) (Human DnaJ protein 1) (hDj-1)	DNAJB1 DNAJ1 HDJ1 HSPF1	2.17e-08
1025	Methylcrotonoyl-CoA carboxylase beta chain, mitochondrial (MCCase subunit beta) (EC 6.4.1.4) (3-methylcrotonyl-CoA carboxylase 2) (3-methylcrotonyl-CoA carboxylase non-biotin-containing subunit) (3-methylcrotonyl-CoA:carbon dioxide ligase subunit beta)	MCCC2 MCCB	0.115008
1026	Beta-hexosaminidase subunit beta (EC 3.2.1.52) (Beta-N-acetylhexosaminidase subunit beta) (Hexosaminidase subunit B) (Cervical cancer proto-oncogene 7 protein) (HCC-7) (N-acetyl-beta-glucosaminidase subunit beta) [Cleaved into: Beta-hexosaminidase subunit beta chain B; Beta-hexosaminidase subunit beta chain A]	HEXB HCC7	0.662153
1027	Pre-mRNA-splicing factor RBM22 (RNA-binding motif protein 22) (Zinc finger CCCH domain-containing protein 16)	RBM22 ZC3H16 199G4	0.111635
1028	cDNA FLJ53218, highly similar to Homo sapiens SAC1 suppressor of actin mutations 1-like (SACM1L), mRNA	NA	0.126242
1029	Ribosomal protein S6 kinase (EC 2.7.11.1)	RPS6KA1	0.000285933
1030	Interferon regulatory factor 2-binding protein 2 (IRF-2-binding protein 2) (IRF-2BP2)	IRF2BP2	0.0836857
1031	Alpha-2-HS-glycoprotein (Alpha-2-Z-globulin) (Ba-alpha-2-glycoprotein) (Fetuin-A) [Cleaved into: Alpha-2-HS-glycoprotein chain A; Alpha-2-HS-glycoprotein chain B]	AHSG FETUA PRO2743	0.462035
1032	Sorbitol dehydrogenase (SDH) (EC 1.1.1.-) ((R,R)-butanediol dehydrogenase) (EC 1.1.1.4) (L-iditol 2-dehydrogenase) (EC 1.1.1.14) (Polyol dehydrogenase) (Ribitol dehydrogenase) (RDH) (EC 1.1.1.56) (Xylitol dehydrogenase) (XDH) (EC 1.1.1.9)	SORD	7.37e-05
1033	60 kDa poly(U)-binding-splicing factor (Poly(U)-binding-splicing factor PUF60) (Fragment)	PUF60	0.0265791
1034	Serpin B5 (Maspin) (Peptidase inhibitor 5) (PI-5)	SERPINB5 PI5	0.000157299
1035	3-hydroxyisobutyryl-CoA hydrolase, mitochondrial (EC 3.1.2.4) (3-hydroxyisobutyryl-coenzyme A hydrolase) (HIB-CoA hydrolase) (HIBYL-CoA-H)	HIBCH	0.214997
1036	cDNA FLJ56405, highly similar to Epidermal growth factor receptor kinase substrate 8	NA	0.0350023
1037	60 kDa U4/U6 snRNP-specific spliceosomal protein (PRP4 pre-mRNA processing factor 4 homolog (Yeast), isoform CRA_b)	PRPF4 hCG_29193	0.111157
1038	Calcium uniporter protein, mitochondrial (HsMCU) (Coiled-coil domain-containing protein 109A)	MCU C10orf42 CCDC109A	0.759427
1039	Arfaptin-1 (ADP-ribosylation factor-interacting protein 1)	ARFIP1	0.0144236
1040	Rae1 protein homolog (mRNA export factor) (mRNA-associated protein mrnp 41)	NA	3.32e-07
1041	Lipopolysaccharide-binding protein	LBP	0.0293103
1042	Ran GTPase-activating protein 1 (RanGAP1)	RANGAP1 KIAA1835 SD	0.0782435
1043	Sorting and assembly machinery component 50 homolog (Transformation-related gene 3 protein) (TRG-3)	SAMM50 SAM50 CGI-51 TRG3	0.370612
1044	PC4 and SFRS1-interacting protein (CLL-associated antigen KW-7) (Dense fine speckles 70 kDa protein) (DFS 70) (Lens epithelium-derived growth factor) (Transcriptional coactivator p75/p52)	PSIP1 DFS70 LEDGF PSIP2	0.00192929
1045	PC1/MRPS28 fusion protein	NA	0.01434
1046	Nuclear receptor coactivator 5 (NCoA-5) (Coactivator independent of AF-2) (CIA)	NCOA5 KIAA1637	0.00253246
1047	ATP-dependent DNA helicase Q1 (EC 3.6.4.12) (DNA helicase, RecQ-like type 1) (RecQ1) (DNA-dependent ATPase Q1) (RecQ protein-like 1)	RECQL RECQ1 RECQL1	0.976685
1048	Dipeptidyl peptidase 2 (EC 3.4.14.2) (Dipeptidyl aminopeptidase II) (Dipeptidyl peptidase 7) (Dipeptidyl peptidase II) (DPP II) (Quiescent cell proline dipeptidase)	DPP7 DPP2 QPP	0.0701369
1049	Replication protein A 70 kDa DNA-binding subunit (RP-A p70) (Replication factor A protein 1) (RF-A protein 1) (Single-stranded DNA-binding protein) [Cleaved into: Replication protein A 70 kDa DNA-binding subunit, N-terminally processed]	RPA1 REPA1 RPA70	0.30155
1050	Interferon-induced GTP-binding protein Mx1	MX1	0.270376
1051	cDNA FLJ54595, highly similar to Golgi reassembly-stacking protein 2	NA	0.0133594
1052	Alpha-aminoadipic semialdehyde dehydrogenase	ALDH7A1	0.100188
1053	Complex I-42kD (NADH dehydrogenase [ubiquinone] 1 alpha subcomplex subunit 10, mitochondrial) (NADH-ubiquinone oxidoreductase 42 kDa subunit) (Fragment)	NDUFA10	0.0121682
1054	Procollagen galactosyltransferase 1 (EC 2.4.1.50) (Collagen beta(1-O)galactosyltransferase 1) (ColGalT 1) (Glycosyltransferase 25 family member 1) (Hydroxylysine galactosyltransferase 1)	COLGALT1 GLT25D1 PSEC0241	0.0549969
1055	Chitobiosyldiphosphodolichol beta-mannosyltransferase (EC 2.4.1.142) (Asparagine-linked glycosylation protein 1 homolog) (Beta-1,4-mannosyltransferase) (GDP-Man:GlcNAc2-PP-dolichol mannosyltransferase) (GDP-mannose-dolichol diphosphochitobiose mannosyltransferase) (Mannosyltransferase-1) (MT-1) (hMat-1)	ALG1 HMAT1 HMT1 PSEC0061 UNQ861/PRO1870	0.613858
1056	NAD kinase 2, mitochondrial (EC 2.7.1.23) (Mitochondrial NAD kinase) (NAD kinase domain-containing protein 1, mitochondrial)	NADK2 C5orf33 MNADK NADKD1	0.273474
1057	COP9 signalosome complex subunit 1 (G protein pathway suppressor 1, isoform CRA_b)	GPS1 hCG_1987516	0.0456652
1058	Tubulointerstitial nephritis antigen-like (Glucocorticoid-inducible protein 5) (Oxidized LDL-responsive gene 2 protein) (OLRG-2) (Tubulointerstitial nephritis antigen-related protein) (TIN Ag-related protein) (TIN-Ag-RP)	TINAGL1 GIS5 LCN7 OLRG2 TINAGL PP6614 PSEC0088 UNQ204/PRO230	0.006969
1059	Beta-glucuronidase (EC 3.2.1.31)	NA	0.0137687
1060	Transferrin receptor protein 1	TFRC hCG_22086	0.158335
1061	SH3 domain-containing kinase-binding protein 1 (Fragment)	SH3KBP1	0.0103272
1062	cDNA FLJ53342, highly similar to Granulins	NA	0.0942644
1063	PACSIN2 protein	PACSIN2	0.0041849
1064	Glutamate--cysteine ligase catalytic subunit (EC 6.3.2.2) (GCS heavy chain) (Gamma-ECS) (Gamma-glutamylcysteine synthetase)	GCLC GLCL GLCLC	1.75e-05
1065	Phosphoglucomutase-2 (PGM 2) (EC 5.4.2.2) (Glucose phosphomutase 2) (Phosphodeoxyribomutase) (Phosphopentomutase) (EC 5.4.2.7)	PGM2 MSTP006	0.270869
1066	Adseverin (Scinderin)	SCIN KIAA1905	5.48e-05
1067	cDNA, FLJ95169	NA	0.0438283
1068	Stromal interaction molecule 1	STIM1	0.70454
1069	Tripartite motif-containing protein 2	TRIM2	0.00215993
1070	BCLAF1 protein (Fragment)	BCLAF1	0.906021
1071	cDNA FLJ34075 fis, clone FCBBF3003216	NA	8.98e-07
1072	Tyrosine-protein phosphatase non-receptor type (EC 3.1.3.48)	PTPN11	0.248635
1073	Eukaryotic translation initiation factor 3 subunit H (eIF3h) (Eukaryotic translation initiation factor 3 subunit 3) (eIF-3 gamma) (eIF3 p40 subunit)	EIF3H EIF3S3	0.107862
1074	Ubiquitin carboxyl-terminal hydrolase 10 (EC 3.4.19.12) (Deubiquitinating enzyme 10) (Ubiquitin thioesterase 10) (Ubiquitin-specific-processing protease 10)	USP10 KIAA0190	0.0444325
1075	Protein PML (Promyelocytic leukemia protein) (RING finger protein 71) (Tripartite motif-containing protein 19)	PML MYL PP8675 RNF71 TRIM19	0.246403
1076	Nucleolar RNA helicase 2 (EC 3.6.4.13) (DEAD box protein 21) (Gu-alpha) (Nucleolar RNA helicase Gu) (Nucleolar RNA helicase II) (RH II/Gu)	DDX21	1.41e-05
1077	Nuclear factor NF-kappa-B p105 subunit (DNA-binding factor KBF1) (EBP-1) (Nuclear factor of kappa light polypeptide gene enhancer in B-cells 1) [Cleaved into: Nuclear factor NF-kappa-B p50 subunit]	NFKB1	0.000838882
1078	cDNA FLJ90354 fis, clone NT2RP2003390, highly similar to Translocation protein SEC63 homolog	NA	0.502961
1079	Lon protease homolog, mitochondrial (EC 3.4.21.53) (Lon protease-like protein) (LONP) (Mitochondrial ATP-dependent protease Lon) (Serine protease 15)	LONP1	0.00582615
1080	Non-specific lipid-transfer protein (EC 2.3.1.176) (Propanoyl-CoA C-acyltransferase) (SCP-chi) (SCPX) (Sterol carrier protein 2) (Sterol carrier protein X)	NA	0.127275
1081	Plakophilin-3	PKP3	0.0005106
1082	DNA helicase (EC 3.6.4.12) (Fragment)	MCM6	0.0422841
1083	Carnitine O-palmitoyltransferase 2, mitochondrial	CPT2	0.0309908
1084	Coiled-coil domain-containing protein 22	CCDC22 CXorf37 JM1	0.0450433
1085	ATP-binding cassette sub-family D member 3	ABCD3	0.689962
1086	Glycerol-3-phosphate dehydrogenase (EC 1.1.5.3) (Fragment)	GPD2	0.237423
1087	Epithelial protein lost in neoplasm beta variant (Fragment)	NA	7.46e-06
1088	Isoleucyl-tRNA synthetase (EC 6.1.1.5)	NA	0.157144
1089	Succinate-semialdehyde dehydrogenase, mitochondrial (Fragment)	ALDH5A1	0.00228675
1090	Delta-1-pyrroline-5-carboxylate dehydrogenase, mitochondrial (P5C dehydrogenase) (EC 1.2.1.88) (Aldehyde dehydrogenase family 4 member A1) (L-glutamate gamma-semialdehyde dehydrogenase)	ALDH4A1 ALDH4 P5CDH	0.000219805
1091	RNA helicase (EC 3.6.4.13)	NA	0.92285
1092	Electron transfer flavoprotein-ubiquinone oxidoreductase (ETF-QO) (EC 1.5.5.1)	NA	0.00289766
1093	cDNA FLJ38665 fis, clone HLUNG2003378, highly similar to Rho guanine nucleotide exchange factor 16	NA	0.441209
1094	Uncharacterized protein	NA	0.00235853
1095	Villin-like protein	VILL	0.000242587
1096	Carnitine O-acetyltransferase (Carnitine acetylase) (EC 2.3.1.137) (EC 2.3.1.7) (Carnitine acetyltransferase) (CAT) (CrAT)	CRAT CAT1	0.00872528
1097	Poly(A) polymerase (EC 2.7.7.19)	PAPOLA	0.993436
1098	Integrin beta-1 (Fibronectin receptor subunit beta) (Glycoprotein IIa) (GPIIA) (VLA-4 subunit beta) (CD antigen CD29)	ITGB1 FNRB MDF2 MSK12	0.0628799
1099	Metastasis-associated protein MTA2 (Metastasis-associated 1-like 1) (MTA1-L1 protein) (p53 target protein in deacetylase complex)	MTA2 MTA1L1 PID	0.000604569
1100	Inter-alpha-trypsin inhibitor heavy chain H2	ITIH2	0.0970026
1101	UBX domain-containing protein 4 (Erasin) (UBX domain-containing protein 2)	UBXN4 KIAA0242 UBXD2 UBXDC1	0.00207972
1102	Nucleolar complex protein 2 homolog	NA	6.07e-07
1103	Phosphoinositide phospholipase C (EC 3.1.4.11)	NA	0.00435917
1104	AP-3 complex subunit beta	NA	0.16972
1105	Band 4.1-like protein 3	EPB41L3	4.56e-07
1106	Trinucleotide repeat containing 15, isoform CRA_a	TNRC15 hCG_33451	0.151628
1107	Caprin-1 (Cell cycle-associated protein 1) (Cytoplasmic activation- and proliferation-associated protein 1) (GPI-anchored membrane protein 1) (GPI-anchored protein p137) (GPI-p137) (p137GPI) (Membrane component chromosome 11 surface marker 1) (RNA granule protein 105)	CAPRIN1 GPIAP1 GPIP137 M11S1 RNG105	3.48e-08
1108	Serine/threonine-protein kinase N1 (EC 2.7.11.13) (Protease-activated kinase 1) (PAK-1) (Protein kinase C-like 1) (Protein kinase C-like PKN) (Protein kinase PKN-alpha) (Protein-kinase C-related kinase 1) (Serine-threonine protein kinase N)	PKN1 PAK1 PKN PRK1 PRKCL1	0.604558
1109	Dolichyl-diphosphooligosaccharide--protein glycotransferase (EC 2.4.99.18)	hCG_2032701	0.190897
1110	Unconventional myosin-Ib	MYO1B	0.700755
1111	E-cadherin 1	CDH1	0.271258
1112	AMP deaminase (EC 3.5.4.6)	AMPD2	3.71e-06
1113	Exocyst complex component Sec8	NA	0.000634605
1114	Epididymis secretory sperm binding protein	NA	5.74e-05
1115	Alpha-dystroglycan (Beta-dystroglycan) (Dystroglycan) (Dystrophin-associated glycoprotein 1)	DAG1 hCG_20125	0.001522
1116	Coatomer subunit beta' (Beta'-coat protein) (Beta'-COP) (p102)	COPB2	0.749576
1117	Anion exchange protein	NA	0.00536692
1118	BCL2-associated athanogene 6 (HLA-B-associated transcript 3) (Large proline-rich protein BAG6)	BAG6	0.352691
1119	cDNA FLJ60139, highly similar to Homo sapiens HIV TAT specific factor 1 (HTATSF1), mRNA	NA	0.28729
1120	E3 ubiquitin-protein ligase (EC 2.3.2.26)	NEDD4L hCG_23086	6.41e-05
1121	cDNA FLJ77762, highly similar to Homo sapiens cullin-associated and neddylation-dissociated 1 (CAND1), mRNA	NA	0.923637
1122	Probable ATP-dependent RNA helicase DDX46 (EC 3.6.4.13) (DEAD box protein 46) (PRP5 homolog)	DDX46 KIAA0801	0.599387
1123	N-alpha-acetyltransferase 15, NatA auxiliary subunit	NAA15	2.26e-05
1124	Pescadillo homolog	PES1	7.92e-07
1125	Deleted in malignant brain tumors 1 protein (Hensin)	DMBT1	0.00596081
1126	ATP-dependent RNA helicase DDX42 (EC 3.6.4.13) (DEAD box protein 42) (RNA helicase-like protein) (RHELP) (RNA helicase-related protein) (RNAHP) (SF3b DEAD box protein) (Splicing factor 3B-associated 125 kDa protein) (SF3b125)	DDX42	0.839915
1127	cDNA FLJ51417, highly similar to Serine/threonine-protein kinase PRP4 homolog	NA	0.577576
1128	Uncharacterized protein CUL3 (Fragment)	CUL3	0.170023
1129	Nck-associated protein 1 (NAP 1) (Membrane-associated protein HEM-2) (p125Nap1)	NCKAP1 HEM2 KIAA0587 NAP1	0.166818
1130	E3 ubiquitin protein ligase (EC 2.3.2.27)	RNF40	0.700794
1131	cDNA FLJ61727, highly similar to Laminin alpha-4 chain (Fragment)	NA	0.000799264
1132	RNA-binding protein 15	RBM15	0.407163
1133	MMS19 nucleotide excision repair protein homolog (hMMS19) (MET18 homolog) (MMS19-like protein)	MMS19 MMS19L	0.0449439
1134	Canalicular multispecific organic anion transporter 2 (ATP-binding cassette sub-family C member 3) (Multi-specific organic anion transporter D) (MOAT-D) (Multidrug resistance-associated protein 3)	ABCC3 CMOAT2 MLP2 MRP3	0.000359068
1135	Phospholipase A-2-activating protein (PLA2P) (PLAP)	PLAA PLAP	0.174945
1136	cDNA FLJ59285, highly similar to Pleckstrin homology domain-containing family A member 5 (Fragment)	NA	0.583059
1137	Protein Niban 1 (Cell growth-inhibiting gene 39 protein) (Protein FAM129A)	NIBAN1 C1orf24 FAM129A NIBAN GIG39	0.000215553
1138	Protein diaphanous homolog 1	DIAPH1	0.00719878
1139	Sister chromatid cohesion protein PDS5 homolog A (Cell proliferation-inducing gene 54 protein) (Sister chromatid cohesion protein 112) (SCC-112)	PDS5A KIAA0648 PDS5 PIG54	0.948469
1140	Eukaryotic translation initiation factor 4 gamma 2	EIF4G2	0.00104872
1141	Kinesin-like protein KIF13B (Kinesin-like protein GAKIN)	KIF13B GAKIN KIAA0639	0.614099
1142	Palladin (SIH002) (Sarcoma antigen NY-SAR-77)	PALLD KIAA0992 CGI-151	0.00102136
1143	Unconventional myosin-XVIIIa	MYO18A	0.0840246
1144	Inverted formin-2 (HBEBP2-binding protein C)	INF2 C14orf151 C14orf173	0.237923
1145	cDNA FLJ61705, highly similar to Symplekin	NA	0.000144401
1146	Protein dopey-2	DOP1B C21orf5 DOPEY2 KIAA0933	3.76e-06
1147	Nuclear pore complex protein Nup98-Nup96 (EC 3.4.21.-) [Cleaved into: Nuclear pore complex protein Nup98 (98 kDa nucleoporin) (Nucleoporin Nup98) (Nup98); Nuclear pore complex protein Nup96 (96 kDa nucleoporin) (Nucleoporin Nup96) (Nup96)]	NUP98 ADAR2	0.00934124
1148	Aspartate carbamoyltransferase (EC 2.1.3.2) (EC 3.5.2.3) (EC 6.3.5.5) (CAD protein) (Dihydroorotase) (Glutamine-dependent carbamoyl-phosphate synthase) (Fragment)	CAD	0.00033869
1149	MYO9B variant protein (Fragment)	MYO9B variant protein	0.892426
1150	TUBGCP6 protein	TUBGCP6	0.0586769
1151	E3 SUMO-protein ligase RanBP2 (EC 2.3.2.-) (358 kDa nucleoporin) (Nuclear pore complex protein Nup358) (Nucleoporin Nup358) (Ran-binding protein 2) (RanBP2) (p270)	RANBP2 NUP358	0.00100482
1152	Chondroitin sulfate proteoglycan 2 (Versican), isoform CRA_c	CSPG2 hCG_2015974	1.49e-06
1153	Hemoglobin beta chain (Fragment)	HBB	0.00117881
1154	Beta globin (Fragment)	NA	0.00420693
1155	ACTA2 protein (Fragment)	ACTA2	0.247985
1156	Beta tropomyosin isoform (Tropomyosin beta chain)	TPM2 TPM2b	0.0355328
1157	Actin-like protein (Fragment)	ACT	0.0125933
1158	Hemoglobin subunit gamma (Fragment)	HBG2	0.002519
1159	Serine/arginine-rich-splicing factor 3	SRSF3	0.64529
1160	Guanine nucleotide-binding protein subunit gamma (Fragment)	NA	0.0130661
1161	Histone H1.4 (Histone H1b) (Histone H1s-4)	H1-4 H1F4 HIST1H1E	0.0815763
1162	BolA-like protein 2	BOLA2 BOLA2A My016; BOLA2B	0.0494461
1163	Ubiquitin-like modifier-activating enzyme 5 (Fragment)	UBA5	0.320201
1164	Replication protein A 14 kDa subunit (RP-A p14) (Replication factor A protein 3) (RF-A protein 3)	RPA3 REPA3 RPA14	0.106683
1165	Pyruvate kinase PKM (EC 2.7.1.40) (Cytosolic thyroid hormone-binding protein) (CTHBP) (Opa-interacting protein 3) (OIP-3) (Pyruvate kinase 2/3) (Pyruvate kinase muscle isozyme) (Thyroid hormone-binding protein 1) (THBP1) (Tumor M2-PK) (p58)	PKM OIP3 PK2 PK3 PKM2	0.403876
1166	UQCRH protein (Ubiquinol-cytochrome c reductase hinge protein, isoform CRA_c)	UQCRH hCG_22091	0.101294
1167	cDNA FLJ56646, highly similar to Transmembrane emp24 domain-containing protein 9	NA	0.55821
1168	cDNA FLJ90670 fis, clone PLACE1005539, highly similar to Heat-shock protein beta-7	NA	0.000324963
1169	Beta-1 metal-binding globulin (Serotransferrin) (Siderophilin)	NA	0.638409
1170	14-3-3 protein beta/alpha	YWHAB	0.0398133
1171	ATP synthase-coupling factor 6, mitochondrial (ATPase subunit F6) (ATP synthase peripheral stalk subunit F6)	ATP5PF ATP5A ATP5J ATPM	0.119445
1172	Protein mago nashi homolog 2	MAGOHB	0.0001532
1173	Tubulin alpha chain	NA	0.00294743
1174	Nicalin (Fragment)	NCLN	0.29497
1175	Histone H2AX (H2a/x) (Histone H2A.X)	H2AX H2AFX	0.225643
1176	Actin-related protein 2/3 complex subunit 5	ARPC5	0.767211
1177	Glutathione peroxidase	GPX1	0.0182871
1178	Small nuclear ribonucleoprotein Sm D2 (Sm-D2) (snRNP core protein D2)	SNRPD2 SNRPD1	0.146043
1179	14-3-3 protein zeta/delta (Protein kinase C inhibitor protein 1) (KCIP-1)	YWHAZ	1.09e-07
1180	Astrocytic phosphoprotein PEA-15 (15 kDa phosphoprotein enriched in astrocytes) (Phosphoprotein enriched in diabetes) (PED)	PEA15	0.761881
1181	High mobility group nucleosome-binding domain-containing protein 4 (Non-histone chromosomal protein HMG-17-like 3) (Non-histone chromosomal protein)	HMGN4 HMG17L3 NHC	0.00177883
1182	40S ribosomal protein S30 (Small ribosomal subunit protein eS30)	FAU	0.100358
1183	Beta-actin-like protein 2 (Kappa-actin)	ACTBL2	0.0145956
1184	Small nuclear ribonucleoprotein Sm D3 (Sm-D3) (snRNP core protein D3)	SNRPD3	0.0326363
1185	Heterogeneous nuclear ribonucleoprotein H2 (hnRNP H2) (FTP-3) (Heterogeneous nuclear ribonucleoprotein H') (hnRNP H') [Cleaved into: Heterogeneous nuclear ribonucleoprotein H2, N-terminally processed]	HNRNPH2 FTP3 HNRPH2	0.0540848
1186	ADP-ribosylation factor 3	ARF3	0.0154223
1187	RNA helicase (EC 3.6.4.13)	EIF4A2	0.0129982
1188	Fructose-bisphosphate aldolase (EC 4.1.2.13)	NA	0.534565
1189	Jupiter microtubule associated homolog 1 (Androgen-regulated protein 2) (Hematological and neurological expressed 1 protein) [Cleaved into: Jupiter microtubule associated homolog 1, N-terminally processed]	JPT1 ARM2 HN1	0.10396
1190	Cystatin-C (Cystatin-3) (Gamma-trace) (Neuroendocrine basic polypeptide) (Post-gamma-globulin)	CST3	0.00474556
1191	Mesencephalic astrocyte-derived neurotrophic factor (Arginine-rich protein) (Protein ARMET)	MANF ARMET ARP	0.176264
1192	DNA-directed RNA polymerase II subunit RPB11-b2	POLR2J3	0.001691
1193	RNA-binding protein 3 (RNA-binding motif protein 3) (RNPL)	RBM3 RNPL	0.447653
1194	Putative hydroxypyruvate isomerase (Fragment)	HYI	0.0020204
1195	DNA-directed RNA polymerases I and III subunit RPAC1 (Fragment)	POLR1C	5.45e-08
1196	Signal recognition particle 9 kDa protein (SRP9)	SRP9	0.00453892
1197	Placenta-specific protein 9	PLAC9	0.632808
1198	V-type proton ATPase subunit D (V-type proton ATPase subunit d) (Vacuolar proton pump subunit D)	ATP6V1D	0.457692
1199	40S ribosomal protein S28 (Small ribosomal subunit protein eS28)	RPS28	0.760997
1200	Protein TFG (Fragment)	TFG	0.0179141
1201	Cytochrome b-5 isoform 1 variant (Fragment)	NA	0.000293177
1202	Pro-glucagon [Cleaved into: Glicentin; Glicentin-related polypeptide (GRPP); Oxyntomodulin (OXM) (OXY); Glucagon; Glucagon-like peptide 1 (GLP-1) (Incretin hormone); Glucagon-like peptide 1(7-37) (GLP-1(7-37)); Glucagon-like peptide 1(7-36) (GLP-1(7-36)); Glucagon-like peptide 2 (GLP-2)]	GCG	8.65e-05
1203	Peptidyl-prolyl cis-trans isomerase-like 1 (PPIase) (EC 5.2.1.8) (Rotamase PPIL1)	PPIL1 CYPL1 CGI-124 UNQ2425/PRO4984	0.384448
1204	Signal peptidase complex catalytic subunit SEC11 (EC 3.4.21.89)	SEC11C SEC11L3 hCG_33729	0.0030833
1205	Peptidyl-prolyl cis-trans isomerase (PPIase) (EC 5.2.1.8)	PPIL3	0.157516
1206	Isocitrate dehydrogenase [NAD] subunit, mitochondrial	NA	0.0547524
1207	Huntingtin-interacting protein K (Huntingtin yeast partner K)	HYPK C15orf63 HSPC136	0.511584
1208	39S ribosomal protein L50, mitochondrial (L50mt) (MRP-L50) (Mitochondrial large ribosomal subunit protein mL50)	MRPL50	0.508501
1209	ATPase inhibitor, mitochondrial (ATP synthase F1 subunit epsilon) (Inhibitor of F(1)F(o)-ATPase) (IF(1)) (IF1)	ATP5IF1 ATPI ATPIF1	0.00865931
1210	Small nuclear ribonucleoprotein Sm D1 (Sm-D1) (Sm-D autoantigen) (snRNP core protein D1)	SNRPD1	0.090523
1211	Trefoil factor 3	TFF3	2.04e-06
1212	28S ribosomal protein S34, mitochondrial (MRP-S34) (S34mt) (Mitochondrial small ribosomal subunit protein mS34)	MRPS34	0.0544179
1213	Synaptosomal-associated protein 23 (SNAP-23) (Vesicle-membrane fusion protein SNAP-23)	SNAP23	0.173917
1214	Carbonyl reductase [NADPH] 3 (EC 1.1.1.184) (NADPH-dependent carbonyl reductase 3) (Short chain dehydrogenase/reductase family 21C member 2)	CBR3	0.574256
1215	Protein S100 (S100 calcium-binding protein)	NA	2.34e-07
1216	PTMS protein (Fragment)	PTMS	0.105811
1217	Uncharacterized protein PSMD14 (Fragment)	PSMD14	0.466022
1218	MHC class II antigen (Fragment)	HLA-DPA1	0.00819758
1219	Nucleosome assembly protein 1-like 1 (Fragment)	NAP1L1	0.513065
1220	Glutathione S-transferase (EC 2.5.1.18)	GSTM3	1.24e-05
1221	Dual specificity mitogen-activated protein kinase kinase 2 (MAP kinase kinase 2) (MAPKK 2) (EC 2.7.12.2) (ERK activator kinase 2) (MAPK/ERK kinase 2) (MEK 2)	MAP2K2 MEK2 MKK2 PRKMK2	0.0346105
1222	ATP synthase subunit O, mitochondrial (Oligomycin sensitivity conferral protein)	ATP5PO	0.0551886
1223	Ras-related protein Rab-7a	RAB7A RAB7	0.395312
1224	Ubiquitin-conjugating enzyme E2 N (EC 2.3.2.23) (Bendless-like ubiquitin-conjugating enzyme) (E2 ubiquitin-conjugating enzyme N) (Ubc13) (UbcH13) (Ubiquitin carrier protein N) (Ubiquitin-protein ligase N)	UBE2N BLU	0.00983667
1225	Ubiquitin-like protein ISG15 (Fragment)	ISG15	1.24e-05
1226	Cytochrome c oxidase subunit 7B, mitochondrial	COX7B	0.00547718
1227	Microfibrillar-associated protein 5 (cDNA FLJ42377 fis, clone UTERU2035469, highly similar to Microfibrillar-associated protein 5)	MFAP5	0.000443495
1228	Haloacid dehalogenase-like hydrolase domain-containing protein 2 (Fragment)	HDHD2	1.96e-05
1229	cDNA FLJ57941, highly similar to Nucleoside diphosphate-linked moiety X motif16	NA	0.042537
1230	Protein-ribulosamine 3-kinase (EC 2.7.1.172)	FN3KRP	0.00103089
1231	Neutrophil gelatinase-associated lipocalin (NGAL) (25 kDa alpha-2-microglobulin-related subunit of MMP-9) (Lipocalin-2) (Oncogene 24p3) (Siderocalin) (p25)	LCN2 HNL NGAL	0.906384
1232	Aldo-keto reductase family 1 member C3	AKR1C3	0.0222939
1233	Glutathione S-transferase Mu 2	GSTM2	4.22e-05
1234	Glutathione S-transferase LANCL1 (Fragment)	LANCL1	0.000252374
1235	Hydroxymethylbilane synthase (EC 2.5.1.61)	HMBS	0.0400037
1236	Nucleobindin-2 (Fragment)	NUCB2	0.00337852
1237	U6 snRNA-associated Sm-like protein LSm1 (Cancer-associated Sm-like) (Small nuclear ribonuclear CaSm)	LSM1 CASM	0.00710332
1238	Myeloid-derived growth factor (MYDGF)	MYDGF C19orf10	0.000423347
1239	Calcyclin-binding protein	CACYBP	0.900131
1240	Coiled-coil domain-containing protein 58	CCDC58	2.96e-05
1241	Non-secretory ribonuclease (EC 4.6.1.18) (Eosinophil-derived neurotoxin) (RNase UpI-2) (Ribonuclease 2) (RNase 2) (Ribonuclease US)	RNASE2 EDN RNS2	0.0177258
1242	Aldo-keto reductase family 1 member C2 (cDNA FLJ52680, highly similar to Aldo-keto reductase family 1 member C2)	AKR1C2	0.640281
1243	Protein S100-A12 (CGRP) (Calcium-binding protein in amniotic fluid 1) (CAAF1) (Calgranulin-C) (CAGC) (Extracellular newly identified RAGE-binding protein) (EN-RAGE) (Migration inhibitory factor-related protein 6) (MRP-6) (p6) (Neutrophil S100 protein) (S100 calcium-binding protein A12) [Cleaved into: Calcitermin]	S100A12	0.0019774
1244	AP-2 complex subunit mu (Fragment)	AP2M1	0.563746
1245	Adenylate kinase 2, mitochondrial (AK 2) (EC 2.7.4.3) (ATP-AMP transphosphorylase 2) (ATP:AMP phosphotransferase) (Adenylate monophosphate kinase)	AK2	0.0574373
1246	Vacuolar protein-sorting-associated protein 25 (hVps25) (Dermal papilla-derived protein 9) (ELL-associated protein of 20 kDa) (ESCRT-II complex subunit VPS25)	VPS25 DERP9 EAP20	0.0979161
1247	NAD(P)H dehydrogenase [quinone] 1 (cDNA FLJ50573, highly similar to Homo sapiens NAD(P)H dehydrogenase, quinone 1 (NQO1), transcript variant 3, mRNA)	NQO1	0.0236591
1248	Peptidylprolyl isomerase (EC 5.2.1.8)	FKBP2	0.0986438
1249	Anterior gradient protein 3 (AG-3) (AG3) (hAG-3) (Anterior gradient 3 homolog) (Breast cancer membrane protein 11) (Protein disulfide isomerase family A, member 18)	AGR3 BCMP11 PDIA18 UNQ642/PRO1272	2.22e-06
1250	cDNA FLJ75763, highly similar to Homo sapiens regenerating islet-derived 1 alpha (pancreatic stone protein, pancreatic thread protein) (REG1A), mRNA	NA	0.0773456
1251	Acyl carrier protein, mitochondrial (ACP) (CI-SDAP) (NADH-ubiquinone oxidoreductase 9.6 kDa subunit)	NDUFAB1	0.216709
1252	Immortalization up-regulated protein (Hepatocyte growth factor activator inhibitor type 2-related small protein) (H2RSP) (HAI-2-related small protein)	IMUP C19orf33	0.296166
1253	Coiled-coil domain-containing protein 124	CCDC124	0.809796
1254	Alcohol dehydrogenase class-3 (EC 1.1.1.1) (Alcohol dehydrogenase 5) (Alcohol dehydrogenase class chi chain) (Alcohol dehydrogenase class-III) (Glutathione-dependent formaldehyde dehydrogenase) (FALDH) (FDH) (GSH-FDH) (EC 1.1.1.-) (S-(hydroxymethyl)glutathione dehydrogenase) (EC 1.1.1.284)	ADH5 ADHX FDH	3.05e-07
1255	cDNA FLJ76064	NA	0.904082
1256	Chromobox protein homolog 3 (HECH) (Heterochromatin protein 1 homolog gamma) (HP1 gamma) (Modifier 2 protein)	CBX3	1.09e-06
1257	Microsomal signal peptidase 25 kDa subunit (Signal peptidase complex subunit 2)	NA	0.00129695
1258	Heme-binding protein 1 (p22HBP)	HEBP1 HBP	0.0114939
1259	Cytochrome c oxidase assembly factor 4 homolog, mitochondrial (Coiled-coil-helix-coiled-coil-helix domain-containing protein 8) (E2-induced gene 2 protein)	COA4 CHCHD8 E2IG2	0.0347561
1260	Thioredoxin domain-containing protein 12 (EC 1.8.4.2) (Endoplasmic reticulum resident protein 18) (ER protein 18) (ERp18) (Endoplasmic reticulum resident protein 19) (ER protein 19) (ERp19) (Thioredoxin-like protein p19) (hTLP19)	TXNDC12 TLP19 UNQ713/PRO1376	0.000376875
1261	39S ribosomal protein L23, mitochondrial	MRPL23	0.164669
1262	Protein-L-isoaspartate O-methyltransferase (EC 2.1.1.77)	NA	0.0194613
1263	BRCA2 and CDKN1A-interacting protein	NA	0.00014909
1264	Inosine triphosphate pyrophosphatase (ITPase) (Inosine triphosphatase) (EC 3.6.1.9) (Non-canonical purine NTP pyrophosphatase) (Non-standard purine NTP pyrophosphatase) (Nucleoside-triphosphate diphosphatase) (Nucleoside-triphosphate pyrophosphatase) (NTPase) (Putative oncogene protein hlc14-06-p)	ITPA C20orf37 My049 OK/SW-cl.9	0.0492569
1265	Heme oxygenase (biliverdin-producing) (EC 1.14.14.18) (Fragment)	HMOX2	0.14076
1266	Carcinoembryonic antigen-related cell adhesion molecule 6 (Non-specific crossreacting antigen) (Normal cross-reacting antigen) (CD antigen CD66c)	CEACAM6 NCA	3.07e-08
1267	39S ribosomal protein L2, mitochondrial	MRPL2	0.551842
1268	COP9 signalosome complex subunit 5	COPS5	0.00214357
1269	Complex I-23kD (EC 7.1.1.2) (NADH dehydrogenase [ubiquinone] iron-sulfur protein 8, mitochondrial) (NADH-ubiquinone oxidoreductase 23 kDa subunit) (Fragment)	NDUFS8	0.757186
1270	Purine nucleoside phosphorylase (PNP) (EC 2.4.2.1)	MTAP-ANRIL fusion	0.086293
1271	Phosphoribosyl pyrophosphate synthase-associated protein 2 (Fragment)	PRPSAP2	0.60228
1272	2-phospho-D-glycerate hydro-lyase (EC 4.2.1.11)	NA	0.000215723
1273	Dephospho-CoA kinase domain-containing protein (Fragment)	DCAKD	0.249797
1274	ER membrane protein complex subunit 8 (Neighbor of COX4) (Protein FAM158B)	EMC8 C16orf2 C16orf4 COX4AL COX4NB FAM158B NOC4	0.855215
1275	28S ribosomal protein S18-2, mitochondrial (28S ribosomal protein S18b, mitochondrial)	NA	0.00138764
1276	Zinc-alpha-2-glycoprotein (Zn-alpha-2-GP) (Zn-alpha-2-glycoprotein)	AZGP1 ZAG ZNGP1	0.666058
1277	Pre-mRNA-splicing factor SPF27 (Breast carcinoma-amplified sequence 2) (DNA amplified in mammary carcinoma 1 protein) (Spliceosome-associated protein SPF 27)	BCAS2 DAM1	0.00657496
1278	Pyrroline-5-carboxylate reductase 1, mitochondrial (Fragment)	PYCR1	4.92e-09
1279	C447E6.1 (Nucleotide binding protein 1 (E.coli MinD like) ) (Fragment)	NUBP1	0.268117
1280	Hippocalcin-like protein 1	HPCAL1	0.254339
1281	cDNA FLJ55166, highly similar to EH-domain-containing protein 1	NA	0.000152255
1282	Ribonuclease P protein subunit p30 (RNaseP protein p30) (EC 3.1.26.5) (RNase P subunit 2)	RPP30 RNASEP2	0.88545
1283	tRNA (guanine-N(7)-)-methyltransferase (EC 2.1.1.33) (Methyltransferase-like protein 1) (mRNA (guanine-N(7)-)-methyltransferase) (EC 2.1.1.-) (miRNA (guanine-N(7)-)-methyltransferase) (EC 2.1.1.-) (tRNA (guanine(46)-N(7))-methyltransferase) (tRNA(m7G46)-methyltransferase)	METTL1 C12orf1	0.0301828
1284	cDNA FLJ57152, highly similar to Replication protein A 32 kDa subunit	NA	0.0150668
1285	Rab GDP dissociation inhibitor alpha (Rab GDI alpha) (Guanosine diphosphate dissociation inhibitor 1) (GDI-1) (Oligophrenin-2) (Protein XAP-4)	GDI1 GDIL OPHN2 RABGDIA XAP4	0.485497
1286	Reticulocalbin-1	RCN1 RCN	0.00023988
1287	Histone H2A	NA	0.908529
1288	Putative deoxyribonuclease TATDN1 (Fragment)	TATDN1	0.888207
1289	HLA class II histocompatibility antigen, DR alpha chain	HLA-DRA	0.109766
1290	Programmed cell death protein 6 (Apoptosis-linked gene 2 protein homolog) (ALG-2)	PDCD6 ALG2	0.159826
1291	39S ribosomal protein L11, mitochondrial (L11mt) (MRP-L11) (Mitochondrial large ribosomal subunit protein uL11m)	MRPL11 CGI-113	0.340285
1292	CD44 antigen (Extracellular matrix receptor III) (GP90 lymphocyte homing/adhesion receptor) (HUTCH-I) (Hermes antigen) (Hyaluronate receptor) (Phagocytic glycoprotein 1) (Phagocytic glycoprotein I)	CD44	0.17059
1293	Inositol monophosphatase 1 (IMP 1) (IMPase 1) (EC 3.1.3.25) (D-galactose 1-phosphate phosphatase) (EC 3.1.3.94) (Inositol-1(or 4)-monophosphatase 1) (Lithium-sensitive myo-inositol monophosphatase A1)	IMPA1 IMPA	0.101929
1294	Receptor expression-enhancing protein	NA	0.501881
1295	Fructose-bisphosphatase (EC 3.1.3.11)	FBP1	0.0108786
1296	Protein phosphatase 1 regulatory subunit 7 (Fragment)	PPP1R7	0.0821695
1297	Translation initiation factor eIF-2B subunit epsilon (Fragment)	EIF2B5	0.00232446
1298	Prostaglandin E synthase 2 (Membrane-associated prostaglandin E synthase-2) (mPGE synthase-2) (Microsomal prostaglandin E synthase 2) (mPGES-2) (Prostaglandin-H(2) E-isomerase) (EC 5.3.99.3) [Cleaved into: Prostaglandin E synthase 2 truncated form]	PTGES2 C9orf15 PGES2	0.0326885
1299	cDNA FLJ57899, highly similar to Mitotic checkpoint protein BUB3	NA	0.000587136
1300	cDNA FLJ34725 fis, clone MESAN2005958, highly similar to RNA-binding protein Luc7-like 2	NA	0.00154368
1301	Nucleoside diphosphate kinase (EC 2.7.4.6) (Fragment)	c371H6.2	0.400206
1302	DUF3456 domain-containing protein (Fragment)	NA	0.00285941
1303	Platelet-activating factor acetylhydrolase IB subunit beta (EC 3.1.1.47) (PAF acetylhydrolase 30 kDa subunit) (PAF-AH 30 kDa subunit) (PAF-AH subunit beta) (PAFAH subunit beta)	PAFAH1B2 PAFAHB	0.000624242
1304	Guanine nucleotide-binding protein G(s) subunit alpha isoforms short	GNAS	0.462722
1305	Pyrroline-5-carboxylate reductase 3 (P5C reductase 3) (P5CR 3) (EC 1.5.1.2) (Pyrroline-5-carboxylate reductase-like protein)	PYCR3 PYCRL	0.780489
1306	28S ribosomal protein S25, mitochondrial (MRP-S25) (S25mt) (Mitochondrial small ribosomal subunit protein mS25)	MRPS25 RPMS25	0.0177466
1307	cDNA FLJ54581, highly similar to Homo sapiens sorbin and SH3 domain containing 2 (SORBS2), transcript variant 1, mRNA	NA	0.000473961
1308	Hydroxyacylglutathione hydrolase, mitochondrial (Fragment)	HAGH	2.9e-06
1309	Stromal cell-derived factor 2 (SDF-2)	SDF2	0.125228
1310	Ribose-phosphate pyrophosphokinase 1	PRPS1	0.00851157
1311	Prohibitin	PHB PHB1	0.000707688
1312	Medium-chain specific acyl-CoA dehydrogenase, mitochondrial (EC 1.3.8.7)	NA	0.000504673
1313	Translation initiation factor eIF-2B subunit alpha (eIF-2B GDP-GTP exchange factor subunit alpha)	EIF2B1 EIF2BA	0.553014
1314	Proteasome subunit beta (EC 3.4.25.1)	PSMB7	0.0197355
1315	Interferon-stimulated gene 20 kDa protein (EC 3.1.13.1) (Estrogen-regulated transcript 45 protein) (Promyelocytic leukemia nuclear body-associated protein ISG20)	ISG20 HEM45	0.124709
1316	Core-binding factor subunit beta (CBF-beta) (Polyomavirus enhancer-binding protein 2 beta subunit) (PEA2-beta) (PEBP2-beta) (SL3-3 enhancer factor 1 subunit beta) (SL3/AKV core-binding factor beta subunit)	CBFB	0.00016907
1317	cDNA FLJ55806, highly similar to Golgi phosphoprotein 3	NA	0.627649
1318	COP9 signalosome complex subunit 6	NA	0.000417345
1319	Growth arrest and DNA damage-inducible proteins-interacting protein 1 (39S ribosomal protein L59, mitochondrial) (MRP-L59) (CKII beta-associating protein) (CR6-interacting factor 1) (CRIF1) (Mitochondrial large ribosomal subunit protein mL64) (Papillomavirus L2-interacting nuclear protein 1) (PLINP) (PLINP-1) (p53-responsive gene 6 protein)	GADD45GIP1 MRPL59 PLINP1 PRG6	0.929414
1320	Serum amyloid P-component (SAP) (9.5S alpha-1-glycoprotein) [Cleaved into: Serum amyloid P-component(1-203)]	APCS PTX2	0.0727304
1321	cDNA FLJ76813, highly similar to Homo sapiens acetyl-Coenzyme A acetyltransferase 2 (acetoacetyl Coenzyme A thiolase), mRNA	NA	0.4209
1322	Coiled-coil domain-containing protein 86 (Cytokine-induced protein with coiled-coil domain)	CCDC86 CYCLON	0.233827
1323	Queuine tRNA-ribosyltransferase accessory subunit 2 (Queuine tRNA-ribosyltransferase domain-containing protein 1)	QTRT2 QTRTD1	0.784546
1324	Uncharacterized protein DKFZp586I1223 (Fragment)	DKFZp586I1223	6.24e-05
1325	Splicing factor 3B subunit 4 (Splicing factor 3b, subunit 4, 49kDa) (Fragment)	SF3B4 RP11-196G18.20-002	0.028743
1326	Peptidyl-tRNA hydrolase ICT1, mitochondrial (EC 3.1.1.29) (39S ribosomal protein L58, mitochondrial) (MRP-L58) (Digestion substraction 1) (DS-1) (Immature colon carcinoma transcript 1 protein) (Mitochondrial large ribosomal subunit protein mL62)	MRPL58 DS1 ICT1	0.0852293
1327	cDNA FLJ54716, highly similar to Target of Myb protein 1	NA	0.00465587
1328	Polyadenylate-binding protein (PABP) (Fragment)	PABPC4	0.00711536
1329	Transcription elongation factor A protein 1	TCEA1	0.00631211
1330	Neutrophil elastase (Fragment)	ELA2	0.00301075
1331	Sodium/potassium-transporting ATPase subunit beta	ATP1B3 hCG_19938	0.605126
1332	Histamine N-methyltransferase (EC 2.1.1.8)	NA	0.230594
1333	Intelectin 1 (Intelectin variant)	ITLN1	9.13e-07
1334	cDNA, FLJ94230, highly similar to Homo sapiens thioredoxin-like 1 (TXNL1), mRNA	NA	0.00311559
1335	Glycogenin-1 (Fragment)	GYG1	0.0725515
1336	Calumenin	CALU hCG_41656	0.426964
1337	Microfibrillar-associated protein 2 (MFAP-2) (Microfibril-associated glycoprotein 1) (MAGP) (MAGP-1)	MFAP2 MAGP1	0.000513449
1338	Adenylosuccinate synthetase isozyme 2 (AMPSase 2) (AdSS 2) (EC 6.3.4.4) (Adenylosuccinate synthetase, acidic isozyme) (Adenylosuccinate synthetase, liver isozyme) (L-type adenylosuccinate synthetase) (IMP--aspartate ligase 2)	ADSS ADSS2	0.0072917
1339	Endoplasmic reticulum resident protein 29 (ERp29) (Endoplasmic reticulum resident protein 28) (ERp28) (Endoplasmic reticulum resident protein 31) (ERp31)	ERP29 C12orf8 ERP28	0.194949
1340	Platelet-activating factor acetylhydrolase IB subunit gamma (Fragment)	PAFAH1B3	4.21e-05
1341	Serine/threonine-protein phosphatase 6 catalytic subunit (PP6C) (EC 3.1.3.16) [Cleaved into: Serine/threonine-protein phosphatase 6 catalytic subunit, N-terminally processed]	PPP6C PPP6	0.100819
1342	Nicotinate-nucleotide pyrophosphorylase [carboxylating] (EC 2.4.2.19) (Quinolinate phosphoribosyltransferase [decarboxylating]) (QAPRTase) (QPRTase)	QPRT	3.1e-06
1343	Programmed cell death protein 4	NA	2.77e-08
1344	cDNA FLJ52148, highly similar to Apoptosis inhibitor 5	NA	0.710539
1345	Methyltransferase-like protein 7B (EC 2.1.1.-)	METTL7B UNQ594/PRO1180	0.885731
1346	Quinone oxidoreductase PIG3 (EC 1.-.-.-) (Tumor protein p53-inducible protein 3) (p53-induced gene 3 protein)	TP53I3 PIG3	0.0528328
1347	39S ribosomal protein L39, mitochondrial (Fragment)	MRPL39	0.0115113
1348	cDNA, FLJ78861, highly similar to 3'(2'),5'-bisphosphate nucleotidase 1	NA	0.776101
1349	N-alpha-acetyltransferase 10 (EC 2.3.1.255) (N-terminal acetyltransferase complex ARD1 subunit homolog A) (hARD1) (NatA catalytic subunit Naa10)	NAA10 ARD1 ARD1A TE2	0.00158048
1350	Estradiol 17-beta-dehydrogenase 11	HSD17B11	0.110163
1351	Methylglutaconyl-CoA hydratase, mitochondrial (EC 4.2.1.18) (AU-specific RNA-binding enoyl-CoA hydratase) (AU-binding protein/enoyl-CoA hydratase) (Itaconyl-CoA hydratase) (EC 4.2.1.56)	AUH	0.0587718
1352	Serpin B9 (Cytoplasmic antiproteinase 3) (CAP-3) (CAP3) (Peptidase inhibitor 9) (PI-9)	SERPINB9 PI9	0.884321
1353	Cathepsin X (EC 3.4.18.1)	NA	0.00249911
1354	Ribosome-recycling factor, mitochondrial (RRF) (Ribosome-releasing factor, mitochondrial)	MRRF	0.348901
1355	Methylmalonate-semialdehyde dehydrogenase [acylating], mitochondrial (MMSDH) (Malonate-semialdehyde dehydrogenase [acylating]) (EC 1.2.1.18) (EC 1.2.1.27) (Aldehyde dehydrogenase family 6 member A1)	ALDH6A1 MMSDH	2.51e-06
1356	Carboxylic ester hydrolase (EC 3.1.1.-)	NA	0.000135562
1357	Nuclear migration protein nudC (Nuclear distribution protein C homolog)	NUDC	0.00517345
1358	cDNA FLJ54305, highly similar to Serum paraoxonase/arylesterase 2	NA	0.995104
1359	Cleavage and polyadenylation specificity factor subunit 6	CPSF6	1.94e-05
1360	TAR DNA-binding protein 43 (Fragment)	TARDBP	0.0601764
1361	cDNA, FLJ94417, highly similar to Homo sapiens WD repeat domain 57 (U5 snRNP specific) (WDR57), mRNA	NA	0.16585
1362	Succinate dehydrogenase [ubiquinone] iron-sulfur subunit, mitochondrial (EC 1.3.5.1) (Iron-sulfur subunit of complex II) (Ip)	SDHB SDH SDH1	3.62e-06
1363	DnaJ homolog subfamily B member 11 (APOBEC1-binding protein 2) (ABBP-2) (DnaJ protein homolog 9) (ER-associated DNAJ) (ER-associated Hsp40 co-chaperone) (Endoplasmic reticulum DNA J domain-containing protein 3) (ER-resident protein ERdj3) (ERdj3) (ERj3p) (HEDJ) (Human DnaJ protein 9) (hDj-9) (PWP1-interacting protein 4)	DNAJB11 EDJ ERJ3 HDJ9 PSEC0121 UNQ537/PRO1080	0.866661
1364	Branched-chain-amino-acid aminotransferase, mitochondrial (BCAT(m)) (EC 2.6.1.42) (Placental protein 18) (PP18)	BCAT2 BCATM BCT2 ECA40	0.00772259
1365	cDNA, FLJ94608, Homo sapiens reticulon 4 interacting protein 1 (RTN4IP1), mRNA	NA	0.00452536
1366	NADH-cytochrome b5 reductase 1 (b5R.1) (EC 1.6.2.2) (Humb5R2) (NAD(P)H:quinone oxidoreductase type 3 polypeptide A2)	CYB5R1 NQO3A2 UNQ3049/PRO9865	0.696771
1367	Ornithine aminotransferase, mitochondrial (EC 2.6.1.13) (Ornithine delta-aminotransferase) (Ornithine--oxo-acid aminotransferase) [Cleaved into: Ornithine aminotransferase, hepatic form; Ornithine aminotransferase, renal form]	OAT	0.072422
1368	cDNA FLJ45793 fis, clone NT2RI2009233	NA	0.00339021
1369	Methyl-CpG-binding domain protein 2 (Demethylase) (DMTase) (Methyl-CpG-binding protein MBD2)	MBD2	0.0333336
1370	Luc7-like protein 3 (Cisplatin resistance-associated-overexpressed protein) (Luc7A) (Okadaic acid-inducible phosphoprotein OA48-18) (cAMP regulatory element-associated protein 1) (CRE-associated protein 1) (CREAP-1)	LUC7L3 CREAP1 CROP O48	0.0271141
1371	Fumarylacetoacetate hydrolase domain-containing protein 2A (EC 3.-.-.-)	FAHD2A CGI-105	0.335975
1372	cDNA FLJ58042, highly similar to Protein NipSnap1	NA	0.623459
1373	Gasdermin-D (Gasdermin domain-containing protein 1) [Cleaved into: Gasdermin-D, N-terminal (GSDMD-NT); Gasdermin-D, C-terminal (GSDMD-CT)]	GSDMD DFNA5L GSDMDC1 FKSG10	0.357895
1374	Carcinoembryonic antigen-related cell adhesion molecule 5 (Carcinoembryonic antigen-related cell adhesion molecule 5, isoform CRA_a)	CEACAM5 hCG_1642477	5.34e-05
1375	Lysosomal acid lipase/cholesteryl ester hydrolase (Fragment)	LIPA	0.79335
1376	Coiled-coil domain containing 51, isoform CRA_a	CCDC51 hCG_2039469	0.271954
1377	Regulator of microtubule dynamics protein 3 (RMD-3) (hRMD-3) (Cerebral protein 10) (Protein FAM82A2) (Protein FAM82C) (Protein tyrosine phosphatase-interacting protein 51) (TCPTP-interacting protein 51)	RMDN3 FAM82A2 FAM82C PTPIP51 hucep-10 UNQ3122/PRO10274	0.844411
1378	Regulation of nuclear pre-mRNA domain-containing protein 1B (Cell cycle-related and expression-elevated protein in tumor)	RPRD1B C20orf77 CREPT	0.0518596
1379	Caspase-7 (Fragment)	CASP7	0.0807558
1380	Arginyl-tRNA--protein transferase 1 (Arginyltransferase 1) (R-transferase 1) (EC 2.3.2.8) (Arginine-tRNA--protein transferase 1)	ATE1	0.118032
1381	Dopamine receptor interacting protein 4	DRIP4	0.0133502
1382	SHC-transforming protein 1 (Src homology 2 domain-containing-transforming protein C1)	SHC1	9.75e-06
1383	Basic leucine zipper and W2 domain-containing protein 1 (Protein Orf)	BZW1 BZAP45 KIAA0005	5.39e-06
1384	Abl-interactor 1 variant 72	NA	0.0719211
1385	Hydroxysteroid dehydrogenase like 2, isoform CRA_c	HSDL2 hCG_28783	0.848539
1386	von Willebrand factor A domain containing 1, isoform CRA_c	VWA1 hCG_1995870	0.0649184
1387	cDNA FLJ90350 fis, clone NT2RP2003210, highly similar to Long-chain fatty acid transport protein 4	NA	0.215788
1388	5'-3' exonuclease PLD3 (EC 3.1.16.1) (Choline phosphatase 3) (HindIII K4L homolog) (Hu-K4) (Phosphatidylcholine-hydrolyzing phospholipase D3) (Phospholipase D3) (PLD 3)	PLD3	0.185104
1389	cDNA, FLJ92684, highly similar to Homo sapiens IK cytokine, down-regulator of HLA II (IK), mRNA	NA	0.0227023
1390	cDNA FLJ57378, highly similar to Lymphocyte cytosolic protein 2	NA	0.271843
1391	Uncharacterized protein	NA	1.55e-06
1392	Splicing factor 3A subunit 2 (SF3a66) (Spliceosome-associated protein 62) (SAP 62)	SF3A2 SAP62	0.987818
1393	POLDIP3 protein (Fragment)	POLDIP3	0.00185611
1394	Guanine nucleotide-binding protein subunit alpha-13 (G alpha-13) (G-protein subunit alpha-13)	GNA13	0.0666652
1395	Peptidyl-prolyl cis-trans isomerase D	NA	0.00135737
1396	Mitochondrial ribonuclease P protein 1 (EC 2.1.1.218) (EC 2.1.1.221) (RNA (guanine-9-)-methyltransferase domain-containing protein 1) (mRNA methyladenosine-N(1)-methyltransferase) (tRNA (adenine(9)-N(1))-methyltransferase) (tRNA (guanine(9)-N(1))-methyltransferase) (tRNA methyltransferase 10 homolog C) (Fragment)	TRMT10C	4.52e-06
1397	28 kDa Golgi SNARE protein (28 kDa cis-Golgi SNARE p28) (Golgi SNAP receptor complex member 1) (Fragment)	GOSR1	0.910035
1398	Protein OS-9 (cDNA FLJ58567, highly similar to Homo sapiens amplified in osteosarcoma (OS9), transcript variant 2, mRNA)	OS9	0.0976272
1399	Aldo-keto reductase family 1 member B10 (EC 1.1.1.300) (EC 1.1.1.54) (ARL-1) (Aldose reductase-like) (Aldose reductase-related protein) (ARP) (hARP) (Small intestine reductase) (SI reductase)	AKR1B10 AKR1B11	0.010358
1400	CTP synthase (EC 6.3.4.2) (UTP--ammonia ligase)	CTPS1	0.244754
1401	Glucosidase, alpha acid (Pompe disease, glycogen storage disease type II), isoform CRA_a	GAA hCG_27920	0.0374198
1402	Butyryl-CoA dehydrogenase (EC 1.3.8.1) (EC 1.3.8.4) (Isovaleryl-CoA dehydrogenase, mitochondrial)	IVD	0.097864
1403	Polyadenylate-binding protein 2 (PABP-2) (Poly(A)-binding protein 2) (Nuclear poly(A)-binding protein 1) (Poly(A)-binding protein II) (PABII) (Polyadenylate-binding nuclear protein 1)	PABPN1 PAB2 PABP2	0.940769
1404	Queuosine salvage protein	C9orf64	0.760706
1405	Golgi membrane protein 1 (Golgi membrane protein GP73) (Golgi phosphoprotein 2)	GOLM1 C9orf155 GOLPH2 PSEC0242 UNQ686/PRO1326	0.842572
1406	Very-long-chain enoyl-CoA reductase (EC 1.3.1.93)	NA	0.0701828
1407	cDNA FLJ53979, highly similar to DnaJ homolog subfamily C member 11	NA	0.328452
1408	cDNA FLJ56821, highly similar to Inter-alpha-trypsin inhibitor heavy chain H1	NA	0.344003
1409	Ras-GTPase activating protein SH3 domain-binding protein 2, isoform CRA_b	G3BP2 hCG_22598	0.22793
1410	Non-specific serine/threonine protein kinase (EC 2.7.11.1) (Fragment)	RPS6KA4	0.00263459
1411	Sideroflexin-1	SFXN1	0.717456
1412	cDNA FLJ39945 fis, clone SPLEN2023977, highly similar to Homo sapiens CD97 antigen (CD97), transcript variant 2, mRNA	NA	0.00125859
1413	Uncharacterized protein MISP3	MISP3	0.736353
1414	cAMP-dependent protein kinase catalytic subunit beta (EC 2.7.11.11)	NA	3.72e-05
1415	Protein FAM50A (Protein HXC-26) (Protein XAP-5)	FAM50A DXS9928E HXC26 XAP5	0.0250905
1416	Bis(5'-adenosyl)-triphosphatase ENPP4 (EC 3.6.1.29) (AP3A hydrolase) (AP3Aase) (Ectonucleotide pyrophosphatase/phosphodiesterase family member 4) (E-NPP 4) (NPP-4)	ENPP4 KIAA0879 NPP4	0.0125363
1417	Double-strand break repair protein MRE11 (Fragment)	MRE11A	0.0126001
1418	Farnesyl pyrophosphate synthase (FPP synthase) (FPS) (EC 2.5.1.10) ((2E,6E)-farnesyl diphosphate synthase) (Dimethylallyltranstransferase) (EC 2.5.1.1) (Farnesyl diphosphate synthase) (Geranyltranstransferase)	FDPS FPS KIAA1293	0.0169803
1419	Sorting nexin 1 isoform a variant (Fragment)	NA	0.509784
1420	Ubiquitin-like domain-containing CTD phosphatase 1 (EC 3.1.3.16) (Nuclear proteasome inhibitor UBLCP1)	UBLCP1	0.0123257
1421	28S ribosomal protein S31, mitochondrial (MRP-S31) (S31mt) (Imogen 38) (Mitochondrial small ribosomal subunit protein mS31)	MRPS31 IMOGN38	0.000323774
1422	Nucleolar GTP-binding protein 1	NA	0.0609263
1423	Ectonucleoside triphosphate diphosphohydrolase 5, isoform CRA_c	ENTPD5 hCG_21714	3.69e-07
1424	Glucosylceramidase (EC 3.2.1.45)	NA	0.60966
1425	26S proteasome non-ATPase regulatory subunit 11 (26S proteasome regulatory subunit RPN6) (26S proteasome regulatory subunit S9) (26S proteasome regulatory subunit p44.5)	PSMD11	0.00030208
1426	ATP-dependent dihydroxyacetone kinase (EC 4.6.1.15) (Bifunctional ATP-dependent dihydroxyacetone kinase/FAD-AMP lyase (cyclizing)) (FAD-AMP lyase (cyclic FMN forming)) (FAD-AMP lyase (cyclizing)) (FMN cyclase) (Glycerone kinase) (Triokinase) (Triokinase/FMN cyclase) (Triose kinase) (Fragment)	TKFC	0.357621
1427	Protein phosphatase 1G variant (Fragment)	NA	0.00626858
1428	Vesicle transport-related protein isoform a variant (Fragment)	NA	0.0287638
1429	cDNA FLJ57214, highly similar to TBC1 domain family member 22A	NA	0.0961436
1430	cDNA FLJ58199, highly similar to Fragile X mental retardation syndrome-related protein 1	NA	0.937612
1431	Apolipoprotein L, 2, isoform CRA_a	APOL2 hCG_41449	0.0191724
1432	Protein NipSnap homolog 2 (NipSnap2) (Glioblastoma-amplified sequence)	NIPSNAP2 GBAS	0.0701689
1433	cDNA FLJ57644, highly similar to Serum paraoxonase/arylesterase 1	NA	0.356224
1434	GMP reductase (GMPR) (EC 1.7.1.7) (Guanosine 5'-monophosphate oxidoreductase) (Guanosine monophosphate reductase)	GMPR2 GMPR	0.00602293
1435	Glycylpeptide N-tetradecanoyltransferase (EC 2.3.1.97) (Fragment)	NMT1	0.0993682
1436	cDNA FLJ50023, highly similar to Alanine aminotransferase 1	NA	1.02e-05
1437	Methionine aminopeptidase 2 (MAP 2) (MetAP 2) (EC 3.4.11.18) (Initiation factor 2-associated 67 kDa glycoprotein) (Peptidase M) (p67) (p67eIF2)	METAP2	0.0723032
1438	Scaffold attachment factor B2 (SAF-B2)	SAFB2 KIAA0138	0.222742
1439	Proteasomal ubiquitin receptor ADRM1 (110 kDa cell membrane glycoprotein) (Gp110) (Adhesion-regulating molecule 1) (ARM-1) (Proteasome regulatory particle non-ATPase 13) (hRpn13) (Rpn13 homolog)	ADRM1 GP110	0.00198047
1440	Translational activator of cytochrome c oxidase 1 (Coiled-coil domain-containing protein 44) (Translational activator of mitochondrially-encoded cytochrome c oxidase I)	TACO1 CCDC44 PRO0477	0.109888
1441	Mitochondrial import inner membrane translocase subunit TIM44	hTIM44	0.0286811
1442	Wolf-Hirschhorn syndrome candidate 2 protein variant (Fragment)	NA	0.856872
1443	28S ribosomal protein S9, mitochondrial (MRP-S9) (S9mt) (Mitochondrial small ribosomal subunit protein uS9m)	MRPS9 RPMS9	0.252984
1444	U4/U6 small nuclear ribonucleoprotein Prp31 (Pre-mRNA-processing factor 31) (Serologically defined breast cancer antigen NY-BR-99) (U4/U6 snRNP 61 kDa protein) (Protein 61K) (hPrp31)	PRPF31 PRP31	0.0189077
1445	Secernin-1	SCRN1 KIAA0193	0.0146605
1446	Acetyl-coenzyme A synthetase (EC 6.2.1.1)	ACSS1	0.00967121
1447	Glutaredoxin-3 (PKC-interacting cousin of thioredoxin) (PICOT) (PKC-theta-interacting protein) (PKCq-interacting protein) (Thioredoxin-like protein 2)	GLRX3 PICOT TXNL2 HUSSY-22	0.00151684
1448	Signal recognition particle subunit SRP72 (SRP72) (Signal recognition particle 72 kDa protein)	SRP72	0.000580997
1449	Cysteinyl-tRNA synthetase (EC 6.1.1.16) (Fragment)	NA	0.642089
1450	TAP binding protein (Tapasin), isoform CRA_c (TAPBP)	TAPBP hCG_17519	0.030737
1451	cDNA FLJ51771, highly similar to SWI/SNF-related matrix-associatedactin-dependent regulator of chromatin subfamily A member5	NA	0.343876
1452	Interferon, gamma-inducible protein 16, isoform CRA_a (Interferon, gamma-inducible protein 16, isoform CRA_b)	IFI16 hCG_1995098	0.0688498
1453	DNA replication licensing factor MCM7 (EC 3.6.4.12)	MCM7	0.0211754
1454	Apoptosis-inducing factor 1, mitochondrial (EC 1.6.99.-) (Programmed cell death protein 8)	AIFM1 AIF PDCD8	0.462317
1455	Ribosomal oxygenase 2 (60S ribosomal protein L27a histidine hydroxylase) (Bifunctional lysine-specific demethylase and histidyl-hydroxylase MINA) (EC 1.14.11.-) (Histone lysine demethylase MINA) (MYC-induced nuclear antigen) (Mineral dust-induced gene protein) (Nucleolar protein 52) (Ribosomal oxygenase MINA) (ROX)	RIOX2 MDIG MINA MINA53 NO52	8.77e-05
1456	Wiskott-Aldrich syndrome protein family member 2 (WASP family protein member 2) (Protein WAVE-2) (Verprolin homology domain-containing protein 2)	WASF2 WAVE2	2.52e-05
1457	U2 snRNP auxiliary factor large subunit	U2AF2	5e-07
1458	Ribosomal protein S6 kinase alpha-5 (S6K-alpha-5) (EC 2.7.11.1) (90 kDa ribosomal protein S6 kinase 5) (Nuclear mitogen- and stress-activated protein kinase 1) (RSK-like protein kinase) (RSKL)	RPS6KA5 MSK1	8.66e-05
1459	PPP1R18 (Phostensin)	PPP1R18	0.387689
1460	Copine I variant (Fragment)	NA	0.00460591
1461	Reticulocalbin-2 (Calcium-binding protein ERC-55) (E6-binding protein) (E6BP)	RCN2 ERC55	1.01e-05
1462	Xaa-Pro aminopeptidase 1	XPNPEP1	0.252632
1463	Transmembrane 9 superfamily member	NA	0.363958
1464	Probable aminopeptidase NPEPL1 (EC 3.4.11.-) (Aminopeptidase-like 1)	NPEPL1 KIAA1974	0.0470933
1465	Tyrosine-protein kinase (EC 2.7.10.2)	SYK hCG_29698	0.664445
1466	cDNA FLJ60947, highly similar to Coiled-coil domain-containing protein 9	NA	0.100718
1467	cDNA FLJ51818, highly similar to Phosphoglucomutase-1	NA	0.0129255
1468	DnaJ homolog subfamily C member 3	DNAJC3	0.0066054
1469	Splicing factor 1, isoform CRA_d	SF1 hCG_23378	0.0347278
1470	BUB3-interacting and GLEBS motif-containing protein ZNF207 (BuGZ) (hBuGZ) (Zinc finger protein 207)	ZNF207 BUGZ	0.000640696
1471	Nidogen-2	NID2	0.123282
1472	Protein VAC14 homolog (Tax1-binding protein 2)	VAC14 TAX1BP2 TRX	0.98312
1473	V-type proton ATPase catalytic subunit A (V-ATPase subunit A) (EC 7.1.2.2) (V-ATPase 69 kDa subunit) (Vacuolar ATPase isoform VA68) (Vacuolar proton pump subunit alpha)	ATP6V1A ATP6A1 ATP6V1A1 VPP2	0.0126126
1474	cDNA FLJ54220, highly similar to Long-chain-fatty-acid--CoA ligase 1	NA	0.181224
1475	Mena delta 11a	NA	0.29142
1476	KIAA1008, isoform CRA_b	KIAA1008 hCG_32200	0.00264978
1477	Signal recognition particle receptor subunit alpha (SR-alpha) (Docking protein alpha) (DP-alpha)	SRPRA SRPR	0.00217383
1478	DNA repair protein RAD50 (Fragment)	RAD50	0.0238211
1479	Negative elongation factor B (NELF-B) (Cofactor of BRCA1)	NELFB COBRA1 KIAA1182	0.835069
1480	Rab3 GTPase-activating protein catalytic subunit	RAB3GAP1 hCG_25660	0.00550877
1481	Protein LSM14 homolog A (Protein FAM61A) (Protein SCD6 homolog) (Putative alpha-synuclein-binding protein) (AlphaSNBP) (RNA-associated protein 55A) (hRAP55) (hRAP55A)	LSM14A C19orf13 FAM61A RAP55 RAP55A	0.595886
1482	Coiled-coil domain-containing protein 47 (Calumin)	CCDC47 GK001 MSTP041 PSEC0077	0.382076
1483	cDNA FLJ20475 fis, clone KAT07206	NA	0.0242806
1484	Syntaxin-binding protein 3 (Platelet Sec1 protein) (PSP) (Protein unc-18 homolog 3) (Unc18-3) (Protein unc-18 homolog C) (Unc-18C)	STXBP3	0.792467
1485	Ribosomal L1 domain-containing protein 1 (CATX-11) (Cellular senescence-inhibited gene protein) (Protein PBK1)	RSL1D1 CATX11 CSIG PBK1 L12	0.00117004
1486	Integrin alpha-2	ITGA2	0.00118983
1487	Torsin-1A-interacting protein 1 (Lamin-associated protein 1B) (LAP1B)	TOR1AIP1 LAP1	0.591871
1488	Phosphotransferase (EC 2.7.1.-) (Fragment)	HK2	0.681261
1489	Non-specific serine/threonine protein kinase (EC 2.7.11.1)	OXSR1	0.0071585
1490	cDNA FLJ51524, highly similar to Set1/Ash2 histone methyltransferase complex subunit ASH2	NA	0.3329
1491	Polyribonucleotide nucleotidyltransferase 1, mitochondrial (EC 2.7.7.8) (3'-5' RNA exonuclease OLD35) (PNPase old-35) (Polynucleotide phosphorylase 1) (PNPase 1) (Polynucleotide phosphorylase-like protein)	PNPT1 PNPASE	0.120623
1492	Methylmalonyl-CoA isomerase (EC 5.4.99.2) (Methylmalonyl-CoA mutase, mitochondrial)	MUT	0.0334624
1493	Transcription elongation regulator 1 (TATA box-binding protein-associated factor 2S) (Transcription factor CA150)	TCERG1 CA150 TAF2S	0.592647
1494	DNA helicase (EC 3.6.4.12)	MCM4	0.0280081
1495	Brain-specific angiogenesis inhibitor 1-associated protein 2-like protein 1 (BAI1-associated protein 2-like protein 1) (Insulin receptor tyrosine kinase substrate)	BAIAP2L1 IRTKS	8.7e-06
1496	cDNA, FLJ93695, highly similar to Homo sapiens serpin peptidase inhibitor, clade A (alpha-1 antiproteinase, antitrypsin), member 4 (SERPINA4), mRNA	NA	3.02e-05
1497	AFG3 ATPase family gene 3-like 2 (Yeast), isoform CRA_a (Fragment)	AFG3L2 hCG_38275	0.073721
1498	NEDD8 ultimate buster-1	NYREN18 tcag7.767	0.789523
1499	WD40 repeat-containing protein SMU1 (Smu-1 suppressor of mec-8 and unc-52 protein homolog) [Cleaved into: WD40 repeat-containing protein SMU1, N-terminally processed]	SMU1	0.95376
1500	Propionate--CoA ligase (EC 6.2.1.17)	ACSS2 hCG_38506	0.00126099
1501	cDNA FLJ77630, highly similar to Homo sapiens BPY2 interacting protein 1, mRNA	NA	0.538771
1502	Hepatocyte growth factor-regulated tyrosine kinase substrate	NA	0.926787
1503	HUMEEP	NA	0.727564
1504	Carnitine O-palmitoyltransferase (EC 2.3.1.21)	NA	0.600985
1505	Procollagen-lysine 5-dioxygenase (EC 1.14.11.4)	NA	2.06e-08
1506	SUMO-activating enzyme subunit 2 (EC 2.3.2.-)	NA	2e-06
1507	Coronin	CORO7-PAM16 PAM16	0.115598
1508	Clathrin interactor 1 (Clathrin-interacting protein localized in the trans-Golgi region) (Clint) (Enthoprotin) (Epsin-4) (Epsin-related protein) (EpsinR)	CLINT1 ENTH EPN4 EPNR KIAA0171	4.8e-05
1509	5'-AMP-activated protein kinase catalytic subunit alpha-1 (AMPK subunit alpha-1) (EC 2.7.11.1) (Acetyl-CoA carboxylase kinase) (ACACA kinase) (EC 2.7.11.27) (Hydroxymethylglutaryl-CoA reductase kinase) (HMGCR kinase) (EC 2.7.11.31) (Tau-protein kinase PRKAA1) (EC 2.7.11.26)	PRKAA1 AMPK1	0.040652
1510	UNC84A protein	UNC84A	0.864033
1511	PTGFRN protein (Fragment)	PTGFRN	0.542977
1512	cDNA FLJ56596, highly similar to Exportin-7	NA	0.599544
1513	Integrin alpha-6 (CD49 antigen-like family member F) (VLA-6) (CD antigen CD49f) [Cleaved into: Integrin alpha-6 heavy chain; Integrin alpha-6 light chain; Processed integrin alpha-6 (Alpha6p)]	ITGA6	0.0522071
1514	General vesicular transport factor p115 (Protein USO1 homolog) (Transcytosis-associated protein) (TAP) (Vesicle-docking protein)	USO1 VDP	0.383336
1515	cDNA FLJ52100	NA	0.0141432
1516	DNA topoisomerase I (EC 5.6.2.1) (DNA topoisomerase 1)	TOP1	0.000923324
1517	Dihydrolipoamide acetyltransferase component of pyruvate dehydrogenase complex (EC 2.3.1.-)	NA	0.000593957
1518	Protein-arginine deiminase type-2 (EC 3.5.3.15) (PAD-H19) (Peptidylarginine deiminase II) (Protein-arginine deiminase type II)	PADI2 KIAA0994 PAD2 PDI2	0.00104067
1519	Squamous cell carcinoma antigen recognized by T-cells 3 (SART-3) (Tat-interacting protein of 110 kDa) (Tip110) (p110 nuclear RNA-binding protein)	SART3 KIAA0156 TIP110	0.992528
1520	Aminopeptidase N (AP-N) (hAPN) (EC 3.4.11.2) (Alanyl aminopeptidase) (Aminopeptidase M) (AP-M) (Microsomal aminopeptidase) (Myeloid plasma membrane glycoprotein CD13) (gp150) (CD antigen CD13)	ANPEP APN CD13 PEPN	0.00178674
1521	Early endosome antigen 1 (Endosome-associated protein p162) (Zinc finger FYVE domain-containing protein 2)	EEA1 ZFYVE2	0.27942
1522	cDNA FLJ57597	NA	0.650797
1523	Hephaestin	HEPH	0.0302591
1524	Cation-transporting ATPase (EC 7.2.2.-)	ATP13A1 hCG_38574	0.464401
1525	Proton-translocating NAD(P)(+) transhydrogenase (EC 7.1.1.1)	NNT	0.210002
1526	Eukaryotic translation initiation factor 2A (eIF-2A)	EIF2A	5.5e-06
1527	Sushi domain-containing protein 2	SUSD2	0.342387
1528	Complement subcomponent C1r (EC 3.4.21.41)	NA	0.0789637
1529	Nuclear pore complex protein Nup93	NA	0.543274
1530	Transcriptional repressor CTCF	CTCF	0.277328
1531	Importin-9 (Imp9) (Ran-binding protein 9) (RanBP9)	IPO9 IMP9 KIAA1192 RANBP9 HSPC273	0.344427
1532	Protein mono-ADP-ribosyltransferase PARP4 (EC 2.4.2.-) (193 kDa vault protein) (ADP-ribosyltransferase diphtheria toxin-like 4) (ARTD4) (PARP-related/IalphaI-related H5/proline-rich) (PH5P) (Poly [ADP-ribose] polymerase 4) (PARP-4) (Vault poly(ADP-ribose) polymerase) (VPARP)	PARP4 ADPRTL1 KIAA0177 PARPL	0.278025
1533	Procollagen-lysine 5-dioxygenase (EC 1.14.11.4)	NA	1.1e-05
1534	Liprin-alpha-3 (Protein tyrosine phosphatase receptor type f polypeptide-interacting protein alpha-3) (PTPRF-interacting protein alpha-3)	PPFIA3 KIAA0654	0.0452783
1535	Rab3 GTPase-activating protein non-catalytic subunit (RGAP-iso) (Rab3 GTPase-activating protein 150 kDa subunit) (Rab3-GAP p150) (Rab3-GAP150) (Rab3-GAP regulatory subunit)	RAB3GAP2 KIAA0839	0.963434
1536	Collagen, type XVIII, alpha 1, isoform CRA_d	COL18A1 hCG_1647196	0.518033
1537	Myb-binding protein 1A (Fragment)	MYBBP1A	0.000187571
1538	5-oxoprolinase (ATP-hydrolysing)	OPLAH	0.0938871
1539	cDNA, FLJ94121, highly similar to Homo sapiens stromal antigen 2 (STAG2), mRNA	NA	0.0789751
1540	Peroxidasin homolog (EC 1.11.1.7) (Melanoma-associated antigen MG50) (Vascular peroxidase 1) (p53-responsive gene 2 protein)	PXDN KIAA0230 MG50 PRG2 VPO VPO1	0.0228114
1541	cDNA FLJ56250	NA	0.665981
1542	Dolichyl-diphosphooligosaccharide--protein glycosyltransferase subunit STT3B (Oligosaccharyl transferase subunit STT3B) (STT3-B) (EC 2.4.99.18) (Source of immunodominant MHC-associated peptides homolog)	STT3B SIMP	0.0624603
1543	GDH/6PGL endoplasmic bifunctional protein [Includes: Hexose-6-phosphate dehydrogenase (Glucose 1-dehydrogenase) (GDH) (EC 1.1.1.47) (Glucose-6-phosphate dehydrogenase) (EC 1.1.1.363); 6-phosphogluconolactonase (6PGL) (EC 3.1.1.31)]	H6PD GDH	0.246454
1544	FACT complex subunit SPT16 (Chromatin-specific transcription elongation factor 140 kDa subunit) (FACT 140 kDa subunit) (FACTp140) (Facilitates chromatin transcription complex subunit SPT16) (hSPT16)	SUPT16H FACT140 FACTP140	0.208835
1545	Nebulin-related-anchoring protein (N-RAP)	NRAP	0.621764
1546	(E3-independent) E2 ubiquitin-conjugating enzyme (EC 2.3.2.24) (E2/E3 hybrid ubiquitin-protein ligase UBE2O) (Ubiquitin carrier protein O) (Ubiquitin-conjugating enzyme E2 O) (Ubiquitin-conjugating enzyme E2 of 230 kDa) (Ubiquitin-conjugating enzyme E2-230K) (Ubiquitin-protein ligase O)	UBE2O KIAA1734	0.000395658
1547	WASH complex subunit 2A	WASHC2A	0.15431
1548	Laminin subunit beta-1 (Laminin B1 chain) (Laminin-1 subunit beta) (Laminin-10 subunit beta) (Laminin-12 subunit beta) (Laminin-2 subunit beta) (Laminin-6 subunit beta) (Laminin-8 subunit beta)	LAMB1	0.132998
1549	FERM, ARHGEF and pleckstrin domain-containing protein 1 (Chondrocyte-derived ezrin-like protein) (FERM, RhoGEF and pleckstrin domain-containing protein 1) (Pleckstrin homology domain-containing family C member 2) (PH domain-containing family C member 2)	FARP1 CDEP PLEKHC2	0.000769346
1550	Sucrase-isomaltase, intestinal [Cleaved into: Sucrase (EC 3.2.1.48); Isomaltase (EC 3.2.1.10)]	SI	0.00788438
1551	cDNA FLJ44007 fis, clone TESTI4023762	NA	0.000421533
1552	Cytoskeleton-associated protein 5 (Colonic and hepatic tumor overexpressed gene protein) (Ch-TOG)	CKAP5 KIAA0097	0.000140013
1553	2'-5' oligoadenylate synthase (EC 2.7.7.84)	OAS3 hCG_40370	0.13148
1554	Kinesin-like protein KIF7	KIF7 UNQ340/PRO539	0.000334627
1555	PRRC2A	NA	0.0293862
1556	cDNA FLJ51295, highly similar to Cell division cycle 5-like protein	NA	0.00550075
1557	Complement component 5 variant (Fragment)	NA	0.05224
1558	Tight junction protein ZO-1	TJP1	0.0247012
1559	Clustered mitochondria protein homolog (Fragment)	CLUH	0.781987
1560	ATP-dependent DNA/RNA helicase DHX36 (EC 3.6.4.12) (EC 3.6.4.13) (DEAD/H box polypeptide 36) (DEAH-box protein 36) (G4-resolvase-1) (G4R1) (MLE-like protein 1) (RNA helicase associated with AU-rich element protein)	DHX36 DDX36 KIAA1488 MLEL1 RHAU	0.00430882
1561	cDNA FLJ16235 fis, clone FEBRA2028516	NA	0.026582
1562	GEMIN5 protein	GEMIN5	0.155869
1563	Rabankyrin-5 (Rank-5) (Ankyrin repeat and FYVE domain-containing protein 1) (Ankyrin repeats hooked to a zinc finger motif)	ANKFY1 ANKHZN KIAA1255	0.117351
1564	FEX1	NA	0.010458
1565	Supervillin	SVIL	0.0198674
1566	Agrin	AGRN	3.19e-05
1567	Collagen alpha-1(III) chain	COL3A1	0.55484
1568	Microtubule-actin cross-linking factor 1, isoforms 1/2/3/5 (Fragment)	MACF1	0.374913
1569	Tenascin-X	TNXB	3.43e-05
1570	Integrin beta (Fragment)	NA	0.0133238
1571	Very large A-kinase anchor protein (vlAKAP) (Beta/gamma crystallin domain-containing protein 3)	CRYBG3	0.662127
1572	Ankyrin repeat domain-containing protein 11 (Ankyrin repeat-containing cofactor 1)	ANKRD11 ANCO1	0.984508
1573	Laminin, gamma 1 (Formerly LAMB2), isoform CRA_a	LAMC1 hCG_40729	0.0622401
1574	Dysferlin (Dystrophy-associated fer-1-like protein) (Fer-1-like protein 1)	DYSF FER1L1	0.32691
1575	Activating signal cointegrator 1 complex subunit 3 (EC 3.6.4.12) (ASC-1 complex subunit p200) (ASC1p200) (Helicase, ATP binding 1) (Trip4 complex subunit p200)	ASCC3 HELIC1	0.0478018
1576	Transformation/transcription domain-associated protein variant (Fragment)	NA	0.00263332
1577	Dystonin	DST	0.471151
1578	Transgelin (22 kDa actin-binding protein) (Protein WS3-10) (Smooth muscle protein 22-alpha) (SM22-alpha)	TAGLN SM22 WS3-10	0.0143729
1579	Transgelin variant (Fragment)	NA	0.00370498
1580	Hemoglobin subunit alpha	HBA2	0.00347952
1581	Actin, alpha cardiac muscle 1 (Alpha-cardiac actin) [Cleaved into: Actin, alpha cardiac muscle 1, intermediate form]	ACTC1 ACTC	0.000665114
1582	H3.2 histone (putative) (Fragment)	H3-2	0.0453926
1583	Hemoglobin beta (Fragment)	HBB	0.0024778
1584	Histone H2A type 1-B/E (Histone H2A.2) (Histone H2A/a) (Histone H2A/m)	H2AC4 H2AFM HIST1H2AB; H2AC8 H2AFA HIST1H2AE	0.300086
1585	cDNA FLJ77917, highly similar to Homo sapiens ubiquitin-conjugating enzyme E2L 3 (UBE2L3), transcript variant 1, mRNA	NA	5.97e-05
1586	Ubiquitin-60S ribosomal protein L40 (CEP52) (Ubiquitin A-52 residue ribosomal protein fusion product 1) [Cleaved into: Ubiquitin; 60S ribosomal protein L40 (Large ribosomal subunit protein eL40)]	UBA52 UBCEP2	0.0403694
1587	Cathepsin B (Fragment)	CTSB	0.00310478
1588	Cdc42 effector protein 1 (Fragment)	CDC42EP1	0.980968
1589	Sepiapterin reductase (Fragment)	NA	0.0408854
1590	S100 calcium binding protein A13, isoform CRA_a (Fragment)	S100A13 hCG_1743761	0.0508413
1591	Histone H2A type 2-B (H2A-clustered histone 21)	H2AC21 HIST2H2AB	0.0955183
1592	Nuclear transport factor 2 (Fragment)	NUTF2	0.0129587
1593	Thiosulfate:glutathione sulfurtransferase	TSTD1	0.149487
1594	Delta-tubulin (Tubulin delta chain)	NA	0.593449
1595	Beta-1 metal-binding globulin (Serotransferrin) (Siderophilin)	HEL-S-71p	0.194803
1596	60S ribosomal protein L26 (Large ribosomal subunit protein uL24)	RPL26	0.00455083
1597	Pyruvate kinase (EC 2.7.1.40)	PKM2 hCG_2005199	0.000579873
1598	Eukaryotic translation initiation factor 4H (eIF-4H) (Williams-Beuren syndrome chromosomal region 1 protein)	EIF4H KIAA0038 WBSCR1 WSCR1	0.148722
1599	Serine/threonine-protein kinase Nek7 (Fragment)	NEK7	0.074611
1600	Serine/threonine-protein phosphatase 2A activator (EC 5.2.1.8) (Phosphotyrosyl phosphatase activator)	PTPA	0.0539409
1601	Actin-like protein (Fragment)	ACT	0.237777
1602	MAC-inhibitory protein (Membrane attack complex inhibition factor) (Protectin) (Fragment)	CD59	0.676418
1603	Ras-related protein Rab-6A (Fragment)	RAB6A	4.95e-05
1604	Cytochrome c oxidase subunit 6B1 (Cytochrome c oxidase subunit VIb isoform 1) (COX VIb-1)	COX6B1 COX6B	0.352693
1605	ATP synthase subunit d, mitochondrial	ATP5PD	3.27e-07
1606	Heterogeneous nuclear ribonucleoprotein H	HNRNPH1	1.52e-05
1607	Complex I-B16.6 (NADH dehydrogenase [ubiquinone] 1 alpha subcomplex subunit 13) (NADH-ubiquinone oxidoreductase B16.6 subunit) (Fragment)	NDUFA13	0.000375728
1608	Coatomer subunit zeta	COPZ1	0.524549
1609	Ras-related C3 botulinum toxin substrate 1 (Rho family, small GTP binding protein Rac1) (Ras-related C3 botulinum toxin substrate 1 (Rho family, small GTP binding protein Rac1), isoform CRA_b)	RAC1 hCG_14926 tcag7.839	0.000121926
1610	10 kDa heat shock protein, mitochondrial (Chaperonin 10) (Fragment)	EPFP1	1.02e-05
1611	Transcription factor BTF3	BTF3L4	0.0916808
1612	40S ribosomal protein S27 (Metallopan-stimulin 1) (MPS-1) (Small ribosomal subunit protein eS27)	RPS27 MPS1	0.000298934
1613	Acyl-coenzyme A thioesterase 8 (Fragment)	ACOT8	0.31255
1614	Serine/threonine-protein phosphatase PP1-alpha catalytic subunit (PP-1A) (EC 3.1.3.16)	PPP1CA PPP1A	0.000747253
1615	PRKC apoptosis WT1 regulator protein (Fragment)	PAWR	0.497762
1616	Gamma-synuclein (Breast cancer-specific gene 1 protein) (Persyn) (Synoretin) (SR)	SNCG BCSG1 PERSYN PRSN	0.00270941
1617	Acid phosphatase (EC 3.1.3.2)	ACP1 hCG_1784797	0.107405
1618	60 kDa chaperonin (EC 5.6.1.7) (60 kDa heat shock protein, mitochondrial) (Chaperonin 60) (Heat shock protein 60)	NA	0.898871
1619	Cytochrome c oxidase subunit 5B, mitochondrial (Cytochrome c oxidase polypeptide Vb)	COX5B	0.0242765
1620	ADP-ribosylation factor 5	ARF5	0.772553
1621	14-3-3 protein eta (Protein AS1)	YWHAH YWHA1	0.414076
1622	28S ribosomal protein S16, mitochondrial (MRP-S16) (S16mt) (Mitochondrial small ribosomal subunit protein bS16m)	MRPS16 RPMS16 CGI-132	0.251399
1623	ATP synthase subunit e, mitochondrial (ATPase subunit e) (ATP synthase membrane subunit e) [Cleaved into: ATP synthase subunit e, mitochondrial, N-terminally processed]	ATP5ME ATP5I ATP5K	5.91e-05
1624	Protein kinase C inhibitor-2	NA	0.0053297
1625	COMMD3-BMI1 readthrough (Fragment)	COMMD3-BMI1	0.0631956
1626	Microsomal glutathione S-transferase 1 (Fragment)	MGST1	0.955698
1627	Periostin, osteoblast specific factor, isoform CRA_a	POSTN hCG_32814	0.000513889
1628	Cytochrome c oxidase assembly factor 3 homolog, mitochondrial	COA3	0.871123
1629	Microtubule-associated protein 1 light chain 3 beta, isoform CRA_f (Microtubule-associated proteins 1A/1B light chain 3B)	MAP1LC3B hCG_32374	0.00110736
1630	Endoplasmic reticulum aminopeptidase 2 (Fragment)	ERAP2	0.0013808
1631	Interferon-inducible double-stranded RNA-dependent protein kinase activator A	PRKRA	0.856176
1632	Epididymal secretory protein E1 (NPC intracellular cholesterol transporter 2) (Fragment)	NPC2	0.69346
1633	Tubulin-specific chaperone A	TBCA	0.883718
1634	Protein FAM136A	NA	0.000402748
1635	Complex I-B15 (NADH dehydrogenase [ubiquinone] 1 beta subcomplex subunit 4) (NADH-ubiquinone oxidoreductase B15 subunit)	NDUFB4	3.46e-07
1636	Protein CDV3 homolog	CDV3	0.638942
1637	cDNA FLJ57023, highly similar to Homo sapiens collagen, type VI, alpha 3 (COL6A3), transcript variant 3, mRNA	NA	0.000122788
1638	PDZ domain-containing protein 11 (ATPase-interacting PDZ protein) (Plasma membrane calcium ATPase-interacting single-PDZ protein) (PMCA-interacting single-PDZ protein)	PDZD11 AIPP1 PDZK11 PISP HSPC227 UNQ6486/PRO21335	0.745039
1639	Protein NCBP2AS2 (Hypoxia-induced angiogenesis regulator) (NCBP2 antisense gene protein 2)	NCBP2AS2 HIAR	0.396241
1640	28S ribosomal protein S36, mitochondrial (MRP-S36) (S36mt) (Alpha-ketoglutarate dehydrogenase component 4)	MRPS36 KGD4 DC47	0.395485
1641	Maleylacetoacetate isomerase	GSTZ1	2.44e-05
1642	60S ribosomal protein L22 (EBER-associated protein) (EAP) (Epstein-Barr virus small RNA-associated protein) (Heparin-binding protein HBp15) (Large ribosomal subunit protein eL22)	RPL22	0.971095
1643	Rho-related GTP-binding protein RhoC (Fragment)	RHOC	0.901892
1644	Myelin basic protein (Fragment)	MBP	0.0643512
1645	Ubiquitin-fold modifier 1	UFM1 C13orf20 BM-002	0.822571
1646	Uncharacterized protein	NA	0.362698
1647	OCIA domain-containing protein 1 (Fragment)	OCIAD1	0.882153
1648	cDNA FLJ60602, moderately similar to D-dopachrome decarboxylase	NA	0.842954
1649	Cytochrome c oxidase subunit 7C, mitochondrial (Cytochrome c oxidase polypeptide VIIc)	COX7C	0.0624919
1650	Mitochondrial nucleoid factor 1 (Mitochondrial protein M19) (Ubiquinol-cytochrome-c reductase complex assembly factor 2)	UQCC2	0.00151706
1651	Glutaredoxin-1 (Thioltransferase-1) (TTase-1)	GLRX GRX	0.589066
1652	Cyclin-dependent kinase inhibitor 2A (Fragment)	CDKN2A	1.42e-10
1653	Poly(rC)-binding protein 2 (Fragment)	PCBP2	0.361291
1654	High mobility group protein HMG-I/HMG-Y (HMG-I(Y)) (High mobility group AT-hook protein 1) (High mobility group protein A1) (High mobility group protein R)	HMGA1 HMGIY	0.166355
1655	Acidic (Leucine-rich) nuclear phosphoprotein 32 family, member B variant (Fragment)	NA	3.87e-05
1656	Guanine nucleotide-binding protein G(I)/G(S)/G(T) subunit beta-2 (G protein subunit beta-2) (Transducin beta chain 2)	GNB2	0.267337
1657	G protein subunit beta 1	GNB1	0.00756618
1658	Cysteine-rich protein 1 (CRP-1) (Cysteine-rich heart protein) (CRHP) (hCRHP) (Cysteine-rich intestinal protein) (CRIP)	CRIP1 CRIP CRP1	0.19405
1659	NADH dehydrogenase [ubiquinone] iron-sulfur protein 5 (Complex I-15 kDa) (CI-15 kDa) (NADH-ubiquinone oxidoreductase 15 kDa subunit)	NDUFS5	0.027416
1660	ADP-ribosylation factor-like protein 3	ARL3 ARFL3	0.200843
1661	Alpha-1-acid glycoprotein 2 (AGP 2) (Orosomucoid-2) (OMD 2)	ORM2 AGP2	0.427725
1662	Dihydropyrimidinase-related protein 2 (DRP-2) (Collapsin response mediator protein 2) (CRMP-2) (N2A3) (Unc-33-like phosphoprotein 2) (ULIP-2)	DPYSL2 CRMP2 ULIP2	0.00172829
1663	H/ACA ribonucleoprotein complex subunit 1 (Nucleolar protein family A member 1) (snoRNP protein GAR1)	GAR1 NOLA1	0.00228991
1664	ADP/ATP translocase 2 (ADP,ATP carrier protein 2) (ADP,ATP carrier protein, fibroblast isoform) (Adenine nucleotide translocator 2) (ANT 2) (Solute carrier family 25 member 5) [Cleaved into: ADP/ATP translocase 2, N-terminally processed]	SLC25A5 ANT2	0.452583
1665	Alpha-1-acid glycoprotein 1 (AGP 1) (Orosomucoid-1) (OMD 1)	ORM1 AGP1	0.521018
1666	Retinol-binding protein 1 (Cellular retinol-binding protein) (CRBP) (Cellular retinol-binding protein I) (CRBP-I)	RBP1 CRBP1	0.238625
1667	NADH dehydrogenase [ubiquinone] 1 alpha subcomplex subunit 12 (13 kDa differentiation-associated protein) (Complex I-B17.2) (CI-B17.2) (CIB17.2) (NADH-ubiquinone oxidoreductase subunit B17.2)	NDUFA12 DAP13	0.000345122
1668	HLA class II histocompatibility antigen gamma chain	CD74	0.0300386
1669	Beta-2-glycoprotein 1 (Fragment)	APOH	0.137216
1670	Eukaryotic translation initiation factor 3 subunit K	EIF3K	0.0031838
1671	Complex I-PDSW (NADH dehydrogenase [ubiquinone] 1 beta subcomplex subunit 10) (NADH-ubiquinone oxidoreductase PDSW subunit) (Fragment)	NDUFB10	0.439227
1672	39S ribosomal protein L13, mitochondrial (Fragment)	MRPL13	0.0486586
1673	CDGSH iron-sulfur domain-containing protein 1 (MitoNEET)	CISD1 C10orf70 ZCD1 MDS029	0.161806
1674	Caveolin	CAV1	0.00253536
1675	39S ribosomal protein L48, mitochondrial	MRPL48	0.102885
1676	NADH dehydrogenase [ubiquinone] iron-sulfur protein 6, mitochondrial (Complex I-13kD-A) (CI-13kD-A) (NADH-ubiquinone oxidoreductase 13 kDa-A subunit)	NDUFS6	0.00875329
1677	U6 snRNA-associated Sm-like protein LSm4 (Glycine-rich protein) (GRP)	LSM4	0.595374
1678	ATP-dependent RNA helicase DDX39A (EC 3.6.4.13) (DEAD box protein 39) (Nuclear RNA helicase URH49)	DDX39A DDX39	1.84e-05
1679	Negative elongation factor E	NELF-E	0.44749
1680	Dual specificity mitogen-activated protein kinase kinase 1 (MAP kinase kinase 1) (MAPKK 1) (MKK1) (EC 2.7.12.2) (ERK activator kinase 1) (MAPK/ERK kinase 1) (MEK 1)	MAP2K1 MEK1 PRKMK1	0.0457702
1681	Sorcin	SRI	0.0300723
1682	Cytochrome b(558) alpha chain (Cytochrome b-245 light chain) (Cytochrome b558 subunit alpha) (Neutrophil cytochrome b 22 kDa polypeptide) (Superoxide-generating NADPH oxidase light chain subunit) (p22 phagocyte B-cytochrome) (p22-phox)	NA	0.000951367
1683	Alpha-centractin	ACTR1A	0.0090417
1684	Ribosomal protein 63, mitochondrial (hMRP63) (Mitochondrial large ribosomal subunit protein mL63) (Mitochondrial ribosomal protein 63) (Mitochondrial ribosomal protein L57)	MRPL57 MRP63	0.0542637
1685	Putative small nuclear ribonucleoprotein G-like protein 15	SNRPGP15	0.00930971
1686	Dihydropyrimidinase-related protein 2	NA	0.61167
1687	Sulfotransferase (EC 2.8.2.-) (Fragment)	SULT1B1	1.11e-05
1688	cDNA FLJ61136, highly similar to Ras-related protein Rab-11A	NA	0.176394
1689	Proteasome subunit beta type-4 (EC 3.4.25.1)	NA	0.0181298
1690	HCG2043421, isoform CRA_b	hCG_2043421	0.0104554
1691	Sulfotransferase (EC 2.8.2.-) (Fragment)	SULT1A1	0.000100097
1692	GTP-binding protein Rheb	RHEB	3.61e-07
1693	Eukaryotic translation initiation factor 6 (eIF-6) (B(2)GCN homolog) (B4 integrin interactor) (CAB) (p27(BBP))	EIF6 EIF3A ITGB4BP OK/SW-cl.27	0.0856632
1694	28S ribosomal protein S7, mitochondrial (Fragment)	MRPS7	0.109138
1695	Ras-related protein Rap-1A (EC 3.6.5.2) (C21KG) (G-22K) (GTP-binding protein smg p21A) (Ras-related protein Krev-1)	RAP1A KREV1	0.0403772
1696	Mitochondrial fission factor	MFF	0.059556
1697	Ethylmalonic encephalopathy 1, isoform CRA_a (cDNA, FLJ96390, highly similar to Homo sapiens protein expressed in thyroid (YF13H12), mRNA)	ETHE1 hCG_1995670	6.12e-05
1698	Isochorismatase domain-containing protein 2	ISOC2	0.00514123
1699	Probable serine carboxypeptidase CPVL (Fragment)	CPVL	0.000106826
1700	Actin-related protein 2/3 complex subunit 5-like protein (Arp2/3 complex 16 kDa subunit 2) (ARC16-2)	ARPC5L	0.0163918
1701	28S ribosomal protein S29, mitochondrial (Fragment)	DAP3	0.461223
1702	Deoxyhypusine hydroxylase (Fragment)	DOHH	0.00967928
1703	Prostaglandin E synthase 3 (EC 5.3.99.3) (Cytosolic prostaglandin E2 synthase) (cPGES) (Hsp90 co-chaperone) (Progesterone receptor complex p23) (Telomerase-binding protein p23)	PTGES3 P23 TEBP	0.00448156
1704	Histone deacetylase complex subunit SAP18 (Fragment)	SAP18	0.280395
1705	Activator of 90 kDa heat shock protein ATPase homolog 1 (Fragment)	AHSA1	0.764212
1706	Keratin, type I cytoskeletal 14 (Cytokeratin-14) (CK-14) (Keratin-14) (K14)	KRT14	0.0406231
1707	Casein kinase I isoform delta (Fragment)	CSNK1D	0.222705
1708	Deoxyuridine 5'-triphosphate nucleotidohydrolase (dUTPase) (EC 3.6.1.23) (dUTP pyrophosphatase)	DUT	0.780169
1709	Lysosomal Pro-X carboxypeptidase (Fragment)	PRCP	0.263494
1710	PRA1 family protein	NA	1.87e-07
1711	LUC7-like (S. cerevisiae) (LUC7-like (S. cerevisiae), isoform CRA_f) (Putative RNA-binding protein Luc7-like 1)	LUC7L hCG_22425 LA16c-OS12.1-007	0.00338435
1712	NADH dehydrogenase [ubiquinone] 1 subunit C2 (Complex I-B14.5b) (CI-B14.5b) (Human lung cancer oncogene 1 protein) (HLC-1) (NADH-ubiquinone oxidoreductase subunit B14.5b)	NDUFC2 HLC1	3.68e-05
1713	NADH dehydrogenase [ubiquinone] 1 alpha subcomplex subunit 7 (Complex I-B14.5a) (CI-B14.5a) (NADH-ubiquinone oxidoreductase subunit B14.5a)	NDUFA7	0.00366349
1714	Peptidylprolyl isomerase (EC 5.2.1.8)	FKBP11	0.0167255
1715	Adipsin (EC 3.4.21.46) (C3 convertase activator) (Complement factor D) (Properdin factor D)	DF	0.00141643
1716	NAD(P)HX dehydratase (EC 4.2.1.93)	NA	0.00856946
1717	Jupiter microtubule-associated homolog 2 (Fragment)	JPT2	0.914454
1718	RNA-binding protein 4B	RBM4B	0.588854
1719	Enoyl-CoA delta isomerase 1, mitochondrial (Fragment)	ECI1	0.635532
1720	cDNA FLJ52739, highly similar to Paralemmin	NA	0.00174536
1721	ER membrane protein complex subunit 7 (Fragment)	EMC7	0.016373
1722	Septin-11 (Fragment)	SEPTIN11	0.0236091
1723	F-box only protein 22 (Fragment)	FBXO22	0.224036
1724	Insulin-like growth factor binding protein 7, isoform CRA_a (Fragment)	IGFBP7 hCG_1746984	6.64e-06
1725	Serine/threonine-protein phosphatase 4 regulatory subunit 2 (Fragment)	PPP4R2	0.879184
1726	IG c93_light_IGLV1-51_IGLJ2 (Fragment)	NA	0.758037
1727	IG c661_light_IGLV2-11_IGLJ1 (Fragment)	NA	0.261239
1728	Mediator complex subunit 24 (Mediator of RNA polymerase II transcription subunit 24) (Fragment)	MED24	0.721588
1729	Chemerin (Retinoic acid receptor responder protein 2) (Fragment)	RARRES2	0.330319
1730	Ribosomal RNA small subunit methyltransferase NEP1 (Fragment)	EMG1	0.0117202
1731	V-type proton ATPase subunit F (V-ATPase subunit F) (V-ATPase 14 kDa subunit) (Vacuolar proton pump subunit F)	ATP6V1F ATP6S14 VATF	0.0250909
1732	Proteasome subunit beta (EC 3.4.25.1)	PSMB9 hCG_17510	0.0481767
1733	Signal sequence receptor subunit delta (Translocon-associated protein subunit delta)	SSR4	0.348535
1734	TMED7 protein (Fragment)	TMED7	0.585979
1735	Ubiquitin-like protein 4A (Ubiquitin-like protein GDX)	UBL4A DXS254E GDX UBL4	0.352879
1736	Engulfment and cell motility protein 1 (Fragment)	ELMO1	0.313508
1737	28S ribosomal protein S17, mitochondrial (Fragment)	MRPS17	0.0191025
1738	Prefoldin subunit 1	PFDN1 PFD1	0.108592
1739	Histone-binding protein RBBP7	RBBP7	0.00121584
1740	SUMO-activating enzyme subunit 1	SAE1	0.176548
1741	Cysteine-rich protein 2 (Fragment)	CRIP2	0.000661408
1742	PEST proteolytic signal-containing nuclear protein (PCNP) (PEST-containing nuclear protein)	PCNP	0.0991204
1743	Alpha-1,4 glucan phosphorylase (EC 2.4.1.1)	NA	0.0033807
1744	Upstream stimulatory factor 2 (Fragment)	USF2	0.103044
1745	Cell division control protein 42 homolog (EC 3.6.5.2)	CDC42	0.441593
1746	BH3-interacting domain death agonist (Fragment)	NA	0.000495624
1747	Cytoglobin (Histoglobin) (HGb) (Stellate cell activation-associated protein)	CYGB STAP	0.0355907
1748	Septin-8	SEPTIN8	1.04e-05
1749	Melanoregulin (Fragment)	MREG	0.449477
1750	Defensin-6 (Defensin, alpha 6)	DEFA6 DEF6	0.0196719
1751	cDNA, FLJ94187, highly similar to Homo sapiens CD99 antigen (CD99), mRNA	NA	0.00108704
1752	Palmitoyl-protein hydrolase 1 (EC 3.1.2.22) (Palmitoyl-protein thioesterase 1)	NA	0.845833
1753	Glia maturation factor gamma	GMFG	0.535416
1754	39S ribosomal protein L3, mitochondrial (Fragment)	MRPL3	0.0124737
1755	39S ribosomal protein L28, mitochondrial (Fragment)	MRPL28	0.00616053
1756	Nucleoside-diphosphate kinase (EC 2.7.4.6)	AK4 hCG_2031840	0.0205843
1757	Mixed lineage kinase domain-like protein (Fragment)	MLKL	0.000124485
1758	Osteonectin (SPARC) (Secreted protein acidic and rich in cysteine) (Fragment)	SPARC	4.14e-08
1759	Nucleolar protein 16	NA	0.000120073
1760	Signal transducer and activator of transcription 5A	STAT5A	0.249602
1761	POTE ankyrin domain family member F (ANKRD26-like family C member 1B) (Chimeric POTE-actin protein)	POTEF A26C1B	0.0411629
1762	Isocitrate dehydrogenase [NAD] subunit, mitochondrial (Fragment)	IDH3G	0.0275983
1763	Ndr Ser/Thr kinase-like protein (Fragment)	NA	0.0112382
1764	Methylmalonyl-CoA epimerase, mitochondrial (EC 5.1.99.1) (DL-methylmalonyl-CoA racemase)	MCEE	0.847491
1765	Transcription elongation factor A protein-like 3 (TCEA-like protein 3) (Transcription elongation factor S-II protein-like 3)	TCEAL3 MSTP072	0.000794084
1766	Glutathione transferase (EC 2.5.1.18)	GSTT1	0.0384574
1767	Pre-mRNA-processing factor 19 (EC 2.3.2.27) (RING-type E3 ubiquitin transferase PRP19) (Fragment)	PRPF19	0.549667
1768	Malignant T-cell-amplified sequence	MCTS2P	0.560189
1769	Nicotinamide N-methyltransferase (EC 2.1.1.1)	NNMT	7.19e-06
1770	High mobility group nucleosome-binding domain-containing protein 3 (Thyroid receptor-interacting protein 7) (TR-interacting protein 7) (TRIP-7)	HMGN3 TRIP7 PNAS-24	0.0108358
1771	WD repeat and FYVE domain-containing protein 1 (Fragment)	WDFY1	0.0314063
1772	Regenerating islet-derived protein 4 (REG-4) (Gastrointestinal secretory protein) (REG-like protein) (Regenerating islet-derived protein IV) (Reg IV)	REG4 GISP RELP	0.00240102
1773	Aldehyde dehydrogenase family 3 member A2	ALDH3A2	6.1e-05
1774	NADH dehydrogenase [ubiquinone] iron-sulfur protein 4, mitochondrial (Complex I-18 kDa) (CI-18 kDa) (Complex I-AQDQ) (CI-AQDQ) (NADH-ubiquinone oxidoreductase 18 kDa subunit)	NDUFS4	0.0104491
1775	Eukaryotic translation initiation factor 3 subunit E (Fragment)	EIF3E	0.00742835
1776	Choline-phosphate cytidylyltransferase A (Fragment)	PCYT1A	9.06e-05
1777	Calponin-3 (Calponin, acidic isoform)	CNN3	2.17e-06
1778	IGL c3349_light_IGLV2-11_IGLJ3 (Fragment)	NA	0.525782
1779	cDNA FLJ53075, highly similar to Kininogen-1	NA	0.398175
1780	Thy-1 antigen (Thy-1 membrane glycoprotein)	THY1	9.55e-08
1781	Reticulon (Fragment)	RTN4	0.796015
1782	Armadillo repeat-containing protein 1	ARMC1 ARCP	0.14262
1783	Sulfatase modifying factor 2 isoform 3	SUMF2	0.697867
1784	Signal peptidase complex catalytic subunit SEC11 (EC 3.4.21.89)	SEC11A	0.861339
1785	39S ribosomal protein L22, mitochondrial (L22mt) (MRP-L22) (39S ribosomal protein L25, mitochondrial) (L25mt) (MRP-L25) (Mitochondrial large ribosomal subunit protein uL22m)	MRPL22 MRPL25 RPML25 HSPC158	0.0396443
1786	Methylated-DNA--protein-cysteine methyltransferase (EC 2.1.1.63) (6-O-methylguanine-DNA methyltransferase) (MGMT) (O-6-methylguanine-DNA-alkyltransferase)	MGMT	0.362376
1787	Small nuclear ribonucleoprotein polypeptide B''	SNRPB2	0.16959
1788	Serum amyloid A protein	NA	0.610799
1789	Protein THEM6 (Mesenchymal stem cell protein DSCD75) (Thioesterase superfamily member 6)	THEM6 C8orf55 PSEC0098	1.35e-05
1790	Nuclear ubiquitous casein and cyclin-dependent kinase substrate 1 (P1)	NUCKS1 NUCKS JC7	0.741345
1791	DDRGK domain-containing protein 1	DDRGK1	0.0782638
1792	CGG triplet repeat-binding protein 1 (CGG-binding protein 1) (20 kDa CGG-binding protein) (p20-CGGBP DNA-binding protein)	CGGBP1 CGGBP	0.0343708
1793	Carcinoembryonic antigen-related cell adhesion molecule 7 (Carcinoembryonic antigen CGM2)	CEACAM7 CGM2	0.0894916
1794	Phosducin-like protein 3 (HTPHLP) (PhPL3) (Viral IAP-associated factor 1) (VIAF-1)	PDCL3 PhLP2A VIAF1	0.00824813
1795	14 kDa phosphohistidine phosphatase (EC 3.9.1.3) (Phosphohistidine phosphatase 1) (PHPT1) (Protein histidine phosphatase) (PHP) (Protein janus-A homolog)	PHPT1 PHP14 CGI-202 HSPC141	0.0610528
1796	cDNA FLJ53891, highly similar to Adenylosuccinate lyase	NA	0.00221519
1797	Islet cell autoantigen 1 (Fragment)	ICA1	0.647807
1798	Phosphatidylinositol transfer protein beta isoform	PITPNB	0.0270122
1799	Serine palmitoyltransferase subunit 1 isoform a variant (Fragment)	NA	0.42475
1800	Chromobox protein homolog 5 (Antigen p25) (Heterochromatin protein 1 homolog alpha) (HP1 alpha)	CBX5 HP1A	0.146617
1801	Fibulin-1 (FIBL-1)	FBLN1 PP213	0.0187151
1802	cDNA FLJ57046, highly similar to Lysosomal alpha-glucosidase	NA	0.873287
1803	Galectin (Fragment)	LGALS8	0.524161
1804	Casein kinase II subunit beta (CK II beta)	NA	0.20837
1805	V-type proton ATPase subunit E 1 (Fragment)	ATP6V1E1	0.197557
1806	E3 ubiquitin-protein ligase CHIP (Fragment)	STUB1	0.578618
1807	DNAation factor, 45kDa, alpha polypeptide, isoform CRA_b	DFFA hCG_25280	0.641602
1808	Proteasome endopeptidase complex (EC 3.4.25.1) (Fragment)	PSMB6	0.279733
1809	Complex I assembly factor TIMMDC1, mitochondrial	TIMMDC1	0.0158956
1810	IG c1814_heavy_IGHV5-51_IGHD5-12_IGHJ4 (Fragment)	NA	0.422079
1811	GDP-fucose protein O-fucosyltransferase 1 (EC 2.4.1.221) (Peptide-O-fucosyltransferase 1) (O-FucT-1)	POFUT1 FUT12 KIAA0180	0.0309351
1812	Dynactin subunit 3	DCTN3	0.0940371
1813	Myosin-10 (Cellular myosin heavy chain, type B) (Myosin heavy chain 10) (Myosin heavy chain, non-muscle IIb) (Non-muscle myosin heavy chain B) (NMMHC-B) (Non-muscle myosin heavy chain IIb) (NMMHC II-b) (NMMHC-IIB)	MYH10	0.509007
1814	Proteasome assembly chaperone 1	NA	7.23e-06
1815	Alpha-methyl-acyl-CoA racemase IIAs	NA	0.000175182
1816	Twinfilin-2 (A6-related protein) (hA6RP) (Protein tyrosine kinase 9-like) (Twinfilin-1-like protein)	TWF2 PTK9L MSTP011	0.0107171
1817	Ribonuclease inhibitor (Ribonuclease/angiogenin inhibitor 1)	RNH1 hCG_18617	0.0524983
1818	Dual specificity protein phosphatase (EC 3.1.3.16) (EC 3.1.3.48) (Fragment)	DUSP3	0.0672229
1819	Glutaredoxin-related protein 5, mitochondrial (Monothiol glutaredoxin-5)	GLRX5 C14orf87	0.0173021
1820	RNA-binding protein 47 (Fragment)	RBM47	0.00100976
1821	Complement C1q subcomponent subunit B (Fragment)	C1QB	0.574952
1822	cDNA FLJ77316, highly similar to Homo sapiens interferon, gamma-inducible protein 30 (IFI30), mRNA	NA	0.081028
1823	Dehydrogenase/reductase SDR family member 11 (Fragment)	DHRS11	1.13e-08
1824	cDNA FLJ51351, highly similar to GTPase, IMAP family member 4	NA	0.000111099
1825	Agmatinase, mitochondrial (EC 3.5.3.11) (Agmatine ureohydrolase) (AUH)	AGMAT	0.0160831
1826	Voltage-dependent anion-selective channel protein 3 (VDAC-3) (hVDAC3) (Outer mitochondrial membrane protein porin 3)	VDAC3	0.00507349
1827	cDNA FLJ10612 fis, clone NT2RP2005358, highly similar to Methyl-CpG-binding domain protein 3	NA	0.000344866
1828	L-xylulose reductase (Fragment)	DCXR	0.276062
1829	39S ribosomal protein L24, mitochondrial (Fragment)	MRPL24	0.00151422
1830	cDNA FLJ57860, highly similar to Transmembrane protein 109	NA	0.584712
1831	Glutathione peroxidase	GPX3	0.852786
1832	ATP synthase F(0) complex subunit B1, mitochondrial (ATP synthase peripheral stalk-membrane subunit b) (ATP synthase subunit b)	ATP5PB	0.00530852
1833	Pseudouridine-5'-phosphatase (EC 3.1.3.96) (Haloacid dehalogenase-like hydrolase domain-containing protein 1) (Haloacid dehalogenase-like hydrolase domain-containing protein 1A) (Protein GS1) (Pseudouridine-5'-monophosphatase) (5'-PsiMPase)	PUDP DXF68S1E FAM16AX GS1 HDHD1 HDHD1A	0.541418
1834	General transcription factor IIF subunit 2 (EC 3.6.4.12) (ATP-dependent helicase GTF2F2) (General transcription factor IIF 30 kDa subunit) (Transcription initiation factor IIF subunit beta) (TFIIF-beta) (Transcription initiation factor RAP30)	GTF2F2 RAP30	0.0488334
1835	Prostamide/prostaglandin F synthase (Prostamide/PG F synthase) (Prostamide/PGF synthase) (EC 1.11.1.20) (Peroxiredoxin-like 2B) (Protein FAM213B)	PRXL2B C1orf93 FAM213B	0.481358
1836	Selenide, water dikinase (EC 2.7.9.3)	NA	0.00271507
1837	cDNA FLJ77723	NA	0.00654354
1838	SAP domain-containing ribonucleoprotein (Cytokine-induced protein of 29 kDa) (Nuclear protein Hcc-1) (Proliferation-associated cytokine-inducible protein CIP29)	SARNP HCC1 HSPC316	0.680917
1839	39S ribosomal protein L44, mitochondrial (L44mt) (MRP-L44) (EC 3.1.26.-) (Mitochondrial large ribosomal subunit protein mL44)	MRPL44	0.0196781
1840	Alternative protein GRINL1A	GRINL1A	0.0224174
1841	EGF-containing fibulin-like extracellular matrix protein 1 (Fragment)	EFEMP1	0.135601
1842	Pyruvate dehydrogenase E1 component subunit beta (EC 1.2.4.1)	PDHB	0.0014923
1843	Fibroblast growth factor 9 (FGF-9) (Glia-activating factor) (GAF) (Heparin-binding growth factor 9) (HBGF-9)	FGF9	0.00105913
1844	Succinate dehydrogenase assembly factor 2, mitochondrial (SDH assembly factor 2) (SDHAF2)	SDHAF2 PGL2 SDH5	5.85e-05
1845	NAD+-isocitrate dehydrogenase (Fragment)	NA	0.000250355
1846	Dolichol-phosphate mannose synthase subunit 1 (EC 2.4.1.83) (Dolichol-phosphate mannosyltransferase subunit 1) (Dolichyl-phosphate beta-D-mannosyltransferase subunit 1) (Mannose-P-dolichol synthase subunit 1)	DPM1	1.53e-06
1847	X 004 protein	NA	0.00738107
1848	39S ribosomal protein L9, mitochondrial (L9mt) (MRP-L9) (Mitochondrial large ribosomal subunit protein bL9m)	MRPL9	0.292732
1849	cDNA FLJ51237, moderately similar to Carcinoembryonic antigen-related cell adhesion molecule 8	NA	0.00854597
1850	Splicing factor 45 (Fragment)	RBM17	0.607629
1851	Mutated endophilin A1 BAR domain	SH3GL2	0.00113256
1852	Uncharacterized protein (Fragment)	NA	0.457693
1853	Phosphatidylserine lipase ABHD16A (Fragment)	ABHD16A	0.0218179
1854	39S ribosomal protein L30, mitochondrial (L30mt) (MRP-L30) (39S ribosomal protein L28, mitochondrial) (L28mt) (MRP-L28) (Mitochondrial large ribosomal subunit protein uL30m)	MRPL30 MRPL28 RPML28 HSPC249	0.16968
1855	Eukaryotic translation initiation factor 3 subunit J (eIF3j) (Eukaryotic translation initiation factor 3 subunit 1) (eIF-3-alpha) (eIF3 p35)	EIF3J EIF3S1 PRO0391	0.666229
1856	Rho-related GTP-binding protein RhoG	RHOG ARHG	0.516592
1857	Perilipin	NA	0.848946
1858	Mitochondrial import inner membrane translocase subunit TIM50	TIMM50 TIM50 PRO1512	0.00241105
1859	GrpE protein homolog	NA	6.53e-09
1860	Quinone oxidoreductase-like protein 1	CRYZL1	0.0261937
1861	LYST-interacting protein LIP5 (Fragment)	NA	0.0151153
1862	RNA-binding protein with serine-rich domain 1	RNPS1	0.0389738
1863	Spermine synthase (Fragment)	SMS	0.0462043
1864	Ubiquilin 1, isoform CRA_d	UBQLN1 hCG_27739	0.0500685
1865	Nucleoporin NUP53	NA	0.0363717
1866	cDNA FLJ77763, highly similar to Homo sapiens prolactin regulatory element binding (PREB), mRNA	NA	0.045419
1867	Probable U3 small nucleolar RNA-associated protein 11 (U3 snoRNA-associated protein 11) (UTP11-like protein)	UTP11 UTP11L CGI-94 HDCMB12P	3.1e-05
1868	Cytoplasmic dynein 1 intermediate chain 2 (Fragment)	DYNC1I2	0.335706
1869	MAGUK p55 subfamily member 6 (Fragment)	MPP6	0.00131026
1870	DCP1 decapping enzyme-like protein A isoform 4 (Fragment)	DCP1A	0.0405551
1871	Epididymis secretory sperm binding protein (Torsin family 3, member A, isoform CRA_b)	TOR3A hCG_23563	0.203049
1872	Macrophage-capping protein (Fragment)	CAPG	0.000141938
1873	cDNA, FLJ93618, highly similar to Homo sapiens fucosyltransferase 6 (alpha (1,3) fucosyltransferase) (FUT6), mRNA	NA	0.000898032
1874	Ribose-5-phosphate isomerase (EC 5.3.1.6) (Phosphoriboisomerase)	RPIA RPI	0.0602404
1875	cDNA FLJ58478, highly similar to Glypican-6	NA	0.0973428
1876	Paraplegin (Fragment)	SPG7	0.421074
1877	Peroxin-14	NA	0.000445129
1878	FAST kinase domain-containing protein 4 (Fragment)	TBRG4	0.0678729
1879	HBS1-like protein (Fragment)	HBS1L	0.0037772
1880	UPF0696 protein C11orf68 (Basophilic leukemia-expressed protein Bles03) (Protein p5326)	C11orf68 BLES03	0.159824
1881	Angiogenin (EC 3.1.27.-) (Ribonuclease 5) (RNase 5)	ANG RNASE5	0.281854
1882	cDNA FLJ54989, highly similar to Mitochondrial import receptor subunit TOM34	NA	0.00072257
1883	AP-2 complex subunit alpha-2 (Fragment)	AP2A2	0.00133765
1884	RNA-binding protein Musashi homolog 2 (cDNA FLJ56904, highly similar to RNA-binding protein Musashi homolog 2)	MSI2	0.00161951
1885	PTS1-BP (Peroxin-5) (Peroxisomal C-terminal targeting signal import receptor) (Peroxisomal targeting signal 1 receptor) (Peroxisome receptor 1)	NA	0.00341619
1886	Tyrosine-protein kinase (EC 2.7.10.2)	NA	0.753633
1887	DCN1-like protein (Defective in cullin neddylation protein 1-like protein)	NA	0.521455
1888	Annexin A13 (Annexin XIII) (Annexin-13) (Intestine-specific annexin) (ISA)	ANXA13 ANX13	0.00748423
1889	Clathrin light chain A (Lca)	CLTA	0.218355
1890	RNA-binding protein fox-1 homolog 2 (Fragment)	RBFOX2	0.847565
1891	m-AAA protease-interacting protein 1, mitochondrial (Matrix AAA peptidase-interacting protein 1)	MAIP1 C2orf47	0.0823483
1892	Ataxin 2-like, isoform CRA_e	ATXN2L hCG_1747190	0.0556845
1893	cDNA FLJ76072, highly similar to Homo sapiens GIPC PDZ domain containing family, member 1 (GIPC1), transcript variant 1, mRNA	NA	0.00347056
1894	Protein DEK (cDNA FLJ53031, highly similar to Protein DEK)	DEK	0.000362577
1895	26S proteasome non-ATPase regulatory subunit 8 (Fragment)	PSMD8	7.34e-05
1896	3'-phosphoadenosine-5'-phosphosulfate synthase (EC 2.7.1.25) (EC 2.7.7.4) (APS kinase) (ATP-sulfurylase) (Adenosine-5'-phosphosulfate 3'-phosphotransferase) (Adenylyl-sulfate kinase) (Adenylylsulfate 3'-phosphotransferase) (Sulfate adenylyltransferase) (Fragment)	PAPSS1	0.620214
1897	Eukaryotic translation initiation factor 3 subunit F (eIF3f) (Eukaryotic translation initiation factor 3 subunit 5) (eIF-3-epsilon) (eIF3 p47)	EIF3F EIF3S5	0.437101
1898	Cathepsin C (EC 3.4.14.1) (Cathepsin J) (Dipeptidyl peptidase 1) (Dipeptidyl peptidase 1 exclusion domain chain) (Dipeptidyl peptidase 1 heavy chain) (Dipeptidyl peptidase 1 light chain) (Dipeptidyl peptidase I) (Dipeptidyl peptidase I exclusion domain chain) (Dipeptidyl peptidase I heavy chain) (Dipeptidyl peptidase I light chain) (Dipeptidyl transferase)	NA	0.0299571
1899	RELA protein (Transcription factor p65)	RELA	0.788618
1900	cDNA, FLJ94734, Homo sapiens CHMP1.5 protein (CHMP1.5), mRNA	NA	0.00606833
1901	AP-1 complex subunit mu-2 (Fragment)	AP1M2	0.00339495
1902	UV excision repair protein RAD23 homolog A	RAD23A	0.0213541
1903	PDZ and LIM domain protein 2	PDLIM2	0.374412
1904	Exopolyphosphatase PRUNE1 (EC 3.6.1.1) (Drosophila-related expressed sequence 17) (DRES-17) (DRES17) (HTcD37) (Protein prune homolog 1) (hPrune)	PRUNE1 PRUNE	0.127404
1905	Ribonuclease H2 subunit A (RNase H2 subunit A) (EC 3.1.26.4) (Aicardi-Goutieres syndrome 4 protein) (AGS4) (RNase H(35)) (Ribonuclease HI large subunit) (RNase HI large subunit) (Ribonuclease HI subunit A)	RNASEH2A RNASEHI RNHIA	0.949624
1906	Serine/threonine-protein phosphatase CPPED1 (EC 3.1.3.16) (Calcineurin-like phosphoesterase domain-containing protein 1) (Complete S-transactivated protein 1)	CPPED1 CSTP1	0.927827
1907	Inositol polyphosphate 5-phosphatase K (Fragment)	INPP5K	0.088629
1908	Seryl-tRNA synthetase (EC 6.1.1.11) (Seryl-tRNA(Ser/Sec) synthetase)	SARS2 hCG_20526	0.0475365
1909	rRNA adenine N(6)-methyltransferase (EC 2.1.1.-)	NA	0.00027104
1910	Eukaryotic translation initiation factor 4E type 2 (cDNA FLJ59146, moderately similar to Eukaryotic translation initiation factor 4E type 3)	EIF4E2	0.00403954
1911	Cell surface A33 antigen (Glycoprotein A33)	GPA33	2.25e-05
1912	Very-long-chain 3-oxoacyl-CoA reductase	HSD17B12	0.0201569
1913	Lanosterol synthase (Fragment)	LSS	0.695445
1914	Ketohexokinase (Fragment)	KHK	0.0549024
1915	60S ribosomal export protein NMD3	NA	0.0710548
1916	Eukaryotic translation initiation factor 3 subunit I (eIF3i) (Eukaryotic translation initiation factor 3 subunit 2) (TGF-beta receptor-interacting protein 1) (TRIP-1) (eIF-3-beta) (eIF3 p36)	EIF3I EIF3S2 TRIP1	0.00351837
1917	cDNA FLJ50791, highly similar to Nitrilase homolog 1	NA	0.64395
1918	Calcineurin catalytic subunit (Fragment)	NA	0.540467
1919	Pyruvate dehydrogenase E1 component subunit alpha, somatic form, mitochondrial (EC 1.2.4.1) (PDHE1-A type I)	PDHA1 PHE1A	0.175033
1920	Calpain-5 (Fragment)	CAPN5	0.00210111
1921	Ester hydrolase C11orf54	C11orf54	0.0476012
1922	39S ribosomal protein L37, mitochondrial (L37mt) (MRP-L37) (39S ribosomal protein L2, mitochondrial) (L2mt) (MRP-L2) (Mitochondrial large ribosomal subunit protein mL37)	MRPL37 MRPL2 RPML2 HSPC235	0.0121373
1923	Endoribonuclease LACTB2 (EC 3.1.27.-) (Beta-lactamase-like protein 2)	LACTB2 CGI-83	2.89e-05
1924	Proteasome subunit beta type-10 (EC 3.4.25.1) (Low molecular mass protein 10) (Macropain subunit MECl-1) (Multicatalytic endopeptidase complex subunit MECl-1) (Proteasome MECl-1) (Proteasome subunit beta-2i)	PSMB10 LMP10 MECL1	0.462053
1925	Adenosine kinase (EC 2.7.1.20)	ADK	0.00565242
1926	cDNA FLJ60397, highly similar to Lysosomal protective protein	NA	0.33291
1927	Cyclin-dependent kinase 6 (EC 2.7.11.22) (Cell division protein kinase 6) (Serine/threonine-protein kinase PLSTIRE)	CDK6 CDKN6	0.172342
1928	Azurocidin (Cationic antimicrobial protein CAP37) (Heparin-binding protein) (HBP) (hHBP)	AZU1	0.0041506
1929	Sex-determining region Y protein	NA	0.077282
1930	cDNA FLJ45417 fis, clone BRHIP3033811, highly similar to Sorting nexin-9	NA	0.0131907
1931	Glycerol-3-phosphate dehydrogenase [NAD(+)] (EC 1.1.1.8)	NA	0.227103
1932	PEPD protein	PEPD	0.560033
1933	3-hydroxyanthranilate 3,4-dioxygenase (EC 1.13.11.6) (3-hydroxyanthranilate oxygenase) (3-HAO) (h3HAO) (3-hydroxyanthranilic acid dioxygenase) (HAD)	HAAO	0.47983
1934	Leucine zipper-EF-hand-containing transmembrane protein 1 (Mitochondrial proton/calcium exchanger protein)	LETM1 hCG_1818300	0.141047
1935	NAD(P)H-hydrate epimerase (EC 5.1.99.6) (Apolipoprotein A-I-binding protein) (AI-BP) (NAD(P)HX epimerase) (YjeF N-terminal domain-containing protein 1) (YjeF_N1)	NAXE AIBP APOA1BP YJEFN1	0.00114355
1936	Glucose transporter type 1, erythrocyte/brain (Solute carrier family 2, facilitated glucose transporter member 1)	NA	0.0089118
1937	Protein phosphatase methylesterase 1 (PME-1) (EC 3.1.1.89)	PPME1 PME1 PP2593 PRO0750	4.69e-05
1938	cDNA FLJ54827, highly similar to Alpha-parvin	NA	0.0143922
1939	cDNA FLJ57165, highly similar to Cytochrome P450 4F2	NA	0.201438
1940	Importin subunit alpha-5 (Fragment)	KPNA1	2.13e-05
1941	Pyridoxal phosphate phosphatase (PLP phosphatase) (EC 3.1.3.3) (EC 3.1.3.74) (Chronophin)	PDXP CIN PLP PLPP	0.105954
1942	Ubiquitin carboxyl-terminal hydrolase (EC 3.4.19.12)	USP14	0.122093
1943	Hexosyltransferase (EC 2.4.1.-)	NA	0.236774
1944	Cellular tumor antigen p53	TP53	3.07e-05
1945	Lariat debranching enzyme (EC 3.1.-.-)	DBR1	0.642065
1946	Riboflavin kinase (EC 2.7.1.26) (ATP:riboflavin 5'-phosphotransferase) (Flavokinase)	RFK	0.000581869
1947	Endophilin-B1 (Bax-interacting factor 1) (Bif-1) (SH3 domain-containing GRB2-like protein B1)	SH3GLB1 KIAA0491 CGI-61	0.541779
1948	cDNA FLJ59096, highly similar to Acyl-CoA dehydrogenase family member 8, mitochondrial	NA	0.000183071
1949	cDNA FLJ75454, highly similar to Homo sapiens arrestin, beta 1 (ARRB1), transcript variant 1, mRNA	NA	0.00890402
1950	Selenocysteine-specific elongation factor	EEFSEC	0.000466808
1951	cDNA FLJ33011 fis, clone THYMU1000359, highly similar to Rho-GTPase-activating protein 9	NA	0.735523
1952	cDNA FLJ77428, highly similar to Homo sapiens sterile alpha motif and leucine zipper containing kinase AZK (ZAK), transcript variant 2, mRNA	NA	0.000957861
1953	Mannose-1-phosphate guanyltransferase alpha (GDP-mannose pyrophosphorylase A) (GMPP-alpha) (GTP-mannose-1-phosphate guanylyltransferase alpha)	GMPPA	0.00136811
1954	cDNA FLJ45065 fis, clone BRAWH3024506, highly similar to Leucyl-tRNA synthetase, cytoplasmic	NA	0.287778
1955	Serine/threonine-protein kinase ULK3 (Unc-51-like kinase 3)	NA	0.526667
1956	Translocating chain-associated membrane protein 1 (Translocation associated membrane protein 1, isoform CRA_a)	TRAM1 hCG_18447	0.00574882
1957	39S ribosomal protein L1, mitochondrial (L1mt) (MRP-L1) (Mitochondrial large ribosomal subunit protein uL1m)	MRPL1 BM-022	0.1708
1958	PPP2R5E protein (Fragment)	PPP2R5E	4.37e-05
1959	Malectin	MLEC KIAA0152	0.255656
1960	Secretory carrier-associated membrane protein (Secretory carrier membrane protein)	NA	0.940433
1961	cDNA FLJ14150 fis, clone MAMMA1003026, highly similar to Probable ubiquitin carboxyl-terminal hydrolase CYLD (EC 3.1.2.15)	NA	0.0508774
1962	Alpha-1B-glycoprotein (Alpha-1-B glycoprotein)	A1BG	0.851829
1963	cDNA FLJ54228, highly similar to Leucine-rich alpha-2-glycoprotein	NA	0.196905
1964	Adenylyltransferase and sulfurtransferase MOCS3 (Molybdenum cofactor synthesis protein 3) (Molybdopterin synthase sulfurylase) (MPT synthase sulfurylase) [Includes: Molybdopterin-synthase adenylyltransferase (EC 2.7.7.80) (Adenylyltransferase MOCS3) (Sulfur carrier protein MOCS2A adenylyltransferase); Molybdopterin-synthase sulfurtransferase (EC 2.8.1.11) (Sulfur carrier protein MOCS2A sulfurtran…	MOCS3 UBA4	3.91e-05
1965	Polypyrimidine tract-binding protein 3 (Regulator of differentiation 1) (Rod1)	PTBP3 ROD1	0.00344796
1966	C-terminal-binding protein 2 (CtBP2)	CTBP2	0.0798539
1967	Serine/threonine-protein phosphatase (EC 3.1.3.16)	NA	0.00666503
1968	Aldo-keto reductase family 1 member B1 (EC 1.1.1.300) (EC 1.1.1.372) (EC 1.1.1.54) (Aldehyde reductase) (Aldose reductase) (AR) (EC 1.1.1.21)	AKR1B1 ALDR1 ALR2	3.46e-05
1969	Delta isoform of regulatory subunit B56, protein phosphatase 2A isoform 1 variant (Fragment)	NA	0.894539
1970	Keratin, type I cuticular Ha6 (Hair keratin, type I Ha6) (Keratin-36) (K36)	KRT36 HHA6 HKA6 KRTHA6	0.222401
1971	Protein O-glucosyltransferase 3 (EC 2.4.1.-) (KDEL motif-containing protein 2) (Protein O-xylosyltransferase POGLUT3) (EC 2.4.2.-)	POGLUT3 KDELC2 UNQ1904/PRO4350	0.356001
1972	Septin-1 (LARP) (Peanut-like protein 3) (Serologically defined breast cancer antigen NY-BR-24)	SEPTIN1 DIFF6 PNUTL3 SEPT1	0.00838476
1973	Complex I-49kD (NADH dehydrogenase [ubiquinone] iron-sulfur protein 2, mitochondrial) (NADH-ubiquinone oxidoreductase 49 kDa subunit)	NA	0.0915516
1974	Peptidase M20 domain-containing protein 2 (Aminoacylase-1-like protein 2)	PM20D2 ACY1L2	0.00233544
1975	Acylamino-acid-releasing enzyme (AARE) (EC 3.4.19.1) (Acyl-peptide hydrolase) (APH) (Acylaminoacyl-peptidase) (Oxidized protein hydrolase) (OPH)	APEH D3F15S2 D3S48E DNF15S2	0.338744
1976	Trichoplein keratin filament-binding protein (Protein TCHP) (Mitochondrial protein with oncostatic activity) (Mitostatin) (Tumor suppressor protein)	TCHP	0.050201
1977	cDNA PSEC0065 fis, clone NT2RP2000997, highly similar to Protein CREG1	NA	0.706334
1978	Nucleolar protein 56 (Fragment)	NOP56	0.000304829
1979	Probable cysteine--tRNA ligase, mitochondrial (EC 6.1.1.16) (Cysteinyl-tRNA synthetase) (CysRS)	CARS2 OK/SW-cl.10	0.0174254
1980	cDNA FLJ58174, highly similar to WW domain-binding protein 11	NA	0.00696967
1981	cDNA FLJ54791, highly similar to DnaJ homolog subfamily C member 7	NA	0.27815
1982	Telomeric repeat-binding factor 2 (TTAGGG repeat-binding factor 2) (Telomeric DNA-binding protein)	TERF2 TRBF2 TRF2	0.000182769
1983	HECT-type E3 ubiquitin transferase (EC 2.3.2.26) (Fragment)	NA	0.247038
1984	Band 4.1	EPB41	0.00013842
1985	cDNA FLJ31621 fis, clone NT2RI2003205, highly similar to Transportin-2	NA	0.067891
1986	Non-specific serine/threonine protein kinase (EC 2.7.11.1)	AKT2	0.51305
1987	Galectin (Fragment)	LGALS9	0.299722
1988	Uncharacterized protein SEC24D (Fragment)	SEC24D	0.366899
1989	Testis tissue sperm-binding protein Li 37a	NA	0.00144976
1990	NAD-dependent protein deacylase sirtuin-5, mitochondrial (EC 2.3.1.-) (Regulatory protein SIR2 homolog 5) (SIR2-like protein 5)	SIRT5 SIR2L5	0.0087501
1991	Phosphatidylinositol 5-phosphate 4-kinase type-2 alpha	PIP4K2A	0.197389
1992	Protein CASC3 (Fragment)	CASC3	0.755153
1993	Protein FAM83D (Spindle protein CHICA)	FAM83D C20orf129	0.0530862
1994	All-trans-retinol 13,14-reductase (EC 1.3.99.23) (All-trans-13,14-dihydroretinol saturase) (RetSat) (PPAR-alpha-regulated and starvation-induced gene protein)	RETSAT PPSIG UNQ439/PRO872	0.000223525
1995	PRELI domain-containing protein 1, mitochondrial (Fragment)	PRELID1	0.0948163
1996	Immunoglobulin-binding protein 1 (B-cell signal transduction molecule alpha 4) (Protein alpha-4) (CD79a-binding protein 1) (Protein phosphatase 2/4/6 regulatory subunit) (Renal carcinoma antigen NY-REN-16)	IGBP1 IBP1	0.535631
1997	cDNA FLJ51916, highly similar to Type II inositol-3,4-bisphosphate4-phosphatase	NA	0.0704712
1998	Wiskott-Aldrich syndrome protein (WASp)	WAS IMD2	0.012062
[truncated: 762 more rows]
