# Supplementary material for: SAMHD1 as a prognostic and predictive biomarker in stage II colorectal cancer: A multicenter cohort study
Source: Front Oncol. 2022 Aug 1;12:939982. doi: 10.3389/fonc.2022.939982 (PMC9376296; doi:10.3389/fonc.2022.939982)
Supplement: Supplementary file 6 [file Table_4.xlsx]

## Sheet: Table S4
Table S4. The list of the univariate COX analysis results of 2760 pro
	Protein names	Gene names	coef	exp.coef	P-value	fdr
1	High-mobility group box 2	NA	7.72911	2273.58	0.000945852	0.622676
2	Mitogen-activated protein kinase 13 (EC 2.7.11.24)	MAPK13	6.27596	531.637	0.00106574	0.622676
3	Thymidylate kinase (EC 2.7.4.9) (dTMP kinase)	DTYMK CDC8 TMPK TYMK	11.9075	148378	0.00110381	0.622676
4	N-alpha-acetyltransferase 10 (EC 2.3.1.255) (N-terminal acetyltransferase complex ARD1 subunit homolog A) (hARD1) (NatA catalytic subunit Naa10)	NAA10 ARD1 ARD1A TE2	7.61595	2030.33	0.0021883	0.622676
5	Cytochrome c oxidase assembly factor 4 homolog, mitochondrial (Coiled-coil-helix-coiled-coil-helix domain-containing protein 8) (E2-induced gene 2 protein)	COA4 CHCHD8 E2IG2	4.94334	140.238	0.00222625	0.622676
6	cDNA FLJ14548 fis, clone NT2RM2001648, highly similar to Protein transport protein Sec61 subunit alpha isoform 1 (cDNA FLJ14552 fis, clone NT2RM2001760, highly similar to Protein transport protein Sec61 subunit alpha isoform 1)	NA	5.0011	148.577	0.00239177	0.622676
7	Vacuolar protein sorting-associated protein 26C	VPS26C	-14.0296	8.07e-07	0.00247364	0.622676
8	Protein CASC3 (Fragment)	CASC3	5.2163	184.25	0.00263138	0.622676
9	Non-histone chromosomal protein HMG-14 (High mobility group nucleosome-binding domain-containing protein 1)	HMGN1 HMG14	2.72391	15.2398	0.00323682	0.622676
10	Translation initiation factor eIF-2B subunit alpha (eIF-2B GDP-GTP exchange factor subunit alpha)	EIF2B1 EIF2BA	-8.04859	0.000319551	0.00344471	0.622676
11	Metavinculin (Vinculin)	VCL hCG_2024635	-6.51195	0.00148559	0.00361746	0.622676
12	MICOS complex subunit (Fragment)	APOO	3.50363	33.2357	0.00382123	0.622676
13	Ubiquinol-cytochrome-c reductase complex assembly factor 3 (Assembly factor CBP4 homolog)	UQCC3 C11orf83 UNQ655/PRO1286	2.26789	9.65895	0.00386125	0.622676
14	Mitochondrial ribonuclease P protein 1 (EC 2.1.1.218) (EC 2.1.1.221) (RNA (guanine-9-)-methyltransferase domain-containing protein 1) (mRNA methyladenosine-N(1)-methyltransferase) (tRNA (adenine(9)-N(1))-methyltransferase) (tRNA (guanine(9)-N(1))-methyltransferase) (tRNA methyltransferase 10 homolog C) (Fragment)	TRMT10C	5.54117	254.976	0.00417227	0.622676
15	Methyl-CpG-binding domain protein 2 (Demethylase) (DMTase) (Methyl-CpG-binding protein MBD2)	MBD2	23.2576	12608074254	0.00431078	0.622676
16	Glutathione S-transferase LANCL1 (Fragment)	LANCL1	-10.9885	1.69e-05	0.00453392	0.622676
17	26S proteasome regulatory subunit 6A	PSMC3	-16.1024	1.02e-07	0.00480986	0.622676
18	RNA-binding protein Musashi homolog 2 (cDNA FLJ56904, highly similar to RNA-binding protein Musashi homolog 2)	MSI2	5.35514	211.694	0.00516625	0.622676
19	Negative elongation factor E	NELF-E	5.53699	253.913	0.00526235	0.622676
20	GP-PDE domain-containing protein	RP5-1022P6.2 hCG_39118	-9.74772	5.84e-05	0.00530704	0.622676
21	TNS1 protein	TNS1	-7.80399	0.000408104	0.00547845	0.622676
22	Coiled-coil domain-containing protein 58	CCDC58	3.23024	25.2857	0.00553073	0.622676
23	cDNA FLJ61727, highly similar to Laminin alpha-4 chain (Fragment)	NA	-5.00717	0.00668983	0.00620935	0.622676
24	cDNA, FLJ93141, highly similar to Homo sapiens coagulation factor XIII, A1 polypeptide (F13A1), mRNA	NA	-4.80597	0.00818079	0.00637357	0.622676
25	Deoxynucleoside triphosphate triphosphohydrolase SAMHD1 (dNTPase) (EC 3.1.5.-) (Dendritic cell-derived IFNG-induced protein) (DCIP) (Monocyte protein 5) (MOP-5) (SAM domain and HD domain-containing protein 1) (hSAMHD1)	SAMHD1 MOP5	-10.4427	2.92e-05	0.00703045	0.622676
26	cDNA FLJ42031 fis, clone SPLEN2037194, weakly similar to NORQ PROTEIN	NA	1.47752	4.38207	0.00704333	0.622676
27	DBIRD complex subunit ZNF326 (Zinc finger protein 326) (Zinc finger protein interacting with mRNPs and DBC1)	ZNF326 ZIRD	5.86713	353.234	0.00745489	0.622676
28	Argininosuccinate lyase isoform 2 (Fragment)	ASL	-6.57757	0.00139122	0.00772483	0.622676
29	EH domain-containing protein 2 (PAST homolog 2)	EHD2 PAST2	-4.82513	0.00802549	0.00804486	0.622676
30	Ena/VASP-like protein (Ena/vasodilator-stimulated phosphoprotein-like)	NA	-6.82839	0.0010826	0.00813269	0.622676
31	Vesicle-fusing ATPase (EC 3.6.4.6)	NA	-6.00207	0.00247361	0.00818724	0.622676
32	Aconitate hydratase, mitochondrial (Aconitase) (EC 4.2.1.-)	NA	-12.1328	5.38e-06	0.00821269	0.622676
33	Folate gamma-glutamyl hydrolase (EC 3.4.19.9)	NA	1.5015	4.4884	0.00838109	0.622676
34	Galectin-3-binding protein (Lectin galactoside-binding soluble 3-binding protein)	NA	3.79518	44.486	0.00854675	0.622676
35	Cytoplasmic aconitate hydratase (Aconitase) (EC 4.2.1.3) (Citrate hydro-lyase) (Ferritin repressor protein) (Iron regulatory protein 1) (IRP1) (Iron-responsive element-binding protein 1) (IRE-BP 1)	ACO1 IREB1	-7.20904	0.000739871	0.00863999	0.622676
36	Agrin	AGRN	2.88079	17.8284	0.00892061	0.622676
37	GDP-fucose protein O-fucosyltransferase 1 (EC 2.4.1.221) (Peptide-O-fucosyltransferase 1) (O-FucT-1)	POFUT1 FUT12 KIAA0180	5.59372	268.735	0.00895376	0.622676
38	Immortalization up-regulated protein (Hepatocyte growth factor activator inhibitor type 2-related small protein) (H2RSP) (HAI-2-related small protein)	IMUP C19orf33	2.57643	13.1501	0.00974394	0.622676
39	Serine/threonine-protein kinase Nek7 (Fragment)	NEK7	-7.79618	0.000411303	0.010152	0.622676
40	RNA helicase (EC 3.6.4.13)	NA	4.53264	93.0035	0.010506	0.622676
41	Uncharacterized protein	NA	-7.23489	0.000720988	0.0114577	0.622676
42	Clathrin interactor 1 (Clathrin-interacting protein localized in the trans-Golgi region) (Clint) (Enthoprotin) (Epsin-4) (Epsin-related protein) (EpsinR)	CLINT1 ENTH EPN4 EPNR KIAA0171	-8.96253	0.000128122	0.0119407	0.622676
43	AP-1 complex subunit mu-2 (Fragment)	AP1M2	-4.92625	0.00725363	0.0119409	0.622676
44	E3 ubiquitin protein ligase (EC 2.3.2.27)	RNF40	3.93294	51.0568	0.0121957	0.622676
45	2'-phosphotransferase (EC 2.7.1.160) (Fragment)	TRPT1	3.77662	43.6681	0.0126952	0.622676
46	MHC class II antigen (Fragment)	HLA-DPA1	-7.01188	0.000901114	0.0127765	0.622676
47	BUB3-interacting and GLEBS motif-containing protein ZNF207 (BuGZ) (hBuGZ) (Zinc finger protein 207)	ZNF207 BUGZ	10.2566	28470.2	0.0127983	0.622676
48	Dynamin-3 (EC 3.6.5.5) (Dynamin, testicular) (T-dynamin)	DNM3 KIAA0820	1.1501	3.15851	0.0129513	0.622676
49	LYST-interacting protein LIP5 (Fragment)	NA	3.37815	29.3164	0.0132506	0.622676
50	Cytoskeleton-associated protein 5 (Colonic and hepatic tumor overexpressed gene protein) (Ch-TOG)	CKAP5 KIAA0097	5.12532	168.228	0.0132983	0.622676
51	Quinone oxidoreductase PIG3 (EC 1.-.-.-) (Tumor protein p53-inducible protein 3) (p53-induced gene 3 protein)	TP53I3 PIG3	-4.99935	0.00674234	0.0135107	0.622676
52	Olfactory receptor	OR6K3	1.10192	3.00995	0.0136917	0.622676
53	Zinc finger CCCH domain-containing protein 15	NA	6.12927	459.103	0.0137704	0.622676
54	CGG triplet repeat-binding protein 1 (CGG-binding protein 1) (20 kDa CGG-binding protein) (p20-CGGBP DNA-binding protein)	CGGBP1 CGGBP	1.75607	5.78964	0.0139382	0.622676
55	cDNA FLJ10538 fis, clone NT2RP2001127, highly similar to Homo sapiens Jumonji, AT rich interactive domain 1B (RBP2-like) (JARID1B), mRNA	NA	-6.79953	0.0011143	0.0139968	0.622676
56	cDNA FLJ59771, moderately similar to Homo sapiens murine retrovirus integration site 1 homolog (MRVI1), transcript variant 2, mRNA	NA	-4.4631	0.0115266	0.0141272	0.622676
57	F-box only protein 22 (Fragment)	FBXO22	-3.79289	0.0225305	0.0142316	0.622676
58	Chloride intracellular channel protein	NA	-4.31429	0.0133761	0.0143092	0.622676
59	Nuclear receptor subfamily 2 group F member 6 (Fragment)	NR2F6	-14.536	4.87e-07	0.0143641	0.622676
60	TRAP1 protein (Fragment)	TRAP1	5.33892	208.287	0.0148687	0.622676
61	Guanylate-binding protein 1 (EC 3.6.5.-) (GTP-binding protein 1) (GBP-1) (HuGBP-1) (Guanine nucleotide-binding protein 1) (Interferon-induced guanylate-binding protein 1)	GBP1	-9.23655	9.74e-05	0.0150892	0.622676
62	39S ribosomal protein L40, mitochondrial (L40mt) (MRP-L40) (Mitochondrial large ribosomal subunit protein mL40) (Nuclear localization signal-containing protein deleted in velocardiofacial syndrome) (Up-regulated in metastasis)	MRPL40 NLVCF URIM	3.91114	49.9561	0.0150896	0.622676
63	SUMO-conjugating enzyme UBC9 (Fragment)	UBE2I	4.03014	56.2688	0.0154102	0.622676
64	CCHC-type zinc finger nucleic acid binding protein isoform 1 (Fragment)	CNBP	2.846	17.2188	0.0158878	0.622676
65	cDNA FLJ35087 fis, clone PLACE6005546, highly similar to Polymerase I and transcript release factor	NA	-4.94512	0.00711803	0.0158903	0.622676
66	Rho GTPase-activating protein 27	ARHGAP27	-10.4904	2.78e-05	0.0161063	0.622676
67	Calumenin	CALU hCG_41656	-4.0652	0.0171596	0.0163023	0.622676
68	Pyruvate kinase (EC 2.7.1.40)	PKM2 hCG_2005199	-5.40258	0.00450495	0.0172435	0.622676
69	T cell receptor alpha variable 41	TRAV41	-3.62799	0.0265695	0.0172506	0.622676
70	DNA-directed RNA polymerases I, II, and III subunit RPABC4 (RNA polymerases I, II, and III subunit ABC4) (ABC10-alpha) (DNA-directed RNA polymerase II subunit K) (RNA polymerase II 7.0 kDa subunit) (RPB7.0) (RPB10alpha)	POLR2K	2.11162	8.26158	0.0175172	0.622676
71	cDNA FLJ59096, highly similar to Acyl-CoA dehydrogenase family member 8, mitochondrial	NA	1.67775	5.35351	0.0176338	0.622676
72	COMM domain-containing protein 8	COMMD8 MDS022	-6.91189	0.000995871	0.017668	0.622676
73	Adenylate kinase 2, mitochondrial (AK 2) (EC 2.7.4.3) (ATP-AMP transphosphorylase 2) (ATP:AMP phosphotransferase) (Adenylate monophosphate kinase)	AK2	5.89479	363.142	0.0184529	0.622676
74	cDNA FLJ51601, highly similar to Interferon-induced guanylate-binding protein 1	NA	-7.82256	0.000400594	0.0188684	0.622676
75	Pre-mRNA-processing factor 19 (EC 2.3.2.27) (RING-type E3 ubiquitin transferase PRP19) (Fragment)	PRPF19	8.53425	5085.99	0.0189953	0.622676
76	Guanine nucleotide-binding protein G(I)/G(S)/G(O) subunit gamma-2 (Fragment)	GNG2	-4.26126	0.0141045	0.0190322	0.622676
77	Splicing factor 3B subunit 4 (Splicing factor 3b, subunit 4, 49kDa) (Fragment)	SF3B4 RP11-196G18.20-002	2.00489	7.42526	0.019065	0.622676
78	Casein kinase I isoform alpha (Fragment)	CSNK1A1	17.4863	3.92818e+07	0.0190975	0.622676
79	DNA dC->dU-editing enzyme APOBEC-3G (EC 3.5.4.-) (Deoxycytidine deaminase)	APOBEC3G	5.56958	262.324	0.0191393	0.622676
80	28S ribosomal protein S18-2, mitochondrial (28S ribosomal protein S18b, mitochondrial)	NA	3.1797	24.0395	0.0197679	0.622676
81	Glutathione S-transferase Mu 2	GSTM2	-4.85531	0.00778694	0.019822	0.622676
82	KN motif and ankyrin repeat domain-containing protein 2 (Fragment)	KANK2	-3.79208	0.0225487	0.0198308	0.622676
83	Melanoma-associated antigen B4 (MAGE-B4 antigen)	MAGEB4	-5.34338	0.0047797	0.0198808	0.622676
84	cDNA FLJ16319 fis, clone SPLEN2036076, highly similar to Homo sapiens minor histocompatibility antigen HA-1 (HA-1), mRNA	NA	-7.34656	0.000644806	0.0200104	0.622676
85	High mobility group protein B1 (High mobility group protein 1) (HMG-1)	HMGB1 HMG1	1.71622	5.56348	0.0200388	0.622676
86	Mesencephalic astrocyte-derived neurotrophic factor (Arginine-rich protein) (Protein ARMET)	MANF ARMET ARP	-5.721	0.00327644	0.0201514	0.622676
87	Dihydrolipoamide acetyltransferase component of pyruvate dehydrogenase complex (EC 2.3.1.-)	NA	9.67	15835.3	0.0204594	0.622676
88	39S ribosomal protein L45, mitochondrial	MRPL45	5.06206	157.915	0.0204643	0.622676
89	Eukaryotic translation initiation factor 2 beta	EIF2S2	3.74067	42.1262	0.0208703	0.622676
90	cDNA FLJ12486 fis, clone NT2RM2000566, highly similar to Integrin alpha-7	NA	-2.34474	0.095872	0.0208957	0.622676
91	Synaptosomal-associated protein 23 (SNAP-23) (Vesicle-membrane fusion protein SNAP-23)	SNAP23	-3.50835	0.0299462	0.0211597	0.622676
92	Septin-1 (LARP) (Peanut-like protein 3) (Serologically defined breast cancer antigen NY-BR-24)	SEPTIN1 DIFF6 PNUTL3 SEPT1	-3.52635	0.0294121	0.0212272	0.622676
93	SMT3 suppressor of mif two 3 homolog 1 (Yeast), isoform CRA_b (Small ubiquitin-related modifier 1)	SUMO1 hCG_1776791	5.65828	286.656	0.0212291	0.622676
94	cDNA FLJ53573, highly similar to Myosin Ic	NA	-7.4788	0.000564937	0.0212804	0.622676
95	Epithelial membrane protein 2 (EMP-2) (Protein XMP)	EMP2 XMP	2.67018	14.4426	0.0214327	0.622676
96	Agmatinase, mitochondrial (EC 3.5.3.11) (Agmatine ureohydrolase) (AUH)	AGMAT	-5.16698	0.00570175	0.0218539	0.622842
97	cDNA FLJ45065 fis, clone BRAWH3024506, highly similar to Leucyl-tRNA synthetase, cytoplasmic	NA	5.52926	251.958	0.0223464	0.622842
98	TBC1 domain family member 17 (Fragment)	TBC1D17	5.22481	185.826	0.0224246	0.622842
99	Sorbitol dehydrogenase (SDH) (EC 1.1.1.-) ((R,R)-butanediol dehydrogenase) (EC 1.1.1.4) (L-iditol 2-dehydrogenase) (EC 1.1.1.14) (Polyol dehydrogenase) (Ribitol dehydrogenase) (RDH) (EC 1.1.1.56) (Xylitol dehydrogenase) (XDH) (EC 1.1.1.9)	SORD	2.84078	17.1291	0.022615	0.622842
100	Four and a half LIM domains 1 variant (Fragment)	NA	-3.61202	0.0269973	0.0233806	0.622842
101	Similar to breast cancer anti-estrogen resistance 1 (Fragment)	NA	0.834871	2.30452	0.023673	0.622842
102	7-dehydrocholesterol reductase (Fragment)	DHCR7	2.79158	16.3068	0.0244444	0.622842
103	cDNA, FLJ94734, Homo sapiens CHMP1.5 protein (CHMP1.5), mRNA	NA	5.01673	150.917	0.0245582	0.622842
104	Integrin-linked protein kinase (EC 2.7.11.1) (59 kDa serine/threonine-protein kinase) (ILK-1) (ILK-2) (p59ILK)	ILK ILK1 ILK2	-6.55097	0.00142872	0.0246935	0.622842
105	cDNA FLJ77120, highly similar to Homo sapiens replication factor C (activator 1) 5, 36.5kDa (RFC5), transcript variant 2, mRNA	NA	-3.04509	0.0475918	0.0250139	0.622842
106	Endoplasmic reticulum aminopeptidase 2 (Fragment)	ERAP2	-5.73397	0.0032342	0.0251009	0.622842
107	cDNA FLJ77316, highly similar to Homo sapiens interferon, gamma-inducible protein 30 (IFI30), mRNA	NA	-3.14482	0.0430745	0.025143	0.622842
108	Thymosin beta-10	TMSB10 PTMB10 THYB10	2.16685	8.73072	0.0252473	0.622842
109	All-trans-retinol dehydrogenase [NAD(+)] ADH1B (EC 1.1.1.105) (Alcohol dehydrogenase 1B) (Alcohol dehydrogenase subunit beta)	ADH1B ADH2	-3.50606	0.030015	0.0257065	0.622842
110	Obg-like ATPase 1 (DNA damage-regulated overexpressed in cancer 45) (DOC45) (GTP-binding protein 9)	OLA1 GTPBP9 PRO2455 PTD004	9.45055	12715.2	0.0257487	0.622842
111	Heterogeneous nuclear ribonucleoprotein H3 (hnRNP H3) (Heterogeneous nuclear ribonucleoprotein 2H9) (hnRNP 2H9)	HNRNPH3 HNRPH3	4.44506	85.2049	0.0259674	0.622842
112	Cellular tumor antigen p53	TP53	4.00657	54.9579	0.0261685	0.622842
113	Canalicular multispecific organic anion transporter 2 (ATP-binding cassette sub-family C member 3) (Multi-specific organic anion transporter D) (MOAT-D) (Multidrug resistance-associated protein 3)	ABCC3 CMOAT2 MLP2 MRP3	-8.53963	0.000195563	0.0262718	0.622842
114	Inositol polyphosphate 5-phosphatase OCRL (Fragment)	OCRL	1.33869	3.81406	0.0263688	0.622842
115	26S proteasome regulatory subunit 6B (26S proteasome AAA-ATPase subunit RPT3) (MB67-interacting protein) (MIP224) (Proteasome 26S subunit ATPase 4) (Tat-binding protein 7) (TBP-7)	PSMC4 MIP224 TBP7	-9.58652	6.86e-05	0.0264666	0.622842
116	DNA repair protein RAD50 (Fragment)	RAD50	2.73398	15.3941	0.0266026	0.622842
117	Annexin A6 (67 kDa calelectrin) (Annexin VI) (Annexin-6) (Calphobindin-II) (CPB-II) (Chromobindin-20) (Lipocortin VI) (Protein III) (p68) (p70)	ANXA6 ANX6	-6.88779	0.00102016	0.02759	0.622842
118	High mobility group protein HMG-I/HMG-Y (HMG-I(Y)) (High mobility group AT-hook protein 1) (High mobility group protein A1) (High mobility group protein R)	HMGA1 HMGIY	0.655871	1.92682	0.0278926	0.622842
119	Marginal zone B- and B1-cell-specific protein (Mesenteric estrogen-dependent adipose 7) (MEDA-7) (Plasma cell-induced resident endoplasmic reticulum protein) (Plasma cell-induced resident ER protein) (pERp1) (Proapoptotic caspase adapter protein)	MZB1 MEDA7 PACAP HSPC190	-4.15793	0.0156399	0.0280933	0.622842
120	10 kDa heat shock protein, mitochondrial (Chaperonin 10) (Fragment)	EPFP1	1.51254	4.53825	0.028421	0.622842
121	PWWP domain-containing protein 2A	PWWP2A KIAA1935 MST101	2.40782	11.1097	0.0284395	0.622842
122	cDNA FLJ78157	NA	3.22052	25.0412	0.0290727	0.622842
123	cDNA FLJ51351, highly similar to GTPase, IMAP family member 4	NA	-11.3031	1.23e-05	0.0291202	0.622842
124	60S ribosomal protein L22 (EBER-associated protein) (EAP) (Epstein-Barr virus small RNA-associated protein) (Heparin-binding protein HBp15) (Large ribosomal subunit protein eL22)	RPL22	3.42599	30.753	0.0291671	0.622842
125	Alpha-2-antiplasmin (Alpha-2-AP) (Alpha-2-plasmin inhibitor) (Alpha-2-PI) (Serpin F2)	SERPINF2 AAP PLI	1.42374	4.15262	0.0292046	0.622842
126	Androglobin (Fragment)	ADGB	2.75179	15.6706	0.0293618	0.622842
127	Glyoxylate reductase/hydroxypyruvate reductase (EC 1.1.1.79) (EC 1.1.1.81)	GRHPR GLXR MSTP035	-10.1313	3.98e-05	0.0295761	0.622842
128	Vesicular integral-membrane protein VIP36 (Fragment)	LMAN2	2.73607	15.4262	0.02968	0.622842
129	cDNA FLJ46477 fis, clone THYMU3025118, highly similar to Cell surface glycoprotein MUC18	NA	-4.68435	0.00923872	0.0299561	0.622842
130	mRNA decay activator protein ZFP36L2 (Butyrate response factor 2) (EGF-response factor 2) (ERF-2) (TPA-induced sequence 11d) (Zinc finger protein 36, C3H1 type-like 2) (ZFP36-like 2)	ZFP36L2 ERF2 RNF162C TIS11D	-4.45564	0.0116128	0.0301132	0.622842
131	Utrophin (Dystrophin-related protein 1) (DRP-1)	UTRN DMDL DRP1	-7.41183	0.000604063	0.0302328	0.622842
132	Hematopoietic lineage cell-specific protein (Hematopoietic cell-specific LYN substrate 1) (LckBP1) (p75)	HCLS1 HS1	-6.03697	0.00238879	0.0303919	0.622842
133	Ciprofibrate bound protein p240 isoform PRIC320-2	NA	-3.93004	0.0196428	0.0304263	0.622842
134	GlcNAc kinase (EC 2.7.1.59) (N-acetyl-D-glucosamine kinase)	NAGK	-5.98573	0.00251437	0.0304369	0.622842
135	Coronin	NA	-6.2866	0.00186108	0.0306061	0.622842
136	Cell adhesion molecule 3 (Brain immunoglobulin receptor) (Immunoglobulin superfamily member 4B) (IgSF4B) (Nectin-like protein 1) (NECL-1) (Synaptic cell adhesion molecule 3) (SynCAM3) (TSLC1-like protein 1) (TSLL1)	CADM3 IGSF4B NECL1 SYNCAM3 TSLL1 UNQ225/PRO258	1.71871	5.57731	0.0306907	0.622842
137	Small EDRK-rich factor 2	SERF2	3.75549	42.755	0.0310272	0.623924
138	PDZ and LIM domain protein 7 (LIM mineralization protein) (LMP) (Protein enigma)	PDLIM7 ENIGMA	-3.61502	0.0269164	0.0315511	0.623924
139	RCC2 protein (Fragment)	RCC2	4.28476	72.5852	0.031705	0.623924
140	FEX1	NA	-5.6048	0.00368017	0.0318079	0.623924
141	Membrane primary amine oxidase (EC 1.4.3.21) (Copper amine oxidase) (HPAO) (Semicarbazide-sensitive amine oxidase) (SSAO) (Vascular adhesion protein 1) (VAP-1)	AOC3 VAP1	-3.85118	0.0212547	0.0318744	0.623924
142	Full-length cDNA clone CS0DI035YL21 of Placenta of Homo sapiens (human) (Fragment)	NA	-5.58886	0.00373927	0.0326014	0.629499
143	RIMS-binding protein 3C (RIM-BP3.C) (RIMS-binding protein 3.3) (RIM-BP3.3)	RIMBP3C	-5.52715	0.0039773	0.0328309	0.629499
144	DDX19-like protein variant (Fragment)	NA	-7.15799	0.000778615	0.0328434	0.629499
145	cDNA FLJ38699 fis, clone KIDNE2002168, highly similar to Short chain 3-hydroxyacyl-CoA dehydrogenase, mitochondrial	NA	-4.93974	0.00715647	0.033074	0.629546
146	GlcNAc 2-epimerase (EC 5.1.3.8) (N-acetyl-D-glucosamine 2-epimerase) (N-acylglucosamine 2-epimerase) (Renin-binding protein)	RENBP	-4.98614	0.00683198	0.0333338	0.630145
147	cAMP-dependent protein kinase type I-alpha regulatory subunit (Tissue-specific extinguisher 1) (TSE1)	PRKAR1A PKR1 PRKAR1 TSE1	-5.03283	0.00652035	0.0335827	0.630532
148	28 kDa heat- and acid-stable phosphoprotein (PDGF-associated protein) (PAP) (PDGFA-associated protein 1) (PAP1)	PDAP1 HASPP28	1.58481	4.87837	0.0344829	0.637255
149	cDNA FLJ40872 fis, clone TUTER2000283, highly similar to Homo sapiens transformer-2-beta (SFRS10) gene	NA	1.40792	4.08745	0.0348786	0.637255
150	cDNA FLJ77742, highly similar to Homo sapiens integrin, alpha 5 (fibronectin receptor, alpha polypeptide), mRNA	NA	-3.27944	0.0376493	0.0351606	0.637255
151	Eukaryotic translation initiation factor 1A, Y-chromosomal (eIF-1A Y isoform) (Eukaryotic translation initiation factor 4C) (eIF-4C)	EIF1AY	1.64085	5.15953	0.0357531	0.637255
152	Ubiquitin/ISG15-conjugating enzyme E2 L6 (EC 2.3.2.23) (E2 ubiquitin-conjugating enzyme L6) (Retinoic acid-induced gene B protein) (RIG-B) (UbcH8) (Ubiquitin carrier protein L6) (Ubiquitin-protein ligase L6)	UBE2L6 UBCH8	-3.94111	0.0194266	0.035929	0.637255
153	TSC22D4 protein	TSC22D4	-7.75736	0.000427584	0.0360424	0.637255
154	Protein disulfide isomerase family A, member 2 (Fragment)	PDIA2 LA16c-314G4.2-005	3.05366	21.1929	0.0360889	0.637255
155	Protein kinase C alpha type (PKC-A) (PKC-alpha) (EC 2.7.11.13)	PRKCA PKCA PRKACA	-3.7489	0.0235435	0.0361035	0.637255
156	Sorting nexin-2	NA	-6.30703	0.00182344	0.0363855	0.637255
157	Tryptophan--tRNA ligase, cytoplasmic (EC 6.1.1.2) (Interferon-induced protein 53) (IFP53) (Tryptophanyl-tRNA synthetase) (TrpRS) (hWRS) [Cleaved into: T1-TrpRS; T2-TrpRS]	WARS1 IFI53 WARS WRS	-3.87915	0.0206683	0.0364443	0.637255
158	40S ribosomal protein S27a (Ubiquitin carboxyl extension protein 80) (Ubiquitin-40S ribosomal protein S27a) (Fragment)	NA	1.96207	7.11402	0.0368646	0.637255
159	Developmentally-regulated GTP-binding protein 1 (DRG-1) (Neural precursor cell expressed developmentally down-regulated protein 3) (NEDD-3) (Translation factor GTPase DRG1) (TRAFAC GTPase DRG1) (EC 3.6.5.-)	DRG1 NEDD3	5.24461	189.543	0.0373965	0.637255
160	Acid ceramidase	ASAH1	-5.71678	0.0032903	0.0376099	0.637255
161	Histone H2A type 1-B/E (Histone H2A.2) (Histone H2A/a) (Histone H2A/m)	H2AC4 H2AFM HIST1H2AB; H2AC8 H2AFA HIST1H2AE	1.67467	5.33703	0.0378801	0.637255
162	Uncharacterized protein C7orf50 (Fragment)	C7orf50	2.80301	16.4942	0.0379862	0.637255
163	V-type proton ATPase subunit E 1 (Fragment)	ATP6V1E1	-4.43564	0.0118475	0.0380576	0.637255
164	cDNA FLJ43599 fis, clone SMINT2017781, highly similar to PERIPHERIN	NA	-3.95377	0.0191823	0.0380633	0.637255
165	cDNA FLJ76863, highly similar to Homo sapiens stress-induced-phosphoprotein 1 (Hsp70/Hsp90-organizing protein) (STIP1), mRNA	NA	4.15576	63.8006	0.0380967	0.637255
166	Tubulointerstitial nephritis antigen-like (Glucocorticoid-inducible protein 5) (Oxidized LDL-responsive gene 2 protein) (OLRG-2) (Tubulointerstitial nephritis antigen-related protein) (TIN Ag-related protein) (TIN-Ag-RP)	TINAGL1 GIS5 LCN7 OLRG2 TINAGL PP6614 PSEC0088 UNQ204/PRO230	-3.01551	0.0490209	0.0385097	0.639436
167	Golgi-associated plant pathogenesis-related protein 1	GLIPR2	-3.42892	0.0324219	0.0393746	0.639436
168	Protein sidekick-1	SDK1	2.30853	10.0597	0.0393975	0.639436
169	ATP synthase subunit d, mitochondrial	ATP5PD	-6.72774	0.00119723	0.039716	0.639436
170	Protein dispatched homolog 3	DISP3	1.90965	6.75075	0.0398861	0.639436
171	Apolipoprotein B28.1 (Fragment)	apoB28.1	-5.89803	0.00274485	0.0399251	0.639436
172	Tubulin alpha chain	NA	-5.9557	0.00259103	0.0404773	0.639436
173	Sucrase-isomaltase, intestinal [Cleaved into: Sucrase (EC 3.2.1.48); Isomaltase (EC 3.2.1.10)]	SI	4.36183	78.4008	0.0405747	0.639436
174	RIG-like 7-1	NA	-6.89931	0.00100848	0.040872	0.639436
175	Signal transducer and activator of transcription	STAT1	-5.2986	0.00499858	0.0410726	0.639436
176	cDNA FLJ57277, highly similar to Tripeptidyl-peptidase 1	NA	-7.29713	0.000677478	0.0410805	0.639436
177	Mitochondrial translational initiation factor 3, isoform CRA_a	MTIF3 hCG_30823	1.75493	5.78302	0.0416576	0.639436
178	Placenta apolipoprotein B48 receptor type 2	APOB48R	-2.90031	0.0550063	0.0418167	0.639436
179	Epididymis secretory sperm binding protein (HCG1811539, isoform CRA_b)	hCG_1811539	-4.0923	0.0167007	0.0421951	0.639436
180	CDGSH iron-sulfur domain-containing protein 2	CISD2	-9.37865	8.45e-05	0.0425159	0.639436
181	Phenylalanine--tRNA ligase alpha subunit (EC 6.1.1.20) (CML33) (Phenylalanyl-tRNA synthetase alpha subunit) (PheRS)	FARSA FARS FARSL FARSLA	5.60079	270.64	0.0426148	0.639436
182	ATP-dependent 6-phosphofructokinase, liver type (ATP-PFK) (PFK-L) (EC 2.7.1.11) (6-phosphofructokinase type B) (Phosphofructo-1-kinase isozyme B) (PFK-B) (Phosphohexokinase)	PFKL	-9.12625	0.000108773	0.0427603	0.639436
183	Glutaminyl-tRNA synthetase (EC 6.1.1.18) (Fragment)	QARS1	7.50126	1810.32	0.0429161	0.639436
184	RNA-binding motif protein, X chromosome (Glycoprotein p43) (Heterogeneous nuclear ribonucleoprotein G) (hnRNP G) [Cleaved into: RNA-binding motif protein, X chromosome, N-terminally processed]	RBMX HNRPG RBMXP1	1.62503	5.07858	0.0431393	0.639436
185	Serine/threonine-protein phosphatase PGAM5, mitochondrial (EC 3.1.3.16) (Bcl-XL-binding protein v68) (Phosphoglycerate mutase family member 5)	PGAM5	3.22662	25.1943	0.0435357	0.639436
186	Alpha-mannosidase (EC 3.2.1.-)	NA	-6.79112	0.00112371	0.0436551	0.639436
187	H/ACA ribonucleoprotein complex subunit 1 (Nucleolar protein family A member 1) (snoRNP protein GAR1)	GAR1 NOLA1	1.49923	4.47826	0.0436791	0.639436
188	14-3-3 protein zeta/delta (Protein kinase C inhibitor protein 1) (KCIP-1)	YWHAZ	2.52595	12.5028	0.0440673	0.639436
189	Azurocidin (Cationic antimicrobial protein CAP37) (Heparin-binding protein) (HBP) (hHBP)	AZU1	0.639081	1.89474	0.0441356	0.639436
190	cDNA FLJ10228 fis, clone HEMBB1000119, highly similar to N-acetylserotonin O-methyltransferase-like protein	NA	4.15942	64.0343	0.0444832	0.639436
191	THO complex subunit 4 (Tho4) (Ally of AML-1 and LEF-1) (Aly/REF export factor) (Transcriptional coactivator Aly/REF) (bZIP-enhancing factor BEF)	ALYREF ALY BEF THOC4	1.90838	6.74216	0.0447535	0.639436
192	Midkine (Fragment)	MDK	1.1934	3.29827	0.0455362	0.639436
193	Armadillo repeat-containing protein 1	ARMC1 ARCP	5.60728	272.402	0.0457693	0.639436
194	5-oxoprolinase (ATP-hydrolysing)	OPLAH	2.46069	11.7129	0.0457726	0.639436
195	Ribonuclease inhibitor (Ribonuclease/angiogenin inhibitor 1)	RNH1 hCG_18617	-5.30666	0.00495845	0.0458069	0.639436
196	Omega-amidase NIT2 (EC 3.5.1.3) (Nitrilase homolog 2)	NIT2 CUA002	4.1047	60.6244	0.0458257	0.639436
197	Splicing factor, arginine/serine-rich 15	SFRS15	3.52304	33.8874	0.0462711	0.639436
198	FLJ00293 protein (Fragment)	FLJ00293	-6.63465	0.00131404	0.0463776	0.639436
199	H3.2 histone (putative) (Fragment)	H3-2	1.79793	6.03715	0.0468649	0.639436
200	Alpha-1-antitrypsin (Alpha-1 protease inhibitor) (Alpha-1-antiproteinase) (Serpin A1) [Cleaved into: Short peptide from AAT (SPAAT)]	SERPINA1 AAT PI PRO0684 PRO2209	-4.47697	0.0113678	0.0468858	0.639436
201	Hemoglobin beta chain (Fragment)	HBB	-4.27629	0.0138941	0.0475186	0.639436
202	Protein PML (Promyelocytic leukemia protein) (RING finger protein 71) (Tripartite motif-containing protein 19)	PML MYL PP8675 RNF71 TRIM19	-4.7756	0.00843303	0.0475302	0.639436
203	Peptidyl-prolyl cis-trans isomerase FKBP4 (PPIase FKBP4) (EC 5.2.1.8) (51 kDa FK506-binding protein) (FKBP51) (52 kDa FK506-binding protein) (52 kDa FKBP) (FKBP-52) (59 kDa immunophilin) (p59) (FK506-binding protein 4) (FKBP-4) (FKBP59) (HSP-binding immunophilin) (HBI) (Immunophilin FKBP52) (Rotamase) [Cleaved into: Peptidyl-prolyl cis-trans isomerase FKBP4, N-terminally processed]	FKBP4 FKBP52	5.05828	157.319	0.0478172	0.639436
204	Actin-like protein (Fragment)	ACT	-3.62494	0.0266508	0.0478234	0.639436
205	Wolf-Hirschhorn syndrome candidate 2 protein variant (Fragment)	NA	3.02787	20.6533	0.0479276	0.639436
206	Thymidine phosphorylase (TP) (EC 2.4.2.4) (TdRPase)	NA	-2.7747	0.0623679	0.0479383	0.639436
207	Zinc finger protein 648	ZNF648	-3.0282	0.0484028	0.0482211	0.639436
208	Serine/arginine-rich splicing factor 1 (Alternative-splicing factor 1) (ASF-1) (Splicing factor, arginine/serine-rich 1) (pre-mRNA-splicing factor SF2, P33 subunit)	SRSF1 ASF SF2 SF2P33 SFRS1 OK/SW-cl.3	1.56408	4.77828	0.0484008	0.639436
209	Hemicentin-1 (Fibulin-6) (FIBL-6)	HMCN1 FIBL6	1.60043	4.95518	0.0484211	0.639436
210	Transcription factor BTF3	BTF3L4	1.50066	4.48464	0.0503923	0.647823
211	Cytochrome c oxidase assembly factor 1 homolog (Fragment)	COA1	-3.48535	0.030643	0.0506132	0.647823
212	cDNA FLJ54827, highly similar to Alpha-parvin	NA	-3.60207	0.0272672	0.050966	0.647823
213	HLA class II histocompatibility antigen gamma chain	CD74	-3.08591	0.0456885	0.0515039	0.647823
214	cDNA FLJ57038, highly similar to Filamin-A	NA	-2.47169	0.0844419	0.051856	0.647823
215	Eukaryotic translation initiation factor 4B (eIF-4B)	EIF4B	4.54475	94.1369	0.0521175	0.647823
216	Trophoblast glycoprotein (5T4 oncofetal antigen) (5T4 oncofetal trophoblast glycoprotein) (5T4 oncotrophoblast glycoprotein) (M6P1) (Wnt-activated inhibitory factor 1) (WAIF1)	TPBG 5T4	2.36251	10.6176	0.0528887	0.647823
217	Ribosomal protein 63, mitochondrial (hMRP63) (Mitochondrial large ribosomal subunit protein mL63) (Mitochondrial ribosomal protein 63) (Mitochondrial ribosomal protein L57)	MRPL57 MRP63	1.76763	5.85693	0.0529279	0.647823
218	DEPDC1B (Fragment)	DEPDC1B	0.531663	1.70176	0.0529982	0.647823
219	cDNA FLJ52127, highly similar to Multisynthetase complex auxiliary component p43	NA	2.7894	16.2713	0.0532931	0.647823
220	Cation-transporting ATPase (EC 7.2.2.-)	ATP13A1 hCG_38574	-3.5369	0.0291035	0.0535058	0.647823
221	Alpha-adducin	ADD1	4.91022	135.669	0.0536275	0.647823
222	Secretagogin	SCGN SECRET	-5.94662	0.00261466	0.0536338	0.647823
223	Cytosol aminopeptidase (EC 3.4.11.1) (Cysteinylglycine-S-conjugate dipeptidase) (EC 3.4.13.23) (Leucine aminopeptidase 3) (LAP-3) (Leucyl aminopeptidase) (Peptidase S) (Proline aminopeptidase) (EC 3.4.11.5) (Prolyl aminopeptidase)	LAP3 LAPEP PEPS	-3.77473	0.0229432	0.0540625	0.647823
224	Proteasomal ubiquitin receptor ADRM1 (110 kDa cell membrane glycoprotein) (Gp110) (Adhesion-regulating molecule 1) (ARM-1) (Proteasome regulatory particle non-ATPase 13) (hRpn13) (Rpn13 homolog)	ADRM1 GP110	1.51831	4.56448	0.0543402	0.647823
225	Ras-related protein Rab-2A	RAB2A RAB2	2.06558	7.88988	0.0546135	0.647823
226	cDNA FLJ50023, highly similar to Alanine aminotransferase 1	NA	-6.75348	0.00116681	0.054825	0.647823
227	cDNA, FLJ92044, highly similar to Homo sapiens death-associated protein (DAP), mRNA	NA	2.08163	8.0175	0.0548419	0.647823
228	GTP-binding protein 1	NA	-5.51715	0.00401729	0.0553093	0.647823
229	cDNA FLJ77428, highly similar to Homo sapiens sterile alpha motif and leucine zipper containing kinase AZK (ZAK), transcript variant 2, mRNA	NA	-4.92875	0.00723551	0.0553151	0.647823
230	NAD kinase 2, mitochondrial (EC 2.7.1.23) (Mitochondrial NAD kinase) (NAD kinase domain-containing protein 1, mitochondrial)	NADK2 C5orf33 MNADK NADKD1	3.79142	44.3194	0.0556107	0.647823
231	U2 snRNP auxiliary factor large subunit	U2AF2	5.02566	152.271	0.0556123	0.647823
232	COMMD3-BMI1 readthrough (Fragment)	COMMD3-BMI1	-6.89798	0.00100982	0.0558238	0.647823
233	Glutathione peroxidase	GPX3	-2.61024	0.0735166	0.0561456	0.647823
234	dCTP pyrophosphatase 1 (EC 3.6.1.12) (Deoxycytidine-triphosphatase 1) (dCTPase 1) (RS21C6) (XTP3-transactivated gene A protein)	DCTPP1 XTP3TPA CDA03	1.64134	5.16208	0.0563159	0.647823
235	Hemoglobin subunit alpha	HBA2	-3.35303	0.0349782	0.056393	0.647823
236	cDNA FLJ61189, highly similar to Cysteine and glycine-rich protein 1	NA	-2.90012	0.0550169	0.0563972	0.647823
237	39S ribosomal protein L3, mitochondrial (Fragment)	MRPL3	2.15839	8.65722	0.0573438	0.647823
238	cDNA FLJ53342, highly similar to Granulins	NA	1.82311	6.19111	0.0574723	0.647823
239	tRNA (guanine(10)-N2)-methyltransferase homolog (Fragment)	TRMT11	2.65596	14.2387	0.0577185	0.647823
240	60S ribosomal protein L31 (Fragment)	RPL31	1.40472	4.07438	0.0583732	0.647823
241	Endoplasmic reticulum metallopeptidase 1	ERMP1	2.19451	8.97562	0.0583983	0.647823
242	Outer mitochondrial membrane protein porin 2 (Voltage-dependent anion-selective channel protein 2)	NA	1.66622	5.29214	0.0587671	0.647823
243	Serine/threonine-protein kinase ULK3 (Unc-51-like kinase 3)	NA	-3.16987	0.0420092	0.0588115	0.647823
244	Signal recognition particle 9 kDa protein (SRP9)	SRP9	2.31635	10.1386	0.0589018	0.647823
245	Hemoglobin beta (Fragment)	HBB	-3.22799	0.039637	0.0589842	0.647823
246	3-hydroxyanthranilate 3,4-dioxygenase (EC 1.13.11.6) (3-hydroxyanthranilate oxygenase) (3-HAO) (h3HAO) (3-hydroxyanthranilic acid dioxygenase) (HAD)	HAAO	2.60426	13.5213	0.0593194	0.647823
247	Acyl-protein thioesterase 2 (Fragment)	LYPLA2	5.54543	256.066	0.0596241	0.647823
248	39S ribosomal protein L28, mitochondrial (Fragment)	MRPL28	2.37349	10.7347	0.0596734	0.647823
249	cDNA FLJ50791, highly similar to Nitrilase homolog 1	NA	5.09359	162.974	0.0597127	0.647823
250	Isochorismatase domain-containing protein 2	ISOC2	-6.6153	0.00133971	0.0598856	0.647823
251	Tenascin-X	TNXB	-5.26388	0.00517517	0.0601137	0.647823
252	Bis(5'-adenosyl)-triphosphatase	FHIT	2.13201	8.43184	0.0604336	0.647823
253	GrpE protein homolog	NA	3.59535	36.4284	0.0614582	0.647823
254	U1 small nuclear ribonucleoprotein 70 kDa (U1 snRNP 70 kDa) (U1-70K) (snRNP70)	SNRNP70 RNPU1Z RPU1 SNRP70 U1AP1	3.73913	42.0612	0.061635	0.647823
255	Polyhomeotic 2 homolog	HPH2	3.13497	22.9878	0.0616802	0.647823
256	Cullin-4B	CUL4B	9.57132	14347.4	0.0617021	0.647823
257	NADH-ubiquinone oxidoreductase 75 kDa subunit, mitochondrial (cDNA FLJ60586, highly similar to NADH-ubiquinone oxidoreductase 75 kDa subunit, mitochondrial)	NDUFS1	-5.25907	0.00520012	0.0620397	0.647823
258	Melanoregulin (Fragment)	MREG	1.39338	4.02844	0.0624914	0.647823
259	RalBP1-associated Eps domain-containing protein 1 (Fragment)	REPS1	3.9344	51.1312	0.0626895	0.647823
260	Beta globin (Fragment)	NA	-3.64438	0.0261377	0.0627048	0.647823
261	Pre-mRNA-splicing factor RBM22 (RNA-binding motif protein 22) (Zinc finger CCCH domain-containing protein 16)	RBM22 ZC3H16 199G4	3.83886	46.4727	0.0627974	0.647823
262	Alpha(B)-crystallin (Alpha-crystallin B chain) (Fragment)	CRYAB	-1.90262	0.149178	0.0629632	0.647823
263	Microfibril-associated glycoprotein 4	MFAP4	-1.88484	0.151854	0.0631635	0.647823
264	Uncharacterized protein DKFZp686E1893	DKFZp686E1893	9.18886	9787.46	0.0633494	0.647823
265	Ion channel TACAN (Transmembrane protein 120A) (Transmembrane protein induced by tumor necrosis factor alpha)	TMEM120A TACAN TMPIT	2.10847	8.23561	0.0637009	0.647823
266	IQ motif containing GTPase activating protein 2, isoform CRA_b	IQGAP2 hCG_37485	-4.35586	0.0128314	0.0637477	0.647823
267	Elongation factor 1-gamma (EF-1-gamma) (eEF-1B gamma)	EEF1G EF1G PRO1608	3.54413	34.6097	0.0639554	0.647823
268	Transformation/transcription domain-associated protein variant (Fragment)	NA	-3.55313	0.028635	0.0640355	0.647823
269	DARPP-32 (Dopamine- and cAMP-regulated neuronal phosphoprotein) (Protein phosphatase 1 regulatory subunit 1B) (Fragment)	PPP1R1B	1.17048	3.22353	0.0645615	0.647823
270	Ribosomal protein S6 kinase alpha-5 (S6K-alpha-5) (EC 2.7.11.1) (90 kDa ribosomal protein S6 kinase 5) (Nuclear mitogen- and stress-activated protein kinase 1) (RSK-like protein kinase) (RSKL)	RPS6KA5 MSK1	-3.79596	0.0224613	0.0645864	0.647823
271	COP9 signalosome complex subunit 2	COPS2	-8.03506	0.000323906	0.0650621	0.647823
272	Collagen alpha-1(XV) chain	COL15A1	-4.22683	0.0145986	0.0651856	0.647823
273	Serine/arginine-rich-splicing factor 10	SRSF10	6.36638	581.948	0.0653274	0.647823
274	SEMG2 protein (Fragment)	SEMG2	2.99715	20.0283	0.0653756	0.647823
275	Glycerol-3-phosphate dehydrogenase [NAD(+)] (EC 1.1.1.8)	NA	-2.9652	0.0515502	0.0656597	0.647823
276	Rae1 protein homolog (mRNA export factor) (mRNA-associated protein mrnp 41)	NA	5.69248	296.629	0.0657019	0.647823
277	Cyclin-dependent kinase 11B	CDK11B	2.27449	9.72292	0.0662734	0.647823
278	60S ribosomal protein L35a (Cell growth-inhibiting gene 33 protein) (Large ribosomal subunit protein eL33)	RPL35A GIG33	1.07439	2.9282	0.0664982	0.647823
279	CXXC motif containing zinc binding protein (UPF0587 protein C1orf123)	CZIB C1orf123	-4.88083	0.00759074	0.0668672	0.647823
280	Non-specific serine/threonine protein kinase (EC 2.7.11.1)	NA	-6.35267	0.0017421	0.067106	0.647823
281	Alcohol dehydrogenase class-3 (EC 1.1.1.1) (Alcohol dehydrogenase 5) (Alcohol dehydrogenase class chi chain) (Alcohol dehydrogenase class-III) (Glutathione-dependent formaldehyde dehydrogenase) (FALDH) (FDH) (GSH-FDH) (EC 1.1.1.-) (S-(hydroxymethyl)glutathione dehydrogenase) (EC 1.1.1.284)	ADH5 ADHX FDH	-4.23136	0.0145327	0.0671112	0.647823
282	Serine/threonine-protein phosphatase CPPED1 (EC 3.1.3.16) (Calcineurin-like phosphoesterase domain-containing protein 1) (Complete S-transactivated protein 1)	CPPED1 CSTP1	3.25581	25.9406	0.0673671	0.647823
283	T-complex protein 1 subunit alpha (TCP-1-alpha) (CCT-alpha)	TCP1 CCT1 CCTA	6.09165	442.15	0.0677648	0.647823
284	Clathrin light chain A (Lca)	CLTA	4.14395	63.0516	0.0677649	0.647823
285	SLAIN motif-containing protein 2	SLAIN2 KIAA1458	2.14374	8.5313	0.0679103	0.647823
286	cDNA FLJ59285, highly similar to Pleckstrin homology domain-containing family A member 5 (Fragment)	NA	2.37255	10.7247	0.0679204	0.647823
287	Histone H2A.Z (H2A/z)	H2AZ1 H2AFZ H2AZ	2.09384	8.11606	0.0679469	0.647823
288	Upstream stimulatory factor 2 (Fragment)	USF2	-3.42756	0.0324659	0.0680063	0.647823
289	INO80B-WBP1 readthrough (NMD candidate)	INO80B-WBP1	-1.75495	0.172915	0.0680165	0.647823
290	Galectin-10 (Gal-10) (Charcot-Leyden crystal protein) (CLC) (Eosinophil lysophospholipase) (Lysolecithin acylhydrolase)	CLC LGALS10 LGALS10A	-1.92172	0.146355	0.0688366	0.647823
291	Truncated breast and ovarian cancer susceptibility protein 2 (Fragment)	BRCA2	-5.42447	0.00440739	0.0691432	0.647823
292	2,4-dienoyl-CoA reductase, mitochondrial (EC 1.3.1.34) (2,4-dienoyl-CoA reductase [NADPH]) (4-enoyl-CoA reductase [NADPH]) (Short chain dehydrogenase/reductase family 18C member 1)	DECR1 DECR SDR18C1	4.21759	67.8699	0.0693368	0.647823
293	Small acidic protein	C11orf58	1.41069	4.09879	0.0694645	0.647823
294	Calcyclin-binding protein	CACYBP	-3.85413	0.0211919	0.0695857	0.647823
295	cDNA FLJ56853, highly similar to Epsin-2	NA	-4.16535	0.0155243	0.0696482	0.647823
296	28S ribosomal protein S34, mitochondrial (MRP-S34) (S34mt) (Mitochondrial small ribosomal subunit protein mS34)	MRPS34	2.27182	9.69702	0.0696946	0.647823
297	N-myc downstream-regulated gene 1 protein (Protein NDRG1)	NA	2.15914	8.66368	0.0697114	0.647823
298	cDNA FLJ44007 fis, clone TESTI4023762	NA	-1.99148	0.136494	0.0701517	0.649728
299	Filamin-A (FLN-A) (Actin-binding protein 280) (ABP-280) (Alpha-filamin) (Endothelial actin-binding protein) (Filamin-1) (Non-muscle filamin)	FLNA FLN FLN1	-3.21078	0.0403251	0.0707747	0.653305
300	Protein-tyrosine-phosphatase (EC 3.1.3.48) (Fragment)	PTPN7	-4.24186	0.0143808	0.0714466	0.65458
301	Interferon, gamma-inducible protein 16, isoform CRA_a (Interferon, gamma-inducible protein 16, isoform CRA_b)	IFI16 hCG_1995098	-9.13871	0.000107426	0.0716158	0.65458
302	Thiosulfate:glutathione sulfurtransferase	TSTD1	1.67115	5.31826	0.0716243	0.65458
303	5'-3' exonuclease PLD3 (EC 3.1.16.1) (Choline phosphatase 3) (HindIII K4L homolog) (Hu-K4) (Phosphatidylcholine-hydrolyzing phospholipase D3) (Phospholipase D3) (PLD 3)	PLD3	-4.28474	0.0137773	0.0721265	0.655755
304	T-complex protein 1 subunit gamma	NA	5.28111	196.587	0.072228	0.655755
305	Serine/arginine-rich splicing factor 2 (Splicing component, 35 kDa) (Splicing factor SC35) (Splicing factor, arginine/serine-rich 2) (Fragment)	SRSF2	1.33954	3.81728	0.0727762	0.65665
306	ATP synthase subunit alpha, mitochondrial (ATP synthase F1 subunit alpha)	ATP5F1A ATP5A ATP5A1 ATP5AL2 ATPM	-7.15745	0.000779036	0.0728025	0.65665
307	Eukaryotic translation initiation factor 3 subunit B (eIF3b) (Eukaryotic translation initiation factor 3 subunit 9) (eIF-3-eta)	EIF3B EIF3S9	-11.3098	1.23e-05	0.0732117	0.657147
308	60S ribosomal protein L26 (Large ribosomal subunit protein uL24)	RPL26	2.27881	9.76508	0.0734442	0.657147
309	Protogenin (Protein Shen-Dan)	PRTG	1.48272	4.40493	0.073627	0.657147
310	Tubulin beta chain (Fragment)	TUBB6	-2.96977	0.051315	0.07381	0.657147
311	Titin	TTN	1.99594	7.35914	0.0744734	0.659781
312	Carbonyl reductase [NADPH] 3 (EC 1.1.1.184) (NADPH-dependent carbonyl reductase 3) (Short chain dehydrogenase/reductase family 21C member 2)	CBR3	-5.59157	0.00372916	0.0750596	0.659781
313	RNA-binding protein 8A (Fragment)	RBM8A	2.53986	12.6779	0.0751772	0.659781
314	Sorting nexin	NA	-5.66344	0.00347055	0.0753217	0.659781
315	Internexin neuronal intermediate filament protein, alpha variant (Fragment)	NA	-3.32987	0.0357977	0.0753924	0.659781
316	Putative small nuclear ribonucleoprotein G-like protein 15	SNRPGP15	1.2927	3.64261	0.0756554	0.659781
317	Glutathione peroxidase (Fragment)	GPX2 hCG_40439	1.0129	2.75356	0.0757792	0.659781
318	Septin-2 (Neural precursor cell expressed developmentally down-regulated protein 5) (NEDD-5)	SEPTIN2 DIFF6 KIAA0158 NEDD5 SEPT2	-5.13499	0.00588708	0.0767266	0.665621
319	Chromobox protein homolog 3 (HECH) (Heterochromatin protein 1 homolog gamma) (HP1 gamma) (Modifier 2 protein)	CBX3	2.21409	9.15307	0.0769915	0.665621
320	Succinate dehydrogenase cytochrome b560 subunit, mitochondrial	SDHC hCG_1995943	-4.29319	0.0136613	0.0779058	0.665621
321	IG c1814_heavy_IGHV5-51_IGHD5-12_IGHJ4 (Fragment)	NA	-1.87983	0.152616	0.0779662	0.665621
322	Mitochondrial transcription factor A	NA	2.7824	16.1577	0.0779873	0.665621
323	Protein phosphatase 1 regulatory subunit 14B (Phospholipase C-beta-3 neighbouring gene protein)	PPP1R14B PLCB3N PNG	1.15926	3.18757	0.0779903	0.665621
324	Collagen, type XVIII, alpha 1, isoform CRA_d	COL18A1 hCG_1647196	-4.07898	0.0169247	0.0783351	0.665621
325	40S ribosomal protein S14 (Fragment)	RPS14	2.13884	8.48956	0.0789222	0.665621
326	Probable E3 ubiquitin-protein ligase makorin-2 (EC 2.3.2.27) (RING-type E3 ubiquitin transferase makorin-2)	MKRN2	-5.19331	0.00555358	0.079069	0.665621
327	Epididymis secretory sperm binding protein	NA	-5.17978	0.00562925	0.0793889	0.665621
328	Meis1 protein (Fragment)	meis1	-4.18233	0.0152629	0.0795694	0.665621
329	Collagen alpha-3(VI) chain	COL6A3	-2.73178	0.0651032	0.0806921	0.665621
330	Alpha-enolase (EC 4.2.1.11) (2-phospho-D-glycerate hydro-lyase) (C-myc promoter-binding protein) (Enolase 1) (MBP-1) (MPB-1) (Non-neural enolase) (NNE) (Phosphopyruvate hydratase) (Plasminogen-binding protein)	ENO1 ENO1L1 MBPB1 MPB1	3.58964	36.2212	0.0809375	0.665621
331	Poly(A) polymerase (EC 2.7.7.19)	PAPOLA	-5.43041	0.00438132	0.0811182	0.665621
332	Actin-related protein 2/3 complex subunit 5	ARPC5	-2.27789	0.1025	0.0815427	0.665621
333	3-mercaptopyruvate sulfurtransferase (MST) (EC 2.8.1.2)	MPST TST2	2.52861	12.5361	0.0816659	0.665621
334	Integrin beta-1 (Fibronectin receptor subunit beta) (Glycoprotein IIa) (GPIIA) (VLA-4 subunit beta) (CD antigen CD29)	ITGB1 FNRB MDF2 MSK12	-3.92219	0.0197977	0.0827185	0.665621
335	N-alpha-acetyltransferase 50	NAA50	3.16408	23.667	0.0828137	0.665621
336	Epididymis secretory sperm binding protein (Fragment)	NA	-5.32949	0.00484653	0.0828914	0.665621
337	2',3'-cyclic-nucleotide 3'-phosphodiesterase (CNP) (CNPase) (EC 3.1.4.37)	CNP hCG_1771539	-6.66638	0.001273	0.0831615	0.665621
338	cDNA, FLJ95650, highly similar to Homo sapiens karyopherin (importin) beta 1 (KPNB1), mRNA	NA	-7.18221	0.000759989	0.083377	0.665621
339	Cathepsin X (EC 3.4.18.1)	NA	2.77767	16.0815	0.0834022	0.665621
340	RNA polymerase II-associated protein 1	RPAP1 KIAA1403	4.37482	79.4257	0.0834824	0.665621
341	Proton channel OTOP2 (Otopetrin-2)	OTOP2	1.3631	3.90829	0.0839867	0.665621
342	cDNA FLJ60222, highly similar to Homo sapiens sarcolemma associated protein (SLMAP), mRNA (cDNA, FLJ79335, highly similar to Homo sapiens sarcolemma associated protein (SLMAP), mRNA)	NA	-5.32373	0.00487453	0.0841928	0.665621
343	Malic enzyme	ME2	-4.98035	0.00687163	0.084703	0.665621
344	Hypoxanthine-guanine phosphoribosyltransferase (HGPRT) (HGPRTase) (EC 2.4.2.8)	HPRT1 HPRT	5.29669	199.676	0.0847749	0.665621
345	85/88 kDa calcium-independent phospholipase A2	PLA2G6	1.20147	3.325	0.0851727	0.665621
346	Retinol-binding protein 1 (Cellular retinol-binding protein) (CRBP) (Cellular retinol-binding protein I) (CRBP-I)	RBP1 CRBP1	1.91528	6.78882	0.0852704	0.665621
347	Propanoyl-CoA:carbon dioxide ligase subunit alpha (EC 6.4.1.3) (Propionyl-CoA carboxylase alpha chain, mitochondrial)	NA	-5.97406	0.0025439	0.0853488	0.665621
348	Small nuclear ribonucleoprotein-associated protein	SNRPB hCG_2039421	2.94032	18.922	0.0855661	0.665621
349	Echinoderm microtubule associated protein like 3, isoform CRA_f (Echinoderm microtubule-associated protein-like 3)	EML3 hCG_20389	0.523477	1.68789	0.0855862	0.665621
350	Mitochondrial fission factor	MFF	2.4947	12.1181	0.0855898	0.665621
351	cDNA FLJ51916, highly similar to Type II inositol-3,4-bisphosphate4-phosphatase	NA	-4.13639	0.0159805	0.0857682	0.665621
352	Single-stranded DNA-binding protein, mitochondrial (Fragment)	SSBP1	1.48815	4.42888	0.085904	0.665621
353	Histone H2B type 1-K (H2B K) (HIRA-interacting protein 1)	H2BC12 H2BFT HIRIP1 HIST1H2BK	1.52371	4.58923	0.0862857	0.665621
354	Glutathione-dependent dehydroascorbate reductase (EC 1.20.4.2) (EC 1.8.5.1) (EC 2.5.1.18) (Monomethylarsonic acid reductase) (Fragment)	GSTO1	-5.169	0.00569028	0.0863672	0.665621
355	Methionine aminopeptidase 2 (MAP 2) (MetAP 2) (EC 3.4.11.18) (Initiation factor 2-associated 67 kDa glycoprotein) (Peptidase M) (p67) (p67eIF2)	METAP2	2.53642	12.6343	0.0866366	0.665621
356	Caspase-3 (CASP-3) (EC 3.4.22.56) (Apopain) (Cysteine protease CPP32) (CPP-32) (Protein Yama) (SREBP cleavage activity 1) (SCA-1) [Cleaved into: Caspase-3 subunit p17; Caspase-3 subunit p12]	CASP3 CPP32	2.36478	10.6417	0.0868726	0.665621
357	Vesicle-associated membrane protein 8	VAMP8	2.74473	15.5604	0.087202	0.665621
358	Protein scribble homolog	SCRIB	2.57822	13.1737	0.0874408	0.665621
359	Signal transducer and activator of transcription 5A	STAT5A	-4.98398	0.00684679	0.0878836	0.665621
360	Pterin-4-alpha-carbinolamine dehydratase (PHS) (EC 4.2.1.96) (4-alpha-hydroxy-tetrahydropterin dehydratase) (Dimerization cofactor of hepatocyte nuclear factor 1-alpha) (DCoH) (Dimerization cofactor of HNF1) (Phenylalanine hydroxylase-stimulating protein) (Pterin carbinolamine dehydratase) (PCD)	PCBD1 DCOH PCBD	2.36078	10.5993	0.0879916	0.665621
361	ATP synthase subunit beta, mitochondrial (EC 7.1.2.2) (ATP synthase F1 subunit beta)	ATP5F1B ATP5B ATPMB ATPSB	-4.37787	0.0125521	0.0886348	0.665621
362	ACTA2 protein (Fragment)	ACTA2	-2.89667	0.0552068	0.088722	0.665621
363	Protein FAM136A	NA	4.64374	103.933	0.0888421	0.665621
364	Cytochrome b(558) alpha chain (Cytochrome b-245 light chain) (Cytochrome b558 subunit alpha) (Neutrophil cytochrome b 22 kDa polypeptide) (Superoxide-generating NADPH oxidase light chain subunit) (p22 phagocyte B-cytochrome) (p22-phox)	NA	1.38441	3.99248	0.0889948	0.665621
365	Far upstream element-binding protein 3 (FUSE-binding protein 3)	FUBP3 FBP3	7.66807	2138.94	0.0891576	0.665621
366	Ras-related protein Rab-14 (Fragment)	RAB14	-7.27756	0.00069087	0.0892689	0.665621
367	Kinetochore protein Nuf2	NUF2	2.71125	15.0481	0.0894264	0.665621
368	cDNA FLJ90670 fis, clone PLACE1005539, highly similar to Heat-shock protein beta-7	NA	-2.8859	0.0558047	0.0895771	0.665621
369	Non-specific serine/threonine protein kinase (EC 2.7.11.1)	OXSR1	5.4273	227.535	0.0895792	0.665621
370	NAD+-isocitrate dehydrogenase (Fragment)	NA	-4.90863	0.00738257	0.0896658	0.665621
371	Testis tissue sperm-binding protein Li 37a	NA	-4.57025	0.0103553	0.0896686	0.665621
372	Selenocysteine-specific elongation factor	EEFSEC	4.10487	60.6347	0.0900298	0.665621
373	3'-phosphoadenosine-5'-phosphosulfate synthase (EC 2.7.1.25) (EC 2.7.7.4) (APS kinase) (ATP-sulfurylase) (Adenosine-5'-phosphosulfate 3'-phosphotransferase) (Adenylyl-sulfate kinase) (Adenylylsulfate 3'-phosphotransferase) (Sulfate adenylyltransferase) (Fragment)	PAPSS1	4.12114	61.6296	0.0905474	0.665621
374	Lysophospholipase-like protein 1 (EC 3.1.2.-)	LYPLAL1	-5.22027	0.00540589	0.0907578	0.665621
375	Laminin, gamma 1 (Formerly LAMB2), isoform CRA_a	LAMC1 hCG_40729	-1.91647	0.147125	0.0913409	0.665621
376	Glycogenin-1 (Fragment)	GYG1	-3.12545	0.0439171	0.0914777	0.665621
377	Calponin-1 (Basic calponin) (Calponin H1, smooth muscle)	CNN1	-2.33152	0.0971475	0.0915811	0.665621
378	Zinc finger protein 268 (Zinc finger protein HZF3)	ZNF268	-4.93752	0.00717233	0.0917793	0.665621
379	ATP-citrate synthase (EC 2.3.3.8) (ATP-citrate (pro-S-)-lyase) (ACL) (Citrate cleavage enzyme)	ACLY	-4.4654	0.0115001	0.0921706	0.665621
380	Signal transducer and activator of transcription	STAT3	-3.5753	0.028007	0.092631	0.665621
381	Cytochrome c oxidase subunit 2	COX2	-4.3882	0.0124231	0.0928397	0.665621
382	ATP synthase subunit gamma	NA	-5.37734	0.0046201	0.09291	0.665621
383	Transcriptional activator protein Pur-beta (Purine-rich element-binding protein B)	PURB	2.58492	13.2623	0.093146	0.665621
384	cDNA FLJ53983, highly similar to IWS1 homolog	NA	-5.13312	0.00589813	0.0932476	0.665621
385	Mitochondrial inner membrane protease ATP23 homolog (EC 3.4.24.-) (Ku70-binding protein 3) (XRCC6-binding protein 1)	ATP23 KUB3 XRCC6BP1	1.58027	4.85626	0.0934988	0.665621
386	Calcium-binding protein 39 (MO25alpha) (Protein Mo25)	CAB39 MO25 CGI-66	-5.56515	0.00382902	0.0935229	0.665621
387	Phosphoglucomutase-like protein 5 (Aciculin) (Phosphoglucomutase-related protein) (PGM-RP)	PGM5 PGMRP	-2.68145	0.0684639	0.0944153	0.665621
388	Succinate dehydrogenase [ubiquinone] flavoprotein subunit, mitochondrial (EC 1.3.5.1) (Flavoprotein subunit of complex II) (Fp)	SDHA SDH2 SDHF	-2.83162	0.0589173	0.0945006	0.665621
389	cDNA FLJ52151, highly similar to 2-oxoisovalerate dehydrogenase subunit beta, mitochondrial	NA	-5.83416	0.00292589	0.0945366	0.665621
390	3-hydroxyisobutyryl-CoA hydrolase, mitochondrial (EC 3.1.2.4) (3-hydroxyisobutyryl-coenzyme A hydrolase) (HIB-CoA hydrolase) (HIBYL-CoA-H)	HIBCH	3.83365	46.2311	0.0947942	0.665621
391	Cleavage and polyadenylation specificity factor subunit 6	CPSF6	3.42975	30.8689	0.0952739	0.665621
392	Neutrophil elastase (Fragment)	ELA2	0.588519	1.80132	0.0957108	0.665621
393	High mobility group nucleosome-binding domain-containing protein 3 (Thyroid receptor-interacting protein 7) (TR-interacting protein 7) (TRIP-7)	HMGN3 TRIP7 PNAS-24	1.55	4.71145	0.0957937	0.665621
394	Histone H3	NA	1.50879	4.52127	0.0960841	0.665621
395	N(4)-(beta-N-acetylglucosaminyl)-L-asparaginase (Fragment)	AGA	2.72599	15.2716	0.0964634	0.665621
396	cDNA FLJ53218, highly similar to Homo sapiens SAC1 suppressor of actin mutations 1-like (SACM1L), mRNA	NA	-3.26262	0.0382878	0.097142	0.665621
397	U4/U6 small nuclear ribonucleoprotein Prp31 (Pre-mRNA-processing factor 31) (Serologically defined breast cancer antigen NY-BR-99) (U4/U6 snRNP 61 kDa protein) (Protein 61K) (hPrp31)	PRPF31 PRP31	-5.38999	0.00456203	0.0971686	0.665621
398	Hemoglobin beta chain (Fragment)	HBB	-3.76905	0.0230741	0.0974105	0.665621
399	Hemoglobin beta chain (Fragment)	HBB	-2.54124	0.0787685	0.0974491	0.665621
400	Cathepsin C (EC 3.4.14.1) (Cathepsin J) (Dipeptidyl peptidase 1) (Dipeptidyl peptidase 1 exclusion domain chain) (Dipeptidyl peptidase 1 heavy chain) (Dipeptidyl peptidase 1 light chain) (Dipeptidyl peptidase I) (Dipeptidyl peptidase I exclusion domain chain) (Dipeptidyl peptidase I heavy chain) (Dipeptidyl peptidase I light chain) (Dipeptidyl transferase)	NA	-5.69067	0.00337732	0.097476	0.665621
401	Lipopolysaccharide-responsive and beige-like anchor protein	LRBA	2.59088	13.3416	0.0976072	0.665621
402	Calcium/calmodulin-dependent protein kinase (EC 2.7.11.17)	CAMK2D hCG_22679	-4.80017	0.00822831	0.0976803	0.665621
403	Fructose-bisphosphate aldolase (EC 4.1.2.13) (Fragment)	NA	3.69533	40.2589	0.0982359	0.665621
404	Succinate dehydrogenase [ubiquinone] iron-sulfur subunit, mitochondrial (EC 1.3.5.1) (Iron-sulfur subunit of complex II) (Ip)	SDHB SDH SDH1	-4.58559	0.0101977	0.0982411	0.665621
405	Adipsin (EC 3.4.21.46) (C3 convertase activator) (Complement factor D) (Properdin factor D)	DF	-5.84601	0.00289141	0.0984661	0.665621
406	Coiled-coil domain-containing protein 86 (Cytokine-induced protein with coiled-coil domain)	CCDC86 CYCLON	1.68222	5.37749	0.0986742	0.665621
407	Small nuclear ribonucleoprotein Sm D1 (Sm-D1) (Sm-D autoantigen) (snRNP core protein D1)	SNRPD1	1.44638	4.24771	0.0987119	0.665621
408	Multifunctional protein ADE2 [Includes: Phosphoribosylaminoimidazole-succinocarboxamide synthase (EC 6.3.2.6) (SAICAR synthetase); Phosphoribosylaminoimidazole carboxylase (EC 4.1.1.21) (AIR carboxylase) (AIRC)]	PAICS ADE2 AIRC PAIS	2.19633	8.99195	0.0988147	0.665621
409	BTB/POZ domain-containing protein KCTD8 (Fragment)	KCTD8	-1.55073	0.212093	0.0992963	0.665621
410	Complex I-49kD (NADH dehydrogenase [ubiquinone] iron-sulfur protein 2, mitochondrial) (NADH-ubiquinone oxidoreductase 49 kDa subunit)	NA	-3.72168	0.0241934	0.0993648	0.665621
411	Peroxisomal bifunctional enzyme (PBE) (PBFE) (L-bifunctional protein) (LBP) (Multifunctional enzyme 1) (MFE1) [Includes: Enoyl-CoA hydratase/3,2-trans-enoyl-CoA isomerase (EC 4.2.1.17) (EC 5.3.3.8); 3-hydroxyacyl-CoA dehydrogenase (EC 1.1.1.35)]	EHHADH ECHD	-5.65538	0.00349866	0.0993696	0.665621
412	Heat shock protein beta-6 (Fragment)	HSPB6	-1.86833	0.154381	0.0995048	0.665621
413	Ankyrin repeat domain-containing protein 13A (Fragment)	ANKRD13A	-4.08137	0.0168843	0.100015	0.665621
414	HCG21531, isoform CRA_b (cDNA FLJ60589, highly similar to Protein MICAL-3)	hCG_21531	2.13971	8.49698	0.100276	0.665621
415	RNA-binding protein with serine-rich domain 1	RNPS1	2.94484	19.0076	0.100278	0.665621
416	Acyl-coenzyme A thioesterase 11 (Acyl-CoA thioesterase 11) (EC 3.1.2.-) (Acyl-CoA thioester hydrolase 11) (Adipose-associated thioesterase) (Brown fat-inducible thioesterase) (BFIT) (Palmitoyl-coenzyme A thioesterase) (EC 3.1.2.2)	ACOT11 BFIT KIAA0707 THEA	1.72288	5.60061	0.100325	0.665621
417	NAD(P)HX dehydratase (EC 4.2.1.93)	NA	1.88973	6.61758	0.101241	0.667573
418	Short-chain-specific acyl-CoA dehydrogenase, mitochondrial	ACADS	-2.65005	0.0706474	0.101382	0.667573
419	PRA1 family protein	NA	-3.97025	0.0188688	0.10139	0.667573
420	Adenine phosphoribosyltransferase (Fragment)	APRT	1.78346	5.95041	0.101626	0.667573
421	Glutaredoxin-3 (PKC-interacting cousin of thioredoxin) (PICOT) (PKC-theta-interacting protein) (PKCq-interacting protein) (Thioredoxin-like protein 2)	GLRX3 PICOT TXNL2 HUSSY-22	4.34527	77.1131	0.10187	0.667573
422	ATPase inhibitor, mitochondrial (ATP synthase F1 subunit epsilon) (Inhibitor of F(1)F(o)-ATPase) (IF(1)) (IF1)	ATP5IF1 ATPI ATPIF1	1.57457	4.82867	0.102149	0.667573
423	Translocating chain-associated membrane protein 1 (Translocation associated membrane protein 1, isoform CRA_a)	TRAM1 hCG_18447	0.812744	2.25409	0.102714	0.667573
424	cDNA FLJ52148, highly similar to Apoptosis inhibitor 5	NA	4.03184	56.3647	0.102739	0.667573
425	U6 snRNA-associated Sm-like protein LSm5	LSM5	1.70341	5.49263	0.102797	0.667573
426	Core histone macro-H2A.1 (Histone macroH2A1) (mH2A1) (Histone H2A.y) (H2A/y) (Medulloblastoma antigen MU-MB-50.205)	MACROH2A1 H2AFY	1.76437	5.83788	0.103102	0.667982
427	UQCRH protein (Ubiquinol-cytochrome c reductase hinge protein, isoform CRA_c)	UQCRH hCG_22091	2.47277	11.8553	0.10361	0.668445
428	39S ribosomal protein L11, mitochondrial (L11mt) (MRP-L11) (Mitochondrial large ribosomal subunit protein uL11m)	MRPL11 CGI-113	1.54453	4.68575	0.103657	0.668445
429	cDNA FLJ34075 fis, clone FCBBF3003216	NA	-3.49887	0.0302314	0.104221	0.669424
430	39S ribosomal protein L13, mitochondrial (Fragment)	MRPL13	2.65369	14.2063	0.104376	0.669424
431	FBL protein (Fragment)	FBL	2.86353	17.5232	0.104537	0.669424
432	Sex-determining region Y protein	NA	1.69809	5.46353	0.105552	0.672857
433	Oxysterol-binding protein 1	OSBP OSBP1	4.42719	83.696	0.105561	0.672857
434	cDNA FLJ55253, highly similar to Actin, cytoplasmic 1	NA	-2.78497	0.0617309	0.106538	0.673893
435	Non-specific serine/threonine protein kinase (EC 2.7.11.1)	TP53RK	2.00315	7.41236	0.106649	0.673893
436	Tripeptidyl-peptidase 2 (EC 3.4.14.10)	TPP2	0.877273	2.40434	0.106832	0.673893
437	Ras-related protein Rap-1A (EC 3.6.5.2) (C21KG) (G-22K) (GTP-binding protein smg p21A) (Ras-related protein Krev-1)	RAP1A KREV1	-5.32082	0.00488873	0.107157	0.673893
438	Fructose-bisphosphate aldolase (EC 4.1.2.13)	ALDOA	2.56548	13.007	0.107269	0.673893
439	Death domain-containing protein 1	DTHD1	3.54234	34.5476	0.107349	0.673893
440	Filamin-C (FLN-C) (FLNc) (ABP-280-like protein) (ABP-L) (Actin-binding-like protein) (Filamin-2) (Gamma-filamin)	FLNC ABPL FLN2	-4.23978	0.0144107	0.107432	0.673893
441	Caveolae-associated protein 3 (Cavin-3) (Protein kinase C delta-binding protein) (Serum deprivation response factor-related gene product that binds to C-kinase) (hSRBC)	CAVIN3 PRKCDBP SRBC	-2.192	0.111693	0.108048	0.676219
442	Delta isoform of regulatory subunit B56, protein phosphatase 2A isoform 1 variant (Fragment)	NA	3.77715	43.6912	0.10885	0.678919
443	Dual specificity mitogen-activated protein kinase kinase 1 (MAP kinase kinase 1) (MAPKK 1) (MKK1) (EC 2.7.12.2) (ERK activator kinase 1) (MAPK/ERK kinase 1) (MEK 1)	MAP2K1 MEK1 PRKMK1	-4.3505	0.0129003	0.109383	0.678919
444	DNA-directed RNA polymerases I, II, and III subunit RPABC3 (Fragment)	POLR2H	3.71158	40.9185	0.109471	0.678919
445	HLA class II histocompatibility antigen, DR alpha chain	HLA-DRA	-2.95445	0.0521071	0.109747	0.678919
446	Trafficking protein particle complex subunit 2	TRAPPC2	-3.21739	0.0400595	0.109811	0.678919
447	F-actin-capping protein subunit alpha-1 (CapZ alpha-1)	CAPZA1	-3.33953	0.0354537	0.109991	0.678919
448	Annexin A5 (Anchorin CII) (Annexin V) (Annexin-5) (Calphobindin I) (CBP-I) (Endonexin II) (Lipocortin V) (Placental anticoagulant protein 4) (PP4) (Placental anticoagulant protein I) (PAP-I) (Thromboplastin inhibitor) (Vascular anticoagulant-alpha) (VAC-alpha)	ANXA5 ANX5 ENX2 PP4	-2.55402	0.0777681	0.110201	0.678919
449	Stromal membrane-associated protein 2 (Fragment)	SMAP2	-7.3791	0.000624162	0.110451	0.678939
450	Ribosomal L1 domain-containing protein 1 (CATX-11) (Cellular senescence-inhibited gene protein) (Protein PBK1)	RSL1D1 CATX11 CSIG PBK1 L12	2.42433	11.2947	0.111112	0.679279
451	Bifunctional 3'-phosphoadenosine 5'-phosphosulfate synthase 2 (PAPS synthase 2) (PAPSS 2) (Sulfurylase kinase 2) (SK 2) (SK2) [Includes: Sulfate adenylyltransferase (EC 2.7.7.4) (ATP-sulfurylase) (Sulfate adenylate transferase) (SAT); Adenylyl-sulfate kinase (EC 2.7.1.25) (3'-phosphoadenosine-5'-phosphosulfate synthase) (APS kinase) (Adenosine-5'-phosphosulfate 3'-phosphotransferase) (Adenylylsul…	PAPSS2 ATPSK2	-3.41598	0.0328442	0.111113	0.679279
452	SRA stem-loop-interacting RNA-binding protein, mitochondrial	SLIRP C14orf156 DC23 DC50 PD04872	1.88151	6.56342	0.111244	0.679279
453	Malignant T-cell-amplified sequence	MCTS2P	3.66244	38.9561	0.11152	0.679462
454	Proline-serine-threonine phosphatase-interacting protein 1 (cDNA FLJ60215, highly similar to Proline-serine-threoninephosphatase-interacting protein 1)	PSTPIP1	0.697007	2.00773	0.112651	0.680218
455	Activated RNA polymerase II transcriptional coactivator p15 (SUB1 homolog)	NA	2.18228	8.86646	0.112725	0.680218
456	Laminin subunit beta-2 (Laminin B1s chain) (Laminin-11 subunit beta) (Laminin-14 subunit beta) (Laminin-15 subunit beta) (Laminin-3 subunit beta) (Laminin-4 subunit beta) (Laminin-7 subunit beta) (Laminin-9 subunit beta) (S-laminin subunit beta) (S-LAM beta)	LAMB2 LAMS	-4.09967	0.0165782	0.112792	0.680218
457	ATP-dependent 6-phosphofructokinase, platelet type (ATP-PFK) (PFK-P) (EC 2.7.1.11) (6-phosphofructokinase type C) (Phosphofructo-1-kinase isozyme C) (PFK-C) (Phosphohexokinase)	PFKP PFKF	-5.55969	0.00384997	0.112802	0.680218
458	BRCA1 (Fragment)	BRCA1	3.77243	43.4858	0.11321	0.680218
459	Enoyl-CoA delta isomerase 1, mitochondrial (Fragment)	ECI1	-2.46068	0.085377	0.113262	0.680218
460	Calreticulin variant (Fragment)	NA	-3.15926	0.0424571	0.11337	0.680218
461	S-formylglutathione hydrolase (EC 3.1.2.12)	ESD hCG_29992	-4.56335	0.010427	0.114062	0.680572
462	cDNA FLJ58478, highly similar to Glypican-6	NA	-4.24211	0.0143772	0.11407	0.680572
463	Plakophilin-3	PKP3	2.44907	11.5775	0.114212	0.680572
464	Nebulin-related-anchoring protein (N-RAP)	NRAP	1.2092	3.35079	0.114415	0.680572
465	cDNA FLJ35376 fis, clone SKMUS2004044, highly similar to Homo sapiens ribosomal protein L3 (RPL3), transcript variant 2, mRNA	NA	1.573	4.82111	0.115179	0.68364
466	Bone marrow proteoglycan (BMPG) (Proteoglycan 2) [Cleaved into: Eosinophil granule major basic protein (EMBP) (MBP) (Pregnancy-associated major basic protein)]	PRG2 MBP	-1.5744	0.207133	0.115721	0.684999
467	Tropomyosin 1 (Alpha), isoform CRA_a	TPM1 hCG_33495	-1.93594	0.144288	0.115904	0.684999
468	Kalirin (Fragment)	KALRN	-7.42768	0.000594567	0.116898	0.689396
469	V-type proton ATPase subunit B, brain isoform (V-ATPase subunit B 2) (Endomembrane proton pump 58 kDa subunit) (HO57) (Vacuolar proton pump subunit B 2)	ATP6V1B2 ATP6B2 VPP3	-3.22308	0.0398321	0.117305	0.689777
470	Deoxyuridine 5'-triphosphate nucleotidohydrolase (dUTPase) (EC 3.6.1.23) (dUTP pyrophosphatase)	DUT	1.92761	6.87309	0.117489	0.689777
471	39S ribosomal protein L37, mitochondrial (L37mt) (MRP-L37) (39S ribosomal protein L2, mitochondrial) (L2mt) (MRP-L2) (Mitochondrial large ribosomal subunit protein mL37)	MRPL37 MRPL2 RPML2 HSPC235	2.64461	14.078	0.118134	0.689777
472	Peroxiredoxin-6 (EC 1.11.1.27) (1-Cys peroxiredoxin) (1-Cys PRX) (24 kDa protein) (Acidic calcium-independent phospholipase A2) (aiPLA2) (EC 3.1.1.4) (Antioxidant protein 2) (Glutathione-dependent peroxiredoxin) (Liver 2D page spot 40) (Non-selenium glutathione peroxidase) (NSGPx) (Red blood cells page spot 12)	PRDX6 AOP2 KIAA0106	-2.26947	0.103367	0.118694	0.689777
473	cDNA FLJ50749, highly similar to NADPH--cytochrome P450 reductase	NA	2.16774	8.73854	0.118879	0.689777
474	Cytochrome b-5 isoform 1 variant (Fragment)	NA	-3.22412	0.0397906	0.118897	0.689777
475	Collagen, type I, alpha 1, isoform CRA_a	COL1A1 hCG_29609	0.411351	1.50886	0.119183	0.689777
476	Histone H4	H4C1 H4/A H4FA HIST1H4A; H4C2 H4/I H4FI HIST1H4B; H4C3 H4/G H4FG HIST1H4C; H4C4 H4/B H4FB HIST1H4D; H4C5 H4/J H4FJ HIST1H4E; H4C6 H4/C H4FC HIST1H4F; H4C8 H4/H H4FH HIST1H4H; H4C9 H4/M H4FM HIST1H4I; H4C11 H4/E H4FE HIST1H4J; H4C12 H4/D H4FD HIST1H4K; H4C13 H4/K H4FK HIST1H4L; H4C14 H4/N H4F2 H4FN HIST2H4 HIST2H4A; H4C15 H4/O H4FO HIST2H4B; H4-16 HIST4H4	1.22355	3.39922	0.1193	0.689777
477	Myosin light polypeptide 6 (Myosin, light polypeptide 6, alkali, smooth muscle and non-muscle, isoform CRA_c)	MYL6 hCG_2039617	-2.02741	0.131676	0.119544	0.689777
478	60S ribosomal protein L34 (Large ribosomal subunit protein eL34)	RPL34	0.976822	2.656	0.120005	0.689777
479	Hepatoma-derived growth factor-related protein 2 (HDGF-related protein 2) (HRP-2) (Hepatoma-derived growth factor 2) (HDGF-2)	HDGFL2 HDGF2 HDGFRP2 HRP2 UNQ785/PRO1604	3.34657	28.4051	0.120457	0.689777
480	cDNA FLJ53994, highly similar to CDK5 regulatory subunit-associated protein 1	NA	-6.70527	0.00122444	0.120539	0.689777
481	TP53-regulated inhibitor of apoptosis 1 (Protein 15E1.1) (WF-1) (p53-inducible cell-survival factor) (p53CSV)	TRIAP1 15E1.1 HSPC132	3.27426	26.4237	0.120613	0.689777
482	60S ribosomal protein L30 (Fragment)	RPL30	1.55128	4.71752	0.121038	0.689777
483	Protein SET	SET	2.21963	9.20391	0.121452	0.689777
484	Caprin-1 (Cell cycle-associated protein 1) (Cytoplasmic activation- and proliferation-associated protein 1) (GPI-anchored membrane protein 1) (GPI-anchored protein p137) (GPI-p137) (p137GPI) (Membrane component chromosome 11 surface marker 1) (RNA granule protein 105)	CAPRIN1 GPIAP1 GPIP137 M11S1 RNG105	4.30471	74.0474	0.121624	0.689777
485	EGF-containing fibulin-like extracellular matrix protein 1 (Fragment)	EFEMP1	-2.16722	0.114495	0.121728	0.689777
486	Hemoglobin alpha-2 (Fragment)	HBA2	-1.57575	0.206852	0.121787	0.689777
487	Unconventional myosin-XVIIIa	MYO18A	-3.51542	0.0297353	0.121854	0.689777
488	POTE ankyrin domain family member J	POTEJ	-2.84552	0.0581041	0.121961	0.689777
489	Myosin light chain kinase, smooth muscle (MLCK) (smMLCK) (EC 2.7.11.18) (Kinase-related protein) (KRP) (Telokin) [Cleaved into: Myosin light chain kinase, smooth muscle, deglutamylated form]	MYLK MLCK MLCK1 MYLK1	-2.79791	0.0609373	0.122472	0.691254
490	60S ribosomal protein L37a (Large ribosomal subunit protein eL43)	RPL37A	1.20706	3.34364	0.123297	0.692031
491	28S ribosomal protein S7, mitochondrial (Fragment)	MRPS7	2.32705	10.2476	0.123429	0.692031
492	Stromal interaction molecule 1	STIM1	2.28805	9.85574	0.124047	0.692031
493	Truncated extracellular matrix protein 1	ECM1	1.05577	2.87418	0.124147	0.692031
494	cDNA FLJ76064	NA	3.08749	21.922	0.12448	0.692031
495	Mitogen-activated protein kinase 14 (Fragment)	MAPK14	-8.18622	0.000278464	0.124667	0.692031
496	39S ribosomal protein L24, mitochondrial (Fragment)	MRPL24	2.27128	9.69183	0.125076	0.692031
497	40S ribosomal protein S24	RPS24	1.5421	4.67437	0.125078	0.692031
498	cDNA PSEC0065 fis, clone NT2RP2000997, highly similar to Protein CREG1	NA	1.99097	7.32264	0.125097	0.692031
499	Poly [ADP-ribose] polymerase (EC 2.4.2.30)	NA	-3.56426	0.0283181	0.125117	0.692031
500	Talin-1	TLN1 KIAA1027 TLN	-3.96262	0.0190132	0.125898	0.694909
501	Plastin-2 (L-plastin) (LC64P) (Lymphocyte cytosolic protein 1) (LCP-1)	LCP1 PLS2	-2.62301	0.072584	0.12633	0.694909
502	AP complex subunit sigma	AP2S1	-3.15403	0.0426797	0.126523	0.694909
503	Palladin (SIH002) (Sarcoma antigen NY-SAR-77)	PALLD KIAA0992 CGI-151	-3.59065	0.0275803	0.126891	0.694909
504	Transforming growth factor beta activator LRRC32 (Garpin) (Glycoprotein A repetitions predominant) (GARP) (Leucine-rich repeat-containing protein 32)	LRRC32 D11S833E	-2.73776	0.064715	0.127079	0.694909
505	C-1-tetrahydrofolate synthase, cytoplasmic (EC 1.5.1.5) (EC 3.5.4.9) (EC 6.3.4.3) (Formyltetrahydrofolate synthetase) (Methenyltetrahydrofolate cyclohydrolase) (Methylenetetrahydrofolate dehydrogenase)	MTHFD1	-5.19731	0.00553144	0.127236	0.694909
506	Hepatoma-derived growth factor (HDGF) (High mobility group protein 1-like 2) (HMG-1L2)	HDGF HMG1L2	1.94863	7.01905	0.127646	0.694909
507	Eosinophil peroxidase (EPO) (EC 1.11.1.7) [Cleaved into: Eosinophil peroxidase light chain; Eosinophil peroxidase heavy chain]	EPX EPER EPO EPP	-2.14706	0.116827	0.127847	0.694909
508	Collagen alpha-1(VI) chain	COL6A1	-2.1348	0.118268	0.12793	0.694909
509	Heat shock 110 kDa protein (Heat shock protein 105 kDa)	HSPH1 hCG_32198	1.21267	3.36247	0.128629	0.694909
510	Collagen alpha-1(VIII) chain (Endothelial collagen) [Cleaved into: Vastatin]	COL8A1 C3orf7	0.890328	2.43593	0.128728	0.694909
511	14-3-3 protein sigma (Epithelial cell marker protein 1) (Stratifin)	SFN HME1	1.00947	2.74414	0.128887	0.694909
512	G protein subunit beta 1	GNB1	-2.70963	0.0665614	0.129053	0.694909
513	39S ribosomal protein L33, mitochondrial (L33mt) (MRP-L33) (Mitochondrial large ribosomal subunit protein bL33m)	MRPL33 C2orf1	1.28232	3.605	0.129544	0.694909
514	Phosphatase and actin regulator 4	PHACTR4 PRO2963	2.60861	13.5801	0.130111	0.694909
515	Neutrophil defensin 1 (Defensin, alpha 1) (HNP-1) (HP-1) (HP1) [Cleaved into: HP 1-56; Neutrophil defensin 2 (HNP-2) (HP-2) (HP2)]	DEFA1 DEF1 DEFA2 MRS; DEFA1B	0.604898	1.83107	0.130188	0.694909
516	40S ribosomal protein S20 (Small ribosomal subunit protein uS10)	RPS20	1.42976	4.1777	0.130743	0.694909
517	Small nuclear ribonucleoprotein Sm D3 (Sm-D3) (snRNP core protein D3)	SNRPD3	1.38433	3.99216	0.131022	0.694909
518	cDNA FLJ54090, highly similar to 4F2 cell-surface antigen heavy chain	NA	1.35028	3.85849	0.131248	0.694909
519	Protein phosphatase 1 regulatory subunit 14A (17 kDa PKC-potentiated inhibitory protein of PP1) (Protein kinase C-potentiated inhibitor protein of 17 kDa) (CPI-17)	PPP1R14A CPI17 PPP1INL	-1.76031	0.171991	0.131381	0.694909
520	Flavin reductase (NADPH) (FR) (EC 1.5.1.30) (Biliverdin reductase B) (BVR-B) (EC 1.3.1.24) (Biliverdin-IX beta-reductase) (Green heme-binding protein) (GHBP) (NADPH-dependent diaphorase) (NADPH-flavin reductase) (FLR)	BLVRB FLR	-2.59263	0.0748232	0.131574	0.694909
521	Aminopeptidase B	RNPEP	-3.5233	0.029502	0.131684	0.694909
522	Transketolase (TK) (EC 2.2.1.1)	TKT	1.60559	4.9808	0.131833	0.694909
523	Mitochondrial-processing peptidase subunit alpha (Alpha-MPP) (Inactive zinc metalloprotease alpha) (P-55)	PMPCA INPP5E KIAA0123 MPPA	3.76976	43.3698	0.131899	0.694909
524	Aminoacyl tRNA synthase complex-interacting multifunctional protein 2 (Multisynthase complex auxiliary component p38) (Protein JTV-1)	NA	3.13193	22.9183	0.132291	0.694909
525	Alpha-mannosidase 2 (EC 3.2.1.114) (Golgi alpha-mannosidase II) (AMan II) (Man II) (Mannosidase alpha class 2A member 1) (Mannosyl-oligosaccharide 1,3-1,6-alpha-mannosidase)	MAN2A1 MANA2	-2.279	0.102386	0.132304	0.694909
526	Protein NCBP2AS2 (Hypoxia-induced angiogenesis regulator) (NCBP2 antisense gene protein 2)	NCBP2AS2 HIAR	0.343509	1.40989	0.132452	0.694909
527	cAMP-dependent protein kinase catalytic subunit beta (EC 2.7.11.11)	NA	-4.1525	0.0157251	0.132687	0.694909
528	Epididymis secretory sperm binding protein	NA	-4.08452	0.0168312	0.133766	0.695181
529	ELAV-like protein 1 (Hu-antigen R) (HuR)	ELAVL1 HUR	2.34815	10.4662	0.134365	0.695181
530	Periostin isoform thy6	NA	0.594634	1.81237	0.134431	0.695181
531	ER membrane protein complex subunit 8 (Neighbor of COX4) (Protein FAM158B)	EMC8 C16orf2 C16orf4 COX4AL COX4NB FAM158B NOC4	3.09905	22.1769	0.134811	0.695181
532	cDNA FLJ58042, highly similar to Protein NipSnap1	NA	2.22189	9.22474	0.134901	0.695181
533	Carcinoembryonic antigen-related cell adhesion molecule 5 (Carcinoembryonic antigen-related cell adhesion molecule 5, isoform CRA_a)	CEACAM5 hCG_1642477	1.10394	3.01603	0.134927	0.695181
534	cDNA, FLJ94121, highly similar to Homo sapiens stromal antigen 2 (STAG2), mRNA	NA	0.982983	2.67242	0.134973	0.695181
535	Catechol O-methyltransferase (EC 2.1.1.6)	COMT	-4.60967	0.00995509	0.135023	0.695181
536	DNA ligase (EC 6.5.1.1)	NA	-3.97726	0.0187369	0.135066	0.695181
537	PEST proteolytic signal-containing nuclear protein (PCNP) (PEST-containing nuclear protein)	PCNP	1.29177	3.63923	0.135411	0.695181
538	X 004 protein	NA	-6.69148	0.00124144	0.135651	0.695181
539	Transmembrane protein 205 (Fragment)	TMEM205	1.93209	6.90393	0.135762	0.695181
540	40S ribosomal protein S15	RPS15	0.999024	2.71563	0.136112	0.695685
541	Reticulocalbin-1	RCN1 RCN	1.84881	6.35227	0.137122	0.696651
542	Catenin beta-1	CTNNB1	2.89698	18.1194	0.137139	0.696651
543	60S ribosomal protein L23a (Large ribosomal subunit protein uL23)	RPL23A	1.36709	3.92393	0.137429	0.696651
544	T-box transcription factor TBX4 (Fragment)	TBX4	-7.3497	0.000642786	0.137642	0.696651
545	Actin, alpha cardiac muscle 1 (Alpha-cardiac actin) [Cleaved into: Actin, alpha cardiac muscle 1, intermediate form]	ACTC1 ACTC	-2.07403	0.125678	0.138003	0.696651
546	cDNA FLJ54590, highly similar to KH domain-containing, RNA-binding, signaltransduction-associated protein 1	NA	3.57638	35.744	0.138274	0.696651
547	cDNA FLJ55140, highly similar to SPARC-like protein 1	NA	-2.3155	0.098717	0.13831	0.696651
548	PDZ and LIM domain protein 3	PDLIM3	-2.09732	0.122785	0.138499	0.696651
549	Dynein assembly factor 5, axonemal (HEAT repeat-containing protein 2)	DNAAF5 HEATR2	-2.38374	0.0922054	0.138885	0.696651
550	V-type proton ATPase catalytic subunit A (V-ATPase subunit A) (EC 7.1.2.2) (V-ATPase 69 kDa subunit) (Vacuolar ATPase isoform VA68) (Vacuolar proton pump subunit alpha)	ATP6V1A ATP6A1 ATP6V1A1 VPP2	-6.14024	0.00215441	0.139309	0.696651
551	Keratin, type I cuticular Ha6 (Hair keratin, type I Ha6) (Keratin-36) (K36)	KRT36 HHA6 HKA6 KRTHA6	0.165624	1.18013	0.139435	0.696651
552	Adenylosuccinate synthetase isozyme 2 (AMPSase 2) (AdSS 2) (EC 6.3.4.4) (Adenylosuccinate synthetase, acidic isozyme) (Adenylosuccinate synthetase, liver isozyme) (L-type adenylosuccinate synthetase) (IMP--aspartate ligase 2)	ADSS ADSS2	-2.65557	0.0702587	0.139503	0.696651
553	14-3-3 protein theta (14-3-3 protein T-cell) (14-3-3 protein tau) (Protein HS1)	YWHAQ	5.61771	275.258	0.139583	0.696651
554	Biphenyl hydrolase-like (Serine hydrolase breast epithelial mucin-associated antigen), isoform CRA_d	BPHL hCG_22877	1.36744	3.92528	0.139842	0.696685
555	Endothelial differentiation-related factor 1 (EDF-1) (Multiprotein-bridging factor 1) (MBF1)	EDF1	1.48718	4.42461	0.140519	0.697436
556	Polyribonucleotide nucleotidyltransferase 1, mitochondrial (EC 2.7.7.8) (3'-5' RNA exonuclease OLD35) (PNPase old-35) (Polynucleotide phosphorylase 1) (PNPase 1) (Polynucleotide phosphorylase-like protein)	PNPT1 PNPASE	5.13019	169.049	0.140638	0.697436
557	cDNA FLJ10506 fis, clone NT2RP2000510	NA	-1.74853	0.17403	0.141214	0.697436
558	Signal peptidase complex catalytic subunit SEC11 (EC 3.4.21.89)	SEC11C SEC11L3 hCG_33729	-2.19181	0.111714	0.141635	0.697436
559	Queuosine salvage protein	C9orf64	-2.83555	0.0586863	0.142273	0.697436
560	Cysteine-rich protein 1 (CRP-1) (Cysteine-rich heart protein) (CRHP) (hCRHP) (Cysteine-rich intestinal protein) (CRIP)	CRIP1 CRIP CRP1	1.70659	5.51014	0.142536	0.697436
561	MYO9B variant protein (Fragment)	MYO9B variant protein	-2.74265	0.0643992	0.142801	0.697436
562	Beta-glucuronidase (EC 3.2.1.31)	NA	-3.30084	0.0368524	0.142903	0.697436
563	Non-specific serine/threonine protein kinase (EC 2.7.11.1) (Fragment)	RPS6KA4	0.950499	2.587	0.143185	0.697436
564	Coiled-coil domain-containing protein 22	CCDC22 CXorf37 JM1	-2.82281	0.0594389	0.143259	0.697436
565	60S ribosomal protein L28 (Large ribosomal subunit protein eL28)	RPL28	0.927718	2.52873	0.143323	0.697436
566	Galectin (Fragment)	LGALS2	-1.79746	0.16572	0.143642	0.697436
567	cDNA FLJ53891, highly similar to Adenylosuccinate lyase	NA	-2.45355	0.0859879	0.143729	0.697436
568	Beta globin (Fragment)	NA	-1.90621	0.148642	0.143842	0.697436
569	28S ribosomal protein S17, mitochondrial (Fragment)	MRPS17	1.8167	6.1515	0.144026	0.697436
570	Epithelial-stromal interaction protein 1	EPSTI1	-3.19078	0.0411396	0.144532	0.697436
571	HCG2043421, isoform CRA_b	hCG_2043421	-1.89706	0.150009	0.144852	0.697436
572	Ubiquitin carboxyl-terminal hydrolase 7 (EC 3.4.19.12) (Ubiquitin thioesterase 7) (Ubiquitin-specific-processing protease 7)	NA	2.46268	11.7362	0.144958	0.697436
573	Carbonic anhydrase (EC 4.2.1.1)	HEL-S-282	-2.36561	0.0938916	0.144992	0.697436
574	Histone H2AX (H2a/x) (Histone H2A.X)	H2AX H2AFX	0.76846	2.15644	0.145046	0.697436
575	Apolipoprotein L, 2, isoform CRA_a	APOL2 hCG_41449	-2.95381	0.0521405	0.145703	0.699375
576	Voltage-dependent anion-selective channel protein 3 (VDAC-3) (hVDAC3) (Outer mitochondrial membrane protein porin 3)	VDAC3	1.13991	3.12649	0.14681	0.702864
577	All-trans-retinol 13,14-reductase (EC 1.3.99.23) (All-trans-13,14-dihydroretinol saturase) (RetSat) (PPAR-alpha-regulated and starvation-induced gene protein)	RETSAT PPSIG UNQ439/PRO872	-2.22632	0.107924	0.146998	0.702864
578	RNA helicase (EC 3.6.4.13)	DDX17	4.76633	117.488	0.147194	0.702864
579	40S ribosomal protein S26 (Small ribosomal subunit protein eS26)	RPS26	1.25468	3.50672	0.14795	0.70356
580	Actin, alpha skeletal muscle (Alpha-actin-1) [Cleaved into: Actin, alpha skeletal muscle, intermediate form]	ACTA1 ACTA	-2.42825	0.088191	0.148422	0.70356
581	cDNA FLJ46277 fis, clone TESTI4029731	NA	2.50338	12.2237	0.148447	0.70356
582	39S ribosomal protein L30, mitochondrial (L30mt) (MRP-L30) (39S ribosomal protein L28, mitochondrial) (L28mt) (MRP-L28) (Mitochondrial large ribosomal subunit protein uL30m)	MRPL30 MRPL28 RPML28 HSPC249	1.64975	5.2057	0.148716	0.70356
583	Cathepsin G (CG) (EC 3.4.21.20)	CTSG	0.681624	1.97709	0.148847	0.70356
584	Transaldolase (EC 2.2.1.2)	TALDO1 TAL TALDO TALDOR	2.70042	14.886	0.149071	0.70356
585	DIP2B protein (Fragment)	DIP2B	4.25962	70.7834	0.149124	0.70356
586	cDNA FLJ60139, highly similar to Homo sapiens HIV TAT specific factor 1 (HTATSF1), mRNA	NA	2.41996	11.2454	0.149527	0.704255
587	Vacuolar-sorting protein SNF8 (ELL-associated protein of 30 kDa) (ESCRT-II complex subunit VPS22) (hVps22)	SNF8 EAP30	-2.65414	0.0703596	0.150341	0.70669
588	IGL c1931_light_IGKV3-20_IGKJ3 (Fragment)	NA	1.89922	6.68071	0.150556	0.70669
589	60S ribosomal protein L27 (Large ribosomal subunit protein eL27)	RPL27	1.56931	4.80331	0.15146	0.707171
590	Integrin beta	NA	0.751909	2.12105	0.152195	0.707171
591	L-lactate dehydrogenase B chain (LDH-B) (EC 1.1.1.27) (LDH heart subunit) (LDH-H) (Renal carcinoma antigen NY-REN-46)	LDHB	-2.89127	0.0555059	0.152296	0.707171
592	40S ribosomal protein S7 (Small ribosomal subunit protein eS7)	RPS7	1.06293	2.89485	0.152494	0.707171
593	Phospholipase A-2-activating protein (PLA2P) (PLAP)	PLAA PLAP	1.56013	4.75943	0.15274	0.707171
594	Putative nucleoside diphosphate kinase (NDK) (NDP kinase) (EC 2.7.4.6)	NME2P1	-2.46606	0.0849186	0.152839	0.707171
595	Fructose-bisphosphate aldolase (EC 4.1.2.13)	NA	0.942378	2.56608	0.15284	0.707171
596	Ubiquitin-fold modifier 1	UFM1 C13orf20 BM-002	1.78274	5.94611	0.153011	0.707171
597	Actin-binding LIM protein 1	ABLIM1	1.78802	5.97761	0.153467	0.707171
598	Laminin subunit alpha-5 (Laminin-10 subunit alpha) (Laminin-11 subunit alpha) (Laminin-15 subunit alpha)	LAMA5 KIAA0533 KIAA1907	-4.08602	0.016806	0.154013	0.707171
599	39S ribosomal protein L50, mitochondrial (L50mt) (MRP-L50) (Mitochondrial large ribosomal subunit protein mL50)	MRPL50	1.67776	5.35354	0.154223	0.707171
600	Serine/arginine-rich-splicing factor 6	SRSF6	1.44329	4.23462	0.154623	0.707171
601	Caveolin	CAV1	-1.57387	0.207241	0.154652	0.707171
602	Vesicle-associated membrane protein-associated protein A	NA	3.4796	32.4468	0.154886	0.707171
603	Stathmin	STMN1	1.48151	4.39959	0.155383	0.707171
604	Serine/arginine-rich-splicing factor 7 (Splicing factor, arginine/serine-rich 7, 35kDa, isoform CRA_a)	SRSF7 SFRS7 hCG_15878	1.92755	6.87262	0.155634	0.707171
605	Intelectin 1 (Intelectin variant)	ITLN1	-2.8829	0.0559724	0.155826	0.707171
606	Mitochondrial nucleoid factor 1 (Mitochondrial protein M19) (Ubiquinol-cytochrome-c reductase complex assembly factor 2)	UQCC2	2.47195	11.8455	0.1563	0.707171
607	WD repeat and FYVE domain-containing protein 3 (Autophagy-linked FYVE protein) (Alfy)	WDFY3 KIAA0993	-1.35909	0.256895	0.156492	0.707171
608	Villin-1	VIL1 VIL	2.49613	12.1355	0.156602	0.707171
609	Complement C1q tumor necrosis factor-related protein 7 (Fragment)	C1QTNF7	1.23515	3.43891	0.156642	0.707171
610	ERO1-like protein alpha (ERO1-L) (ERO1-L-alpha) (EC 1.8.4.-) (Endoplasmic oxidoreductin-1-like protein) (Endoplasmic reticulum oxidoreductase alpha) (Oxidoreductin-1-L-alpha)	ERO1A ERO1L UNQ434/PRO865	3.96716	52.8343	0.156654	0.707171
611	HCG24991, isoform CRA_a	hCG_24991	-4.7788	0.00840608	0.156858	0.707171
612	Delta-1-pyrroline-5-carboxylate synthase (P5CS) (Aldehyde dehydrogenase family 18 member A1) [Includes: Glutamate 5-kinase (GK) (EC 2.7.2.11) (Gamma-glutamyl kinase); Gamma-glutamyl phosphate reductase (GPR) (EC 1.2.1.41) (Glutamate-5-semialdehyde dehydrogenase) (Glutamyl-gamma-semialdehyde dehydrogenase)]	ALDH18A1 GSAS P5CS PYCS	1.40583	4.07892	0.157325	0.707171
613	Nuclear factor NF-kappa-B p105 subunit (DNA-binding factor KBF1) (EBP-1) (Nuclear factor of kappa light polypeptide gene enhancer in B-cells 1) [Cleaved into: Nuclear factor NF-kappa-B p50 subunit]	NFKB1	-4.46138	0.0115465	0.157643	0.707171
614	Charged multivesicular body protein 2b (Fragment)	CHMP2B	3.16348	23.6529	0.157661	0.707171
615	N-acyl-L-amino-acid amidohydrolase (EC 3.5.1.14)	ACY1	2.01635	7.51087	0.157755	0.707171
616	Pinin	NA	5.02085	151.54	0.158127	0.707171
617	NADH dehydrogenase [ubiquinone] iron-sulfur protein 3, mitochondrial (EC 7.1.1.2) (Complex I-30kD) (CI-30kD) (NADH-ubiquinone oxidoreductase 30 kDa subunit)	NDUFS3	-4.25007	0.0142632	0.15831	0.707171
618	T-complex protein 1 subunit delta	NA	3.0367	20.8363	0.158823	0.707171
619	Protein crumbs homolog 2 (Crumbs-like protein 2)	CRB2	1.96037	7.10192	0.158972	0.707171
620	Cytochrome c oxidase subunit 2	COX2	-2.65065	0.0706055	0.159023	0.707171
621	cDNA FLJ20106 fis, clone COL04830	NA	-2.37607	0.0929146	0.159174	0.707171
622	Succinate--CoA ligase [GDP-forming] subunit beta, mitochondrial (EC 6.2.1.4) (GTP-specific succinyl-CoA synthetase subunit beta) (G-SCS) (GTPSCS) (Succinyl-CoA synthetase beta-G chain) (SCS-betaG)	SUCLG2	-2.76648	0.0628827	0.15952	0.707171
623	Trefoil factor 3	TFF3	-1.72072	0.178936	0.159626	0.707171
624	Moesin (Membrane-organizing extension spike protein)	MSN	-3.12882	0.0437693	0.160848	0.708494
625	Genetic suppressor element 1 (Fragment)	GSE1	3.37236	29.1472	0.160867	0.708494
626	Fascin (55 kDa actin-bundling protein) (Singed-like protein) (p55)	FSCN1 FAN1 HSN SNL	1.7085	5.52067	0.160897	0.708494
627	L-lactate dehydrogenase A chain (LDH-A) (EC 1.1.1.27) (Cell proliferation-inducing gene 19 protein) (LDH muscle subunit) (LDH-M) (Renal carcinoma antigen NY-REN-59)	LDHA PIG19	4.84158	126.669	0.160951	0.708494
628	Epididymis secretory sperm binding protein	NA	4.36793	78.8804	0.161665	0.709664
629	Ig heavy chain variable region (Fragment)	IgH	-2.40119	0.0906101	0.161913	0.709664
630	RNA-binding protein 12 (RNA-binding motif protein 12) (SH3/WW domain anchor protein in the nucleus) (SWAN)	RBM12 KIAA0765 HRIHFB2091	3.33049	27.9521	0.162114	0.709664
631	Epoxide hydrolase 1 (EC 3.3.2.9) (Epoxide hydratase) (Microsomal epoxide hydrolase) (mEH)	EPHX1 EPHX EPOX	-3.08177	0.0458778	0.162246	0.709664
632	Myeloid cell nuclear differentiation antigen	MNDA	0.587017	1.79862	0.162773	0.710843
633	60S ribosomal protein L36 (Large ribosomal subunit protein eL36)	RPL36	1.34632	3.84327	0.164033	0.71486
634	Tyrosine-protein kinase (EC 2.7.10.2)	SYK hCG_29698	1.82912	6.22838	0.164431	0.71486
635	25-hydroxyvitamin D-1 alpha hydroxylase, mitochondrial (Fragment)	CYP27B1	1.91574	6.792	0.16447	0.71486
636	60S ribosomal protein L24 (Ribosomal protein L24, isoform CRA_e)	RPL24 hCG_2023003	1.56062	4.76177	0.164799	0.715163
637	60S ribosomal protein L8 (Large ribosomal subunit protein uL2)	RPL8	0.895011	2.44736	0.16543	0.716244
638	Complex I-9kD (NADH dehydrogenase [ubiquinone] flavoprotein 3, mitochondrial) (NADH-ubiquinone oxidoreductase 9 kDa subunit)	NA	2.78682	16.2293	0.165566	0.716244
639	Complex I-SGDH (NADH dehydrogenase [ubiquinone] 1 beta subcomplex subunit 5, mitochondrial) (NADH-ubiquinone oxidoreductase SGDH subunit) (Fragment)	NDUFB5 hCG_1787208	-2.06319	0.127048	0.166022	0.717091
640	cDNA FLJ50220, weakly similar to Calcofluor white hypersensitive protein	NA	0.725384	2.06552	0.166561	0.718264
641	Branched-chain-amino-acid aminotransferase, mitochondrial (BCAT(m)) (EC 2.6.1.42) (Placental protein 18) (PP18)	BCAT2 BCATM BCT2 ECA40	-5.53174	0.00395911	0.166954	0.718264
642	cDNA FLJ77205, highly similar to Homo sapiens hect domain and RLD 4 (HERC4), transcript variant 2, mRNA (Fragment)	NA	0.95019	2.5862	0.167074	0.718264
643	Zinc finger protein 879	ZNF879	2.16268	8.69439	0.167494	0.718369
644	Endoribonuclease LACTB2 (EC 3.1.27.-) (Beta-lactamase-like protein 2)	LACTB2 CGI-83	1.58452	4.87697	0.16773	0.718369
645	cDNA FLJ54419, highly similar to Synaptopodin-2	NA	-2.4379	0.0873445	0.168527	0.718369
646	Oxysterol-binding protein	NA	-2.50165	0.0819498	0.168874	0.718369
647	Cytochrome b-c1 complex subunit Rieske, mitochondrial (EC 7.1.1.8)	NA	-2.5741	0.0762226	0.168976	0.718369
648	IG c1199_light_IGLV2-14_IGLJ3 (Fragment)	NA	3.57898	35.837	0.16905	0.718369
649	Mutant myeloid differentiation primary response 88 (Fragment)	MYD88	2.02558	7.5805	0.16926	0.718369
650	Acyl-CoA-binding protein (ACBP) (Diazepam-binding inhibitor) (DBI) (Endozepine) (EP)	DBI	1.30342	3.68185	0.16942	0.718369
651	Uncharacterized protein	NA	-1.81832	0.162299	0.169441	0.718369
652	Caspase-7 (Fragment)	CASP7	2.39719	10.9923	0.16976	0.718616
653	UDP-glucose 4-epimerase (EC 5.1.3.2) (Galactowaldenase) (UDP-N-acetylgalactosamine 4-epimerase) (UDP-GalNAc 4-epimerase) (UDP-N-acetylglucosamine 4-epimerase) (UDP-GlcNAc 4-epimerase) (EC 5.1.3.7) (UDP-galactose 4-epimerase)	GALE	2.15686	8.64393	0.17002	0.718616
654	Prostaglandin E synthase 3 (EC 5.3.99.3) (Cytosolic prostaglandin E2 synthase) (cPGES) (Hsp90 co-chaperone) (Progesterone receptor complex p23) (Telomerase-binding protein p23)	PTGES3 P23 TEBP	1.31736	3.73356	0.170628	0.719027
655	Collagen alpha-1(III) chain	COL3A1	0.316046	1.37169	0.171031	0.719027
656	40S ribosomal protein S11 (Small ribosomal subunit protein uS17)	RPS11	0.760396	2.13912	0.17108	0.719027
657	Non-specific serine/threonine protein kinase (EC 2.7.11.1) (Fragment)	NA	3.77188	43.4617	0.171701	0.719027
658	Small nuclear ribonucleoprotein Sm D2 (Sm-D2) (snRNP core protein D2)	SNRPD2 SNRPD1	1.96539	7.1377	0.172086	0.719027
659	Desmin	DES	-1.631	0.195733	0.172349	0.719027
660	Eukaryotic translation initiation factor 4E type 2 (cDNA FLJ59146, moderately similar to Eukaryotic translation initiation factor 4E type 3)	EIF4E2	1.57813	4.84591	0.172559	0.719027
661	POLDIP3 protein (Fragment)	POLDIP3	3.79578	44.5131	0.17277	0.719027
662	60S ribosomal protein L21 (Large ribosomal subunit protein eL21)	RPL21	1.41491	4.1161	0.173302	0.719027
663	Apoptosis-inducing factor 1, mitochondrial (EC 1.6.99.-) (Programmed cell death protein 8)	AIFM1 AIF PDCD8	1.18346	3.26564	0.173357	0.719027
664	Actin-like protein (Fragment)	ACT	-1.34768	0.259842	0.173374	0.719027
665	39S ribosomal protein L2, mitochondrial	MRPL2	2.11598	8.29774	0.173743	0.719027
666	Acidic (Leucine-rich) nuclear phosphoprotein 32 family, member B variant (Fragment)	NA	1.64747	5.1938	0.174142	0.719027
667	cDNA, FLJ93207, highly similar to Homo sapiens microtubule-associated protein 7 (MAP7), mRNA	NA	2.0993	8.16049	0.174715	0.719027
668	Proteasome subunit beta type-5 (EC 3.4.25.1) (Macropain epsilon chain) (Multicatalytic endopeptidase complex epsilon chain) (Proteasome chain 6) (Proteasome epsilon chain) (Proteasome subunit MB1) (Proteasome subunit X)	PSMB5 LMPX MB1 X	1.77038	5.87308	0.175021	0.719027
669	DnaJ homolog subfamily C member 13	DNAJC13	3.67556	39.4709	0.175456	0.719027
670	Proteasome endopeptidase complex (EC 3.4.25.1) (Fragment)	PSMB6	1.67509	5.33928	0.175802	0.719027
671	COMM domain-containing protein 1 (Fragment)	COMMD1	-3.9053	0.020135	0.175842	0.719027
672	40S ribosomal protein S27 (Metallopan-stimulin 1) (MPS-1) (Small ribosomal subunit protein eS27)	RPS27 MPS1	1.72963	5.63858	0.176667	0.719027
673	Aminopeptidase N (AP-N) (hAPN) (EC 3.4.11.2) (Alanyl aminopeptidase) (Aminopeptidase M) (AP-M) (Microsomal aminopeptidase) (Myeloid plasma membrane glycoprotein CD13) (gp150) (CD antigen CD13)	ANPEP APN CD13 PEPN	-4.61357	0.00991631	0.17687	0.719027
674	HBS1-like protein (Fragment)	HBS1L	1.93998	6.95862	0.176946	0.719027
675	Surfeit locus protein 4	SURF4 RP11-244N20.4-004	3.26453	26.1679	0.177394	0.719027
676	Telomeric repeat-binding factor 2 (TTAGGG repeat-binding factor 2) (Telomeric DNA-binding protein)	TERF2 TRBF2 TRF2	1.77959	5.92743	0.177444	0.719027
677	Eukaryotic translation initiation factor 2 subunit 3 (EC 3.6.5.3) (Eukaryotic translation initiation factor 2 subunit gamma X) (eIF-2-gamma X) (eIF-2gX)	EIF2S3 EIF2G	6.14602	466.854	0.177877	0.719027
678	NADH dehydrogenase [ubiquinone] iron-sulfur protein 6, mitochondrial (Complex I-13kD-A) (CI-13kD-A) (NADH-ubiquinone oxidoreductase 13 kDa-A subunit)	NDUFS6	1.89691	6.66524	0.177893	0.719027
679	Glucose-6-phosphate 1-dehydrogenase (EC 1.1.1.49) (Fragment)	G6PD	1.00496	2.7318	0.177898	0.719027
680	Pyrroline-5-carboxylate reductase 1, mitochondrial (Fragment)	PYCR1	1.50169	4.48927	0.178005	0.719027
681	IgG L chain	NA	-1.26413	0.282484	0.178246	0.719027
682	Alpha-methyl-acyl-CoA racemase IIAs	NA	1.67201	5.32283	0.178257	0.719027
683	Protein disulfide-isomerase A4 (EC 5.3.4.1) (Endoplasmic reticulum resident protein 70) (ER protein 70) (ERp70) (Endoplasmic reticulum resident protein 72) (ER protein 72) (ERp-72) (ERp72)	PDIA4 ERP70 ERP72	-2.66197	0.0698108	0.178324	0.719027
684	1-phosphatidylinositol 4,5-bisphosphate phosphodiesterase beta-1 (Fragment)	PLCB1	3.62476	37.5156	0.178325	0.719027
685	Polypyrimidine tract-binding protein 3 (Regulator of differentiation 1) (Rod1)	PTBP3 ROD1	4.77507	118.519	0.178805	0.719027
686	cDNA FLJ51492, highly similar to Arachidonate 15-lipoxygenase	NA	-1.40619	0.245076	0.178972	0.719027
687	cDNA FLJ57899, highly similar to Mitotic checkpoint protein BUB3	NA	2.21451	9.15688	0.17903	0.719027
688	Calcium-activated chloride channel regulator 1 (EC 3.4.-.-) (Calcium-activated chloride channel family member 1) (hCLCA1) (Calcium-activated chloride channel protein 1) (CaCC-1) (hCaCC-1)	CLCA1 CACC1	-4.78539	0.00835089	0.179236	0.719027
689	Myosin regulatory light polypeptide 9 (20 kDa myosin light chain) (LC20) (MLC-2C) (Myosin RLC) (Myosin regulatory light chain 2, smooth muscle isoform) (Myosin regulatory light chain 9) (Myosin regulatory light chain MRLC1)	MYL9 MLC2 MRLC1 MYRL2	-1.71547	0.17988	0.180672	0.721392
690	RBM1 (Fragment)	NA	3.24349	25.6231	0.180813	0.721392
691	Actin-depolymerizing factor (Brevin) (Gelsolin)	NA	-3.37655	0.0341651	0.181189	0.721392
692	Galectin-4 (Gal-4) (Antigen NY-CO-27) (L-36 lactose-binding protein) (L36LBP) (Lactose-binding lectin 4)	LGALS4	-3.12116	0.0441061	0.181562	0.721392
693	E3 ubiquitin-protein ligase TRIM13 (Fragment)	TRIM13	1.24697	3.47979	0.181571	0.721392
694	AP-3 complex subunit beta	NA	-4.97495	0.00690884	0.181949	0.721392
695	Ribosomal protein L19	RPL19	1.03036	2.80206	0.182339	0.721392
696	Exocyst complex component 2	NA	-3.63562	0.0263677	0.182376	0.721392
697	Lamina-associated polypeptide 2, isoforms beta/gamma (Thymopoietin, isoforms beta/gamma) (TP beta/gamma) (Thymopoietin-related peptide isoforms beta/gamma) (TPRP isoforms beta/gamma) [Cleaved into: Thymopoietin (TP) (Splenin); Thymopentin (TP5)]	TMPO LAP2	1.86105	6.43047	0.182974	0.721392
698	Heat shock-related 70 kDa protein 2 (Heat shock 70 kDa protein 2)	HSPA2	-2.28205	0.102075	0.183763	0.721392
699	Myosin-11 (Myosin heavy chain 11) (Myosin heavy chain, smooth muscle isoform) (SMMHC)	MYH11 KIAA0866	-2.9475	0.0524709	0.183789	0.721392
700	Proteasome inhibitor PI31 subunit (Fragment)	PSMF1	0.684016	1.98182	0.183856	0.721392
701	Xaa-Pro aminopeptidase 1	XPNPEP1	3.61769	37.2514	0.18391	0.721392
702	NADP-retinol dehydrogenase (EC 1.1.1.300)	RDH10	0.994333	2.70292	0.18397	0.721392
703	Allograft inflammatory factor 1 isoform 1 (Allograft inflammatory factor 1, isoform CRA_a)	AIF1 hCG_43680	-2.12647	0.119257	0.184108	0.721392
704	Periostin, osteoblast specific factor, isoform CRA_a	POSTN hCG_32814	0.587769	1.79997	0.184357	0.721392
705	cDNA FLJ90233 fis, clone NT2RM2000514, highly similar to F-box only protein 21	NA	-5.53663	0.00393978	0.184894	0.721392
706	39S ribosomal protein L22, mitochondrial (L22mt) (MRP-L22) (39S ribosomal protein L25, mitochondrial) (L25mt) (MRP-L25) (Mitochondrial large ribosomal subunit protein uL22m)	MRPL22 MRPL25 RPML25 HSPC158	1.66753	5.29906	0.184955	0.721392
707	Guanine nucleotide-binding protein subunit alpha-13 (G alpha-13) (G-protein subunit alpha-13)	GNA13	-4.77477	0.00844002	0.185027	0.721392
708	Immunoglobulin lambda constant 7 (Fragment)	IGLC7	0.567484	1.76382	0.185053	0.721392
709	Tyrosine--tRNA ligase, cytoplasmic (EC 6.1.1.1) (Tyrosyl-tRNA synthetase) (TyrRS) [Cleaved into: Tyrosine--tRNA ligase, cytoplasmic, N-terminally processed]	YARS1 YARS	1.72374	5.60547	0.185342	0.721499
710	Tubulin polymerization-promoting protein family member 3 (TPPP/p20)	TPPP3 CGI-38	1.07024	2.91608	0.185845	0.72244
711	Inosine triphosphate pyrophosphatase (ITPase) (Inosine triphosphatase) (EC 3.6.1.9) (Non-canonical purine NTP pyrophosphatase) (Non-standard purine NTP pyrophosphatase) (Nucleoside-triphosphate diphosphatase) (Nucleoside-triphosphate pyrophosphatase) (NTPase) (Putative oncogene protein hlc14-06-p)	ITPA C20orf37 My049 OK/SW-cl.9	-1.73282	0.176786	0.186449	0.723768
712	Type II inositol 1,4,5-trisphosphate 5-phosphatase	INPP5B	-1.32856	0.26486	0.187937	0.728521
713	Sialic acid synthase (N-acetylneuraminate synthase) (EC 2.5.1.56) (N-acetylneuraminate-9-phosphate synthase) (EC 2.5.1.57) (N-acetylneuraminic acid phosphate synthase) (N-acetylneuraminic acid synthase)	NANS SAS	-4.01592	0.0180263	0.188984	0.731169
714	Ribosome maturation protein SBDS	SBDS	-3.8149	0.0220399	0.18915	0.731169
715	Heterogeneous nuclear ribonucleoprotein A3 (hnRNP A3)	HNRNPA3 HNRPA3	2.51593	12.3782	0.190758	0.734772
716	40S ribosomal protein S23 (Small ribosomal subunit protein uS12)	RPS23	0.939855	2.55961	0.191096	0.734772
717	Ribose-5-phosphate isomerase (EC 5.3.1.6) (Phosphoriboisomerase)	RPIA RPI	1.59335	4.92021	0.191151	0.734772
718	AMP deaminase (EC 3.5.4.6)	AMPD2	2.89561	18.0946	0.191458	0.734772
719	DNA-directed RNA polymerases I and III subunit RPAC1 (Fragment)	POLR1C	2.19978	9.02305	0.191682	0.734772
720	Eukaryotic translation initiation factor 4E (eIF-4E) (eIF4E) (eIF-4F 25 kDa subunit) (mRNA cap-binding protein)	EIF4E EIF4EL1 EIF4F	2.03227	7.63139	0.191801	0.734772
721	HCG1774691, isoform CRA_a (Fragment)	hCG_1774691	1.05225	2.8641	0.191946	0.734772
722	cDNA FLJ59617, highly similar to DCC-interacting protein 13 beta	NA	-4.52503	0.0108344	0.192813	0.737069
723	Histone H2A type 2-B (H2A-clustered histone 21)	H2AC21 HIST2H2AB	1.06157	2.8909	0.193532	0.738087
724	N-alpha-acetyltransferase 15, NatA auxiliary subunit	NAA15	3.29302	26.924	0.194149	0.738087
725	Ubiquitin-like domain-containing CTD phosphatase 1 (EC 3.1.3.16) (Nuclear proteasome inhibitor UBLCP1)	UBLCP1	-2.72427	0.0655938	0.194274	0.738087
726	26S proteasome regulatory subunit 8 (26S proteasome AAA-ATPase subunit RPT6) (Proteasome 26S subunit ATPase 5) (Proteasome subunit p45) (Thyroid hormone receptor-interacting protein 1) (TRIP1) (p45/SUG)	PSMC5 SUG1	-6.95479	0.000954051	0.194673	0.738087
727	RNA-binding protein 14 (Paraspeckle protein 2) (PSP2) (RNA-binding motif protein 14) (RRM-containing coactivator activator/modulator) (Synaptotagmin-interacting protein) (SYT-interacting protein)	RBM14 SIP	4.15733	63.9009	0.194691	0.738087
728	Acetyl-coenzyme A synthetase (EC 6.2.1.1)	ACSS1	1.78391	5.95309	0.194856	0.738087
729	Beta-1 metal-binding globulin (Serotransferrin) (Siderophilin)	HEL-S-71p	-1.90905	0.148222	0.194951	0.738087
730	Cactin (Renal carcinoma antigen NY-REN-24)	CACTIN C19orf29	2.36122	10.6039	0.19573	0.739011
731	cDNA, FLJ94608, Homo sapiens reticulon 4 interacting protein 1 (RTN4IP1), mRNA	NA	5.62299	276.716	0.195991	0.739011
732	Deoxynucleotidyltransferase terminal-interacting protein 1 (Terminal deoxynucleotidyltransferase-interacting factor 1) (Fragment)	DNTTIP1	3.63066	37.7376	0.196129	0.739011
733	F-actin-capping protein subunit alpha-2 (CapZ alpha-2)	CAPZA2	-3.61054	0.0270371	0.196266	0.739011
734	Annexin	ANXA3	1.04453	2.84206	0.196934	0.739327
735	Carboxylic ester hydrolase (EC 3.1.1.-)	NA	-2.58759	0.0752012	0.197146	0.739327
736	cDNA FLJ75187, highly similar to Homo sapiens nap1 P120	NA	2.52304	12.4665	0.197154	0.739327
737	SAP domain-containing ribonucleoprotein (Cytokine-induced protein of 29 kDa) (Nuclear protein Hcc-1) (Proliferation-associated cytokine-inducible protein CIP29)	SARNP HCC1 HSPC316	1.5308	4.62186	0.19766	0.740219
738	SHC-transforming protein 1 (Src homology 2 domain-containing-transforming protein C1)	SHC1	2.31746	10.1498	0.198045	0.740313
739	Signal transducer and activator of transcription	NA	-2.12552	0.11937	0.198234	0.740313
740	5-aminoimidazole-4-carboxamide ribonucleotide formyltransferase (EC 2.1.2.3) (EC 3.5.4.10) (AICAR transformylase) (AICAR transformylase/inosine monophosphate cyclohydrolase) (Bifunctional purine biosynthesis protein ATIC) (IMP synthase) (Inosinicase) (Phosphoribosylaminoimidazolecarboxamide formyltransferase)	NA	3.44671	31.397	0.19852	0.740313
741	DUF3456 domain-containing protein (Fragment)	NA	1.0871	2.96566	0.199247	0.740313
742	Uncharacterized protein DKFZp686O1631 (Fragment)	DKFZp686O1631	2.51343	12.3472	0.199302	0.740313
743	Integrin alpha 3 isoform b, variant (Fragment)	NA	-2.17067	0.114102	0.199435	0.740313
744	START domain-containing protein 10 (Fragment)	STARD10	2.23461	9.34284	0.200376	0.740313
745	ATP synthase subunit O, mitochondrial (Oligomycin sensitivity conferral protein)	ATP5PO	-3.61318	0.0269659	0.200381	0.740313
746	Proteasome subunit beta (EC 3.4.25.1)	PSMB7	1.82104	6.1783	0.200504	0.740313
747	BRCA2 and CDKN1A-interacting protein	NA	2.17416	8.79478	0.200528	0.740313
748	cDNA FLJ78528, highly similar to Homo sapiens vacuolar protein sorting 4B (yeast) (VPS4B), mRNA	NA	-4.47206	0.0114238	0.200635	0.740313
749	L-amino-acid oxidase (LAAO) (LAO) (EC 1.4.3.2) (Interleukin-4-induced protein 1) (IL4-induced protein 1) (Protein Fig-1) (hFIG1)	IL4I1 FIG1 UNQ636/PRO1265	-1.75212	0.173406	0.201031	0.740781
750	Transcription factor-like protein 4 isoform alpha variant (Fragment)	NA	2.28845	9.85965	0.201614	0.741632
751	Protein transport protein Sec24C (SEC24-related protein C)	SEC24C KIAA0079	2.75486	15.7189	0.201799	0.741632
752	Eukaryotic translation initiation factor 3 subunit C (eIF3c) (Eukaryotic translation initiation factor 3 subunit 8) (eIF3 p110)	EIF3C EIF3S8	4.81153	122.919	0.202478	0.743138
753	Protein PRRC2C	PRRC2C	3.16389	23.6625	0.202978	0.743341
754	Probable ATP-dependent RNA helicase DDX46 (EC 3.6.4.13) (DEAD box protein 46) (PRP5 homolog)	DDX46 KIAA0801	2.5442	12.733	0.203072	0.743341
755	Endoplasmic reticulum-Golgi intermediate compartment protein 3 (Fragment)	ERGIC3	1.48812	4.42877	0.203942	0.744328
756	cDNA, FLJ93394, highly similar to Homo sapiens anterior gradient 2 homolog (Xenopus laevis) (AGR2), mRNA	NA	-1.65901	0.190328	0.204353	0.744328
757	TBC1 domain family member 30	TBC1D30	0.98123	2.66773	0.204391	0.744328
758	Probable maltase-glucoamylase 2 (Maltase-glucoamylase (alpha-glucosidase) pseudogene) [Includes: Glucoamylase (EC 3.2.1.3) (Glucan 1,4-alpha-glucosidase)]	MGAM2	0.808624	2.24482	0.204421	0.744328
759	Arginine and glutamate-rich protein 1	ARGLU1	1.86768	6.47329	0.205127	0.74531
760	Apolipoprotein E (Fragment)	APOE	0.510197	1.66562	0.20523	0.74531
761	Protein Niban 2 (Meg-3) (Melanoma invasion by ERK) (MINERVA) (Niban-like protein 1) (Protein FAM129B)	NIBAN2 C9orf88 FAM129B	2.92485	18.6314	0.205685	0.74598
762	RuvB-like helicase (EC 3.6.4.12) (Fragment)	RUVBL1	-4.87101	0.00766558	0.20662	0.747034
763	Paraplegin (Fragment)	SPG7	6.48654	656.25	0.207156	0.747034
764	Clustered mitochondria protein homolog (Fragment)	CLUH	-4.28758	0.0137382	0.207435	0.747034
765	Phosphoglycerate kinase 1 (EC 2.7.2.3) (Cell migration-inducing gene 10 protein) (Primer recognition protein 2) (PRP 2)	PGK1 PGKA MIG10 OK/SW-cl.110	2.90564	18.2769	0.207537	0.747034
766	Glutamyl-tRNA synthetase (EC 6.1.1.17)	NA	0.810626	2.24931	0.207625	0.747034
767	Acyl-coenzyme A oxidase	ACOX1 hCG_1776087	1.48018	4.39372	0.207702	0.747034
768	Zymogen granule membrane protein 16 (Zymogen granule protein 16) (hZG16) (Secretory lectin ZG16)	ZG16	-7.32563	0.000658443	0.20787	0.747034
769	Protein FAM50A (Protein HXC-26) (Protein XAP-5)	FAM50A DXS9928E HXC26 XAP5	2.38962	10.9094	0.208258	0.747453
770	40S ribosomal protein S6 (Phosphoprotein NP33) (Small ribosomal subunit protein eS6)	RPS6 OK/SW-cl.2	1.24311	3.46637	0.208808	0.747742
771	Lactotransferrin (Fragment)	LTF	0.499669	1.64817	0.209083	0.747742
772	Metastasis-associated protein MTA2 (Metastasis-associated 1-like 1) (MTA1-L1 protein) (p53 target protein in deacetylase complex)	MTA2 MTA1L1 PID	2.19723	9.00004	0.209151	0.747742
773	Ran GTPase-activating protein 1 (RanGAP1)	RANGAP1 KIAA1835 SD	-5.25759	0.00520785	0.209523	0.747891
774	Cleavage and polyadenylation-specificity factor subunit 7 (Fragment)	CPSF7	2.21673	9.17731	0.209735	0.747891
775	Vimentin	VIM	-1.76364	0.171419	0.21023	0.748689
776	60S ribosomal protein L13 (Breast basic conserved protein 1) (Large ribosomal subunit protein eL13)	RPL13 BBC1 OK/SW-cl.46	0.801866	2.2297	0.211065	0.749761
777	M-phase phosphoprotein 8 (Fragment)	MPHOSPH8	-4.1775	0.0153368	0.211342	0.749761
778	Selenocysteine lyase	SCLY	-3.39641	0.0334934	0.21214	0.749761
779	Cap-specific mRNA (nucleoside-2'-O-)-methyltransferase 1 (EC 2.1.1.57) (Cap methyltransferase 1) (Cap1 2'O-ribose methyltransferase 1) (MTr1) (hMTr1) (FtsJ methyltransferase domain-containing protein 2) (Interferon-stimulated gene 95 kDa protein) (ISG95)	CMTR1 FTSJD2 KIAA0082 MTR1	5.38755	218.667	0.212166	0.749761
780	Transgelin (22 kDa actin-binding protein) (Protein WS3-10) (Smooth muscle protein 22-alpha) (SM22-alpha)	TAGLN SM22 WS3-10	-1.19648	0.302256	0.212374	0.749761
781	Sorting nexin-12	SNX12	1.93367	6.91486	0.212418	0.749761
782	Protein TSSC4	TSSC4	2.88051	17.8234	0.212432	0.749761
783	Chymase (EC 3.4.21.39) (Alpha-chymase) (Mast cell protease I)	CMA1 CYH CYM	-2.53672	0.0791253	0.213567	0.751627
784	Hydroxyacylglutathione hydrolase, mitochondrial (Fragment)	HAGH	-3.24218	0.0390784	0.213624	0.751627
785	60S ribosomal protein L18a (Large ribosomal subunit protein eL20)	RPL18A	1.0523	2.86423	0.213844	0.751627
786	cDNA FLJ46506 fis, clone THYMU3030752, highly similar to BTB/POZ domain-containing protein KCTD12	NA	-1.62422	0.197065	0.214873	0.751627
787	Transmembrane protein 209	TMEM209	0.892665	2.44163	0.215126	0.751627
788	IgGFc-binding protein	FCGBP	-4.7757	0.00843218	0.215809	0.751627
789	Tr-type G domain-containing protein	NA	-2.35569	0.0948284	0.215967	0.751627
790	60S ribosomal protein L32 (Fragment)	RPL32	1.08001	2.94471	0.215992	0.751627
791	SH3 domain-binding glutamic acid-rich-like protein	SH3BGRL	-1.60242	0.201409	0.216242	0.751627
792	60S ribosomal protein L3 (HIV-1 TAR RNA-binding protein B) (TARBP-B) (Large ribosomal subunit protein uL3)	RPL3 OK/SW-cl.32	1.97219	7.18639	0.21633	0.751627
793	Nicotinate-nucleotide pyrophosphorylase [carboxylating] (EC 2.4.2.19) (Quinolinate phosphoribosyltransferase [decarboxylating]) (QAPRTase) (QPRTase)	QPRT	2.06493	7.88473	0.216953	0.751627
794	Prosaposin (Proactivator polypeptide) [Cleaved into: Saposin-A (Protein A); Saposin-B-Val; Saposin-B (Cerebroside sulfate activator) (CSAct) (Dispersin) (Sphingolipid activator protein 1) (SAP-1) (Sulfatide/GM1 activator); Saposin-C (A1 activator) (Co-beta-glucosidase) (Glucosylceramidase activator) (Sphingolipid activator protein 2) (SAP-2); Saposin-D (Component C) (Protein C)]	PSAP GLBA SAP1	3.8711	47.9953	0.217439	0.751627
795	Peroxiredoxin-5 (EC 1.11.1.24)	HEL-S-55	1.03027	2.80182	0.218027	0.751627
796	Fatty acid-binding protein 12	FABP12	1.06205	2.89228	0.218285	0.751627
797	cDNA FLJ35079 fis, clone PLACE6005283, highly similar to Lysosome-associated membrane glycoprotein 1	NA	0.608057	1.83686	0.218883	0.751627
798	NSFL1 cofactor p47 (p97 cofactor p47)	NSFL1C	-2.8561	0.0574927	0.219045	0.751627
799	Signal recognition particle 19 kDa protein	SRP19	1.42012	4.13763	0.21906	0.751627
800	Methyl CpG binding protein 2 transcript variant 1	MECP2	-2.76628	0.0628953	0.219321	0.751627
801	Lysosomal acid lipase/cholesteryl ester hydrolase (Fragment)	LIPA	-1.22563	0.293574	0.219453	0.751627
802	Serine/arginine-rich-splicing factor 3	SRSF3	1.10546	3.02061	0.219718	0.751627
803	Transforming growth factor-beta-induced protein ig-h3 (Beta ig-h3) (Kerato-epithelin) (RGD-containing collagen-associated protein) (RGD-CAP)	TGFBI BIGH3	-2.03755	0.130347	0.219733	0.751627
804	60S ribosomal protein L13a (Fragment)	RPL13A	1.08404	2.95661	0.219819	0.751627
805	Coactosin-like protein	COTL1 CLP	-1.34352	0.260925	0.219946	0.751627
806	S100 calcium binding protein A13, isoform CRA_a (Fragment)	S100A13 hCG_1743761	-1.44334	0.236138	0.219986	0.751627
807	cDNA FLJ37836 fis, clone BRSSN2010587, weakly similar to Homo sapiens MDN1, midasin homolog (yeast) (MDN1), mRNA	NA	0.98299	2.67243	0.220212	0.751627
808	IGH + IGL c266_heavy_IGHV1-69_IGHD3-22_IGHJ4 (Fragment)	NA	2.42635	11.3175	0.220246	0.751627
809	60S ribosomal protein L37 (G1.16) (Large ribosomal subunit protein eL37)	RPL37	0.797381	2.21972	0.220425	0.751627
810	WD repeat and FYVE domain-containing protein 1 (Fragment)	WDFY1	-3.96966	0.0188799	0.220929	0.751627
811	Biogenesis of lysosome-related organelles complex 1 subunit 3 (BLOC-1 subunit 3)	BLOC1S3 BLOS3	1.70397	5.4957	0.221119	0.751627
812	Mimecan (Osteoglycin) (Osteoinductive factor) (OIF)	OGN OIF SLRR3A	-1.60911	0.200065	0.221355	0.751627
813	Protein O-glucosyltransferase 3 (EC 2.4.1.-) (KDEL motif-containing protein 2) (Protein O-xylosyltransferase POGLUT3) (EC 2.4.2.-)	POGLUT3 KDELC2 UNQ1904/PRO4350	-2.94102	0.0528119	0.22164	0.751627
814	Perilipin-1 (Lipid droplet-associated protein)	PLIN1 PERI PLIN	-1.06329	0.345316	0.22175	0.751627
815	60S ribosomal protein L5 (Large ribosomal subunit protein uL18)	RPL5 MSTP030	1.67414	5.33421	0.222318	0.751627
816	Fermitin family homolog 3 (Kindlin-3) (MIG2-like protein) (Unc-112-related protein 2)	FERMT3 KIND3 MIG2B URP2	-3.55404	0.0286089	0.222452	0.751627
817	P-type phospholipid transporter (EC 7.6.2.1)	NA	-1.69042	0.184443	0.222492	0.751627
818	Component of oligomeric Golgi complex 7 (Conserved oligomeric Golgi complex subunit 7)	NA	-2.77586	0.062296	0.223552	0.752217
819	Mitochondrial import inner membrane translocase subunit Tim10	TIMM10 TIM10	1.4225	4.14747	0.224464	0.752217
820	Neutrophil cytosol factor 1 (NCF-1) (47 kDa autosomal chronic granulomatous disease protein) (47 kDa neutrophil oxidase factor) (NCF-47K) (Neutrophil NADPH oxidase factor 1) (Nox organizer 2) (Nox-organizing protein 2) (SH3 and PX domain-containing protein 1A) (p47-phox)	NCF1 NOXO2 SH3PXD1A	0.834676	2.30407	0.224517	0.752217
821	Non-specific serine/threonine protein kinase (EC 2.7.11.1)	NA	-4.53663	0.0107094	0.22509	0.752217
822	Lysine--tRNA ligase (EC 2.7.7.-) (EC 6.1.1.6) (Lysyl-tRNA synthetase) (LysRS)	KARS1 KARS KIAA0070	3.66224	38.9483	0.225512	0.752217
823	Proteasome assembly chaperone 3 (PAC-3) (hPAC3)	PSMG3 C7orf48 PAC3	1.66846	5.304	0.226094	0.752217
824	Regulator of telomere elongation helicase 1 (Fragment)	RTEL1	0.185515	1.20384	0.226205	0.752217
825	cDNA FLJ44733 fis, clone BRACE3026290, highly similar to Lethal(2) giant larvae protein homolog 2	NA	1.93128	6.89833	0.226227	0.752217
826	Cytochrome c oxidase subunit 5B, mitochondrial (Cytochrome c oxidase polypeptide Vb)	COX5B	1.14663	3.14757	0.226227	0.752217
827	Laminin subunit beta-1 (Laminin B1 chain) (Laminin-1 subunit beta) (Laminin-10 subunit beta) (Laminin-12 subunit beta) (Laminin-2 subunit beta) (Laminin-6 subunit beta) (Laminin-8 subunit beta)	LAMB1	-2.54918	0.0781457	0.226284	0.752217
828	Gamma-synuclein (Breast cancer-specific gene 1 protein) (Persyn) (Synoretin) (SR)	SNCG BCSG1 PERSYN PRSN	-2.3595	0.0944674	0.226392	0.752217
829	Proto-oncogene tyrosine-protein kinase Src (EC 2.7.10.2) (Proto-oncogene c-Src) (pp60c-src) (p60-Src)	SRC SRC1	-3.67894	0.0252496	0.226972	0.752217
830	Alternative protein CEP350	CEP350	1.11286	3.04304	0.227416	0.752217
831	PPP1R18 (Phostensin)	PPP1R18	-3.47024	0.0311095	0.227663	0.752217
832	39S ribosomal protein L16, mitochondrial (L16mt) (MRP-L16) (Mitochondrial large ribosomal subunit protein uL16m)	MRPL16 PNAS-111	1.80032	6.0516	0.228152	0.752217
833	Peroxisomal membrane protein 11B (Fragment)	PEX11B	0.988708	2.68776	0.228378	0.752217
834	cDNA FLJ54186, highly similar to Nuclear receptor-binding protein	NA	-1.82806	0.160724	0.229286	0.752217
835	Forkhead box protein K1 (Fragment)	FOXK1	2.11923	8.32476	0.22965	0.752217
836	Seryl-tRNA synthetase (EC 6.1.1.11) (Seryl-tRNA(Ser/Sec) synthetase)	SARS2 hCG_20526	-5.23313	0.00533679	0.229765	0.752217
837	Uncharacterized protein RAB10 (Fragment)	RAB10	1.41058	4.09832	0.230041	0.752217
838	40S ribosomal protein S3a	RPS3A	2.24175	9.40975	0.230144	0.752217
839	ADP/ATP translocase 3 (ADP,ATP carrier protein 3) (ADP,ATP carrier protein, isoform T2) (ANT 2) (Adenine nucleotide translocator 3) (ANT 3) (Solute carrier family 25 member 6) [Cleaved into: ADP/ATP translocase 3, N-terminally processed]	SLC25A6 ANT3 CDABP0051	0.773833	2.16806	0.230328	0.752217
840	Tumor protein D54 (hD54) (Tumor protein D52-like 2)	TPD52L2	2.12263	8.35305	0.230412	0.752217
841	Complex I-B16.6 (NADH dehydrogenase [ubiquinone] 1 alpha subcomplex subunit 13) (NADH-ubiquinone oxidoreductase B16.6 subunit) (Fragment)	NDUFA13	-1.85609	0.156283	0.230422	0.752217
842	Rab3 GTPase-activating protein non-catalytic subunit (RGAP-iso) (Rab3 GTPase-activating protein 150 kDa subunit) (Rab3-GAP p150) (Rab3-GAP150) (Rab3-GAP regulatory subunit)	RAB3GAP2 KIAA0839	-2.79843	0.0609055	0.230748	0.752217
843	60S ribosomal protein L23 (Fragment)	RPL23	0.873093	2.3943	0.230856	0.752217
844	Heterogeneous nuclear ribonucleoprotein A/B	HNRNPAB	-1.97405	0.138893	0.231336	0.752217
845	Protein phosphatase 1 regulatory subunit 7 (Fragment)	PPP1R7	-2.00957	0.134046	0.231714	0.752217
846	cDNA FLJ58199, highly similar to Fragile X mental retardation syndrome-related protein 1	NA	-3.81635	0.022008	0.231833	0.752217
847	PEPD protein	PEPD	1.93198	6.90318	0.232063	0.752217
848	Polyadenylate-binding protein 2 (PABP-2) (Poly(A)-binding protein 2) (Nuclear poly(A)-binding protein 1) (Poly(A)-binding protein II) (PABII) (Polyadenylate-binding nuclear protein 1)	PABPN1 PAB2 PABP2	1.85588	6.39731	0.232845	0.752217
849	Transmembrane channel-like protein 3	TMC3	0.417571	1.51827	0.23301	0.752217
850	Cytochrome b-c1 complex subunit 8 (Complex III subunit 8) (Complex III subunit VIII) (Ubiquinol-cytochrome c reductase complex 9.5 kDa protein) (Ubiquinol-cytochrome c reductase complex ubiquinone-binding protein QP-C)	UQCRQ	2.17443	8.79717	0.233022	0.752217
851	PRO1975	NA	-1.62078	0.197744	0.233479	0.752217
852	Nucleolar protein 16	NA	1.65841	5.25098	0.233985	0.752217
853	Protein transport protein SEC23	NA	-3.82915	0.021728	0.234179	0.752217
854	Succinyl-CoA:3-ketoacid coenzyme A transferase 1, mitochondrial (EC 2.8.3.5) (3-oxoacid CoA-transferase 1) (Somatic-type succinyl-CoA:3-oxoacid CoA-transferase) (SCOT-s)	OXCT1 OXCT SCOT	-2.75608	0.0635401	0.234229	0.752217
855	Calcineurin catalytic subunit (Fragment)	NA	4.2463	69.8462	0.234404	0.752217
856	cDNA FLJ14150 fis, clone MAMMA1003026, highly similar to Probable ubiquitin carboxyl-terminal hydrolase CYLD (EC 3.1.2.15)	NA	2.24187	9.41087	0.23465	0.752217
857	cDNA FLJ57165, highly similar to Cytochrome P450 4F2	NA	1.88022	6.55496	0.234726	0.752217
858	T-complex protein 1 subunit beta (TCP-1-beta) (CCT-beta)	CCT2 99D8.1 CCTB	4.02715	56.101	0.234939	0.752217
859	Wiskott-Aldrich syndrome protein family member 2 (WASP family protein member 2) (Protein WAVE-2) (Verprolin homology domain-containing protein 2)	WASF2 WAVE2	-2.91453	0.0542294	0.235088	0.752217
860	Normal mucosa of esophagus-specific gene 1 protein (Protein FOAP-11)	NMES1 C15orf48	-1.20767	0.298892	0.235187	0.752217
861	Platelet-derived growth factor receptor beta (PDGF-R-beta) (PDGFR-beta) (EC 2.7.10.1) (Beta platelet-derived growth factor receptor) (Beta-type platelet-derived growth factor receptor)	NA	-2.19241	0.111648	0.235476	0.752217
862	cDNA, FLJ95770	NA	-3.02512	0.0485521	0.235621	0.752217
863	NADH dehydrogenase [ubiquinone] 1 alpha subcomplex subunit 11 (Complex I-B14.7) (CI-B14.7) (NADH-ubiquinone oxidoreductase subunit B14.7)	NDUFA11	-1.79919	0.165433	0.235908	0.752217
864	L1 cell adhesion molecule (Fragment)	L1CAM	-1.98137	0.13788	0.235922	0.752217
865	PTMS protein (Fragment)	PTMS	0.51075	1.66654	0.236084	0.752217
866	26S proteasome non-ATPase regulatory subunit 13 (26S proteasome regulatory subunit RPN9) (26S proteasome regulatory subunit S11) (26S proteasome regulatory subunit p40.5)	PSMD13	-3.23775	0.0392523	0.236387	0.752217
867	Nuclear pore complex protein Nup93	NA	1.68574	5.39645	0.236492	0.752217
868	Proteasome adapter and scaffold protein ECM29 (Ecm29 proteasome adapter and scaffold) (Proteasome-associated protein ECM29 homolog)	ECPAS ECM29 KIAA0368	-2.10833	0.121441	0.236673	0.752217
869	cDNA FLJ60602, moderately similar to D-dopachrome decarboxylase	NA	0.596333	1.81545	0.236839	0.752217
870	Acyl carrier protein, mitochondrial (ACP) (CI-SDAP) (NADH-ubiquinone oxidoreductase 9.6 kDa subunit)	NDUFAB1	1.85257	6.37616	0.237846	0.753059
871	Protein arginine N-methyltransferase 5 (PRMT5) (EC 2.1.1.320) (72 kDa ICln-binding protein) (Histone-arginine N-methyltransferase PRMT5) (Jak-binding protein 1) (Shk1 kinase-binding protein 1 homolog) (SKB1 homolog) (SKB1Hs) [Cleaved into: Protein arginine N-methyltransferase 5, N-terminally processed]	PRMT5 HRMT1L5 IBP72 JBP1 SKB1	3.6928	40.1571	0.237863	0.753059
872	Sulfotransferase (EC 2.8.2.-) (Fragment)	SULT1B1	-1.36193	0.256166	0.238178	0.753059
873	von Willebrand factor A domain containing 1, isoform CRA_c	VWA1 hCG_1995870	-1.09164	0.335666	0.238196	0.753059
874	BolA-like protein 2	BOLA2 BOLA2A My016; BOLA2B	1.0122	2.75166	0.238911	0.754455
875	Transmembrane protein 33 (Fragment)	TMEM33	-1.45616	0.23313	0.240211	0.754477
876	CD44 antigen (Extracellular matrix receptor III) (GP90 lymphocyte homing/adhesion receptor) (HUTCH-I) (Hermes antigen) (Hyaluronate receptor) (Phagocytic glycoprotein 1) (Phagocytic glycoprotein I)	CD44	-2.34171	0.0961628	0.240648	0.754477
877	MHC class II antigen (Fragment)	HLA-DRB1	-0.886162	0.412235	0.240747	0.754477
878	WASH complex subunit 5 (WASH complex subunit strumpellin)	NA	-3.76814	0.023095	0.240883	0.754477
879	Protein BUD31 homolog (Protein EDG-2) (Protein G10 homolog)	BUD31 EDG2	2.129	8.40646	0.240922	0.754477
880	Coronin-1B (Coronin-2)	CORO1B	2.85134	17.3109	0.240967	0.754477
881	NAD(P)H dehydrogenase [quinone] 1 (cDNA FLJ50573, highly similar to Homo sapiens NAD(P)H dehydrogenase, quinone 1 (NQO1), transcript variant 3, mRNA)	NQO1	0.401708	1.49437	0.241737	0.754477
882	Keratin, type I cytoskeletal 10 (Cytokeratin-10) (CK-10) (Keratin-10) (K10)	KRT10 KPP	1.7072	5.51348	0.241777	0.754477
883	PACSIN2 protein	PACSIN2	-2.90949	0.0545034	0.24186	0.754477
884	Osteonectin (SPARC) (Secreted protein acidic and rich in cysteine) (Fragment)	SPARC	1.38565	3.99743	0.242006	0.754477
885	Eukaryotic translation initiation factor 1b (eIF1b) (Protein translation factor SUI1 homolog GC20)	EIF1B	-3.02432	0.0485909	0.243046	0.754477
886	40S ribosomal protein S28 (Small ribosomal subunit protein eS28)	RPS28	0.269339	1.3091	0.243068	0.754477
887	Actin-like protein (Fragment)	ACT	-2.20677	0.110056	0.243374	0.754477
888	Methylmalonate-semialdehyde dehydrogenase [acylating], mitochondrial (MMSDH) (Malonate-semialdehyde dehydrogenase [acylating]) (EC 1.2.1.18) (EC 1.2.1.27) (Aldehyde dehydrogenase family 6 member A1)	ALDH6A1 MMSDH	-2.36878	0.0935947	0.243564	0.754477
889	RNA-binding protein 4B	RBM4B	3.52412	33.9238	0.243759	0.754477
890	cDNA FLJ56281, highly similar to 6-phosphofructokinase, muscle type	NA	-3.81	0.0221482	0.244056	0.754477
891	39S ribosomal protein L47, mitochondrial (L47mt) (MRP-L47) (Mitochondrial large ribosomal subunit protein uL29m) (Nasopharyngeal carcinoma metastasis-related protein 1)	MRPL47 NCM1 CGI-204	1.25112	3.49425	0.244276	0.754477
892	Uncharacterized protein SEC24D (Fragment)	SEC24D	-1.54655	0.212981	0.24447	0.754477
893	GTP-binding nuclear protein Ran (Fragment)	RAN	1.92524	6.85681	0.244644	0.754477
894	Non-secretory ribonuclease (EC 4.6.1.18) (Eosinophil-derived neurotoxin) (RNase UpI-2) (Ribonuclease 2) (RNase 2) (Ribonuclease US)	RNASE2 EDN RNS2	-1.7005	0.182593	0.244927	0.754477
895	Telomerase RNA component-interacting RNase	TRIR	1.2862	3.61899	0.245568	0.754477
896	ATP-dependent RNA helicase DDX39A (EC 3.6.4.13) (DEAD box protein 39) (Nuclear RNA helicase URH49)	DDX39A DDX39	2.87337	17.6965	0.245616	0.754477
897	HECT-type E3 ubiquitin transferase (EC 2.3.2.26)	HUWE1 hCG_2000770	2.46436	11.7559	0.245628	0.754477
898	Eukaryotic translation initiation factor 4H	LOC392647 tcag7.1028	0.903296	2.46772	0.245731	0.754477
899	Dihydrolipoyl dehydrogenase (EC 1.8.1.4)	NA	-2.55426	0.07775	0.245752	0.754477
900	Mixed lineage kinase domain-like protein (Fragment)	MLKL	-2.84163	0.0583308	0.246066	0.754603
901	Smoothelin	SMTN SMSMO	-1.55198	0.211829	0.246598	0.755395
902	14-3-3 protein beta/alpha	YWHAB	0.934084	2.54488	0.247069	0.755999
903	Splicing factor 3A subunit 2 (SF3a66) (Spliceosome-associated protein 62) (SAP 62)	SF3A2 SAP62	3.88459	48.6469	0.248239	0.758679
904	Chloride intracellular channel protein	NA	1.60058	4.95591	0.248672	0.758679
905	Glutathione S-transferase (EC 2.5.1.18)	GSTM3	-1.83015	0.160389	0.24909	0.758679
906	TAP binding protein (Tapasin), isoform CRA_c (TAPBP)	TAPBP hCG_17519	-1.23841	0.289845	0.249145	0.758679
907	POTE ankyrin domain family member F (ANKRD26-like family C member 1B) (Chimeric POTE-actin protein)	POTEF A26C1B	-1.29575	0.273691	0.24932	0.758679
908	Aspartyl/asparaginyl beta-hydroxylase (EC 1.14.11.16) (Aspartate beta-hydroxylase) (ASP beta-hydroxylase) (Peptide-aspartate beta-dioxygenase)	ASPH BAH	0.799747	2.22498	0.249657	0.758869
909	E3 ubiquitin-protein ligase (EC 2.3.2.26)	NEDD4L hCG_23086	2.03107	7.62221	0.250667	0.760318
910	POTE ankyrin domain family member A (ANKRD26-like family A member 1) (Prostate, ovary, testis-expressed protein on chromosome 8) (POTE-8)	POTEA A26A1 POTE8	0.180144	1.19739	0.250685	0.760318
911	Polypyrimidine tract-binding protein 1	PTBP1 hCG_20560	2.19728	9.00049	0.251152	0.760342
912	39S ribosomal protein L39, mitochondrial (Fragment)	MRPL39	1.69147	5.42747	0.251529	0.760342
913	cDNA FLJ52153, highly similar to Transmembrane emp24 domain-containing protein 2	NA	-3.28145	0.0375736	0.251621	0.760342
914	m-AAA protease-interacting protein 1, mitochondrial (Matrix AAA peptidase-interacting protein 1)	MAIP1 C2orf47	1.16638	3.21036	0.253334	0.760342
915	Y-box-binding protein 3 (Cold shock domain-containing protein A) (DNA-binding protein A) (Single-strand DNA-binding protein NF-GMB)	YBX3 CSDA DBPA	1.10551	3.02078	0.253389	0.760342
916	U17	U17	-1.98038	0.138017	0.253791	0.760342
917	Engulfment and cell motility protein 1 (Fragment)	ELMO1	3.07539	21.6582	0.25407	0.760342
918	Lysozyme C (EC 3.2.1.17) (1,4-beta-N-acetylmuramidase C)	LYZ LZM	0.715535	2.04528	0.254311	0.760342
919	Chemerin (Retinoic acid receptor responder protein 2) (Fragment)	RARRES2	-2.28733	0.101538	0.254499	0.760342
920	Alpha-centractin	ACTR1A	-2.5704	0.0765053	0.254547	0.760342
921	cDNA FLJ51723, highly similar to DCC-interacting protein 13 alpha (Fragment)	NA	3.56742	35.4252	0.25458	0.760342
922	40S ribosomal protein S9 (Small ribosomal subunit protein uS4)	RPS9	0.856947	2.35596	0.254951	0.760342
923	Cdc42 effector protein 1 (Fragment)	CDC42EP1	-1.76999	0.170334	0.255428	0.760342
924	Calcium-regulated heat-stable protein 1 (Calcium-regulated heat-stable protein of 24 kDa) (CRHSP-24)	CARHSP1	1.07642	2.93416	0.255998	0.760342
925	Histone RNA hairpin-binding protein (Fragment)	SLBP	1.05503	2.87206	0.256266	0.760342
926	4-alpha-glucanotransferase (EC 2.4.1.25) (EC 3.2.1.33) (Amylo-alpha-1,6-glucosidase) (Dextrin 6-alpha-D-glucosidase) (Glycogen debrancher) (Glycogen debranching enzyme) (Oligo-1,4-1,4-glucantransferase) (Fragment)	AGL	4.09259	59.8947	0.25658	0.760342
927	cDNA FLJ57860, highly similar to Transmembrane protein 109	NA	1.01675	2.7642	0.25722	0.760342
928	Solute carrier family 12 (Sodium/potassium/chloride transporters), member 2, isoform CRA_a (Solute carrier family 12 member 2)	SLC12A2 hCG_27034	-1.03088	0.356693	0.257498	0.760342
929	Hippocalcin-like protein 1	HPCAL1	-2.82749	0.059161	0.257498	0.760342
930	Uncharacterized protein DKFZp667K0918 (Fragment)	DKFZp667K0918	-2.31691	0.0985773	0.257905	0.760342
931	Double-strand break repair protein MRE11 (Fragment)	MRE11A	1.27323	3.57239	0.257976	0.760342
932	cDNA FLJ45417 fis, clone BRHIP3033811, highly similar to Sorting nexin-9	NA	-1.97133	0.139272	0.258667	0.760342
933	Rab3 GTPase-activating protein catalytic subunit	RAB3GAP1 hCG_25660	-2.92389	0.0537246	0.258728	0.760342
934	60S ribosomal protein L7 (Large ribosomal subunit protein uL30)	RPL7	1.38071	3.97772	0.25876	0.760342
935	Mannosyltransferase (EC 2.4.1.-) (Fragment)	PIGB	-0.882593	0.413709	0.258765	0.760342
936	Nuclear pore complex protein Nup155	NUP155	1.80847	6.10108	0.258772	0.760342
937	Decorin (Bone proteoglycan II) (PG-S2) (PG40)	DCN SLRR1B	-1.13208	0.322363	0.258968	0.760342
938	28S ribosomal protein S31, mitochondrial (MRP-S31) (S31mt) (Imogen 38) (Mitochondrial small ribosomal subunit protein mS31)	MRPS31 IMOGN38	1.83037	6.23618	0.259109	0.760342
939	Similar to NADH dehydrogenase (Ubiquinone) 1 alpha subcomplex, 9 (39kD) (Fragment)	NA	-2.32715	0.0975733	0.25937	0.760342
940	cDNA FLJ54581, highly similar to Homo sapiens sorbin and SH3 domain containing 2 (SORBS2), transcript variant 1, mRNA	NA	-1.37354	0.253209	0.259581	0.760342
941	28S ribosomal protein S26, mitochondrial (MRP-S26) (S26mt) (28S ribosomal protein S13, mitochondrial) (MRP-S13) (S13mt) (Mitochondrial small ribosomal subunit protein mS26)	MRPS26 C20orf193 RPMS13	1.31486	3.72425	0.259747	0.760342
942	SFRS protein kinase 1, isoform CRA_e	SRPK1 hCG_15775	2.23094	9.30861	0.260087	0.760342
943	CCDC6 protein (Fragment)	CCDC6	-2.63705	0.0715718	0.260184	0.760342
944	Cell migration-inducing protein 22	NA	-1.99152	0.136487	0.260336	0.760342
945	Tyrosine--tRNA ligase, mitochondrial (EC 6.1.1.1) (Tyrosyl-tRNA synthetase) (TyrRS)	YARS2 CGI-04	-3.74625	0.0236062	0.260553	0.760342
946	Probable rRNA-processing protein EBP2 (EBNA1-binding protein 2) (Nucleolar protein p40)	EBNA1BP2 EBP2	-3.213	0.0402357	0.26061	0.760342
947	Homeobox protein Hox-B9 (Homeobox protein Hox-2.5) (Homeobox protein Hox-2E)	HOXB9 HOX2E	1.84204	6.30938	0.261376	0.761585
948	Maleylacetoacetate isomerase	GSTZ1	-2.9135	0.0542853	0.261832	0.761585
949	GEMIN5 protein	GEMIN5	2.15087	8.59234	0.261903	0.761585
950	Casein kinase II subunit beta (CK II beta)	NA	-2.98888	0.050344	0.26214	0.761585
951	Corticosteroid 11-beta-dehydrogenase isozyme 2 (EC 1.1.1.-) (11-beta-hydroxysteroid dehydrogenase type 2) (11-DH2) (11-beta-HSD2) (11-beta-hydroxysteroid dehydrogenase type II) (11-HSD type II) (11-beta-HSD type II) (NAD-dependent 11-beta-hydroxysteroid dehydrogenase) (11-beta-HSD) (Short chain dehydrogenase/reductase family 9C member 3)	HSD11B2 HSD11K SDR9C3	-1.43428	0.238287	0.262699	0.761875
952	m7GpppX diphosphatase (EC 3.6.1.59) (DCS-1) (Decapping scavenger enzyme) (Hint-related 7meGMP-directed hydrolase) (Histidine triad nucleotide-binding protein 5) (Histidine triad protein member 5) (HINT-5) (Scavenger mRNA-decapping enzyme DcpS)	DCPS DCS1 HINT5 HSPC015	2.19052	8.93986	0.26333	0.761875
953	Protein S100 (S100 calcium-binding protein) (Fragment)	S100A6	-1.26997	0.28084	0.263471	0.761875
954	Coatomer subunit delta (Archain) (Delta-coat protein) (Delta-COP)	ARCN1 COPD	2.41284	11.1656	0.263952	0.761875
955	Elongin-B (Transcription elongation factor B (SIII), polypeptide 2 (18kDa, elongin B), isoform CRA_b)	ELOB TCEB2 hCG_1778969	1.31655	3.73053	0.264006	0.761875
956	Ribosome-recycling factor, mitochondrial (RRF) (Ribosome-releasing factor, mitochondrial)	MRRF	1.0974	2.99637	0.264102	0.761875
957	Tax1-binding protein 3	TAX1BP3	0.641288	1.89893	0.264172	0.761875
958	Beta-actin-like protein 2 (Kappa-actin)	ACTBL2	-0.961532	0.382307	0.26539	0.763867
959	Proteinase 3 (Serine proteinase, neutrophil, Wegener granulomatosis autoantigen), isoform CRA_a	PRTN3 hCG_1811455	0.6657	1.94585	0.265506	0.763867
960	Ras-related protein Rab-4B (Fragment)	RAB4B	-3.64638	0.0260854	0.265693	0.763867
961	C-terminal-binding protein 1 (Fragment)	CTBP1	-3.02982	0.0483241	0.26642	0.765026
962	Zinc finger protein castor homolog 1 (Fragment)	CASZ1	2.46186	11.7267	0.266951	0.765026
963	39S ribosomal protein L4, mitochondrial	MRPL4	2.07625	7.97454	0.26717	0.765026
964	Condensin complex subunit 1 (Chromosome condensation-related SMC-associated protein 1) (Chromosome-associated protein D2) (hCAP-D2) (Non-SMC condensin I complex subunit D2) (XCAP-D2 homolog)	NCAPD2 CAPD2 CNAP1 KIAA0159	1.91978	6.81949	0.267294	0.765026
965	Collagen alpha-2(I) chain	COL1A2	0.485301	1.62466	0.267482	0.765026
966	ATPase GET3 (EC 3.6.-.-) (Arsenical pump-driving ATPase) (Arsenite-stimulated ATPase) (Guided entry of tail-anchored proteins factor 3, ATPase) (Transmembrane domain recognition complex 40 kDa ATPase subunit) (hARSA-I) (hASNA-I)	GET3 ARSA ASNA1 TRC40	-2.57428	0.0762085	0.268058	0.765728
967	Myeloid-derived growth factor (MYDGF)	MYDGF C19orf10	-1.6672	0.188775	0.268408	0.765728
968	cDNA FLJ56723, highly similar to Trans-2-enoyl-CoA reductase, mitochondrial	NA	3.6857	39.8731	0.268765	0.765728
969	PC1/MRPS28 fusion protein	NA	2.03632	7.66235	0.268837	0.765728
970	V-type proton ATPase subunit D (V-type proton ATPase subunit d) (Vacuolar proton pump subunit D)	ATP6V1D	-3.66551	0.025591	0.269494	0.766749
971	2-deoxy-D-ribose 5-phosphate aldolase (EC 4.1.2.4) (Phosphodeoxyriboaldolase)	DERA	-2.47102	0.0844989	0.27043	0.766749
972	Aspartyl aminopeptidase (EC 3.4.11.21)	DNPEP hCG_15581	-2.81978	0.0596193	0.270462	0.766749
973	Non-SMC condensin I complex, subunit G	NCAPG	-2.40717	0.0900702	0.270557	0.766749
974	Twinfilin-2 (A6-related protein) (hA6RP) (Protein tyrosine kinase 9-like) (Twinfilin-1-like protein)	TWF2 PTK9L MSTP011	-3.73929	0.0237709	0.270694	0.766749
975	cDNA, FLJ94136, highly similar to Homo sapiens synaptotagmin binding, cytoplasmic RNA interacting protein (SYNCRIP), mRNA	NA	2.65897	14.2816	0.270899	0.766749
976	Sorting nexin 1 isoform a variant (Fragment)	NA	-2.8329	0.0588419	0.271209	0.766749
977	Methylmalonyl-CoA epimerase, mitochondrial (EC 5.1.99.1) (DL-methylmalonyl-CoA racemase)	MCEE	-3.51765	0.029669	0.271489	0.766749
978	Serine/threonine-protein phosphatase (EC 3.1.3.16)	NA	1.31984	3.74283	0.271696	0.766749
979	cDNA FLJ50170, highly similar to Cell division control protein 2 homolog	NA	1.77131	5.87857	0.272498	0.767286
980	Brefeldin A-inhibited guanine nucleotide-exchange protein 2 (Brefeldin A-inhibited GEP 2) (ADP-ribosylation factor guanine nucleotide-exchange factor 2)	ARFGEF2 ARFGEP2 BIG2	1.24601	3.47644	0.273288	0.767286
981	60S ribosomal protein L35 (Large ribosomal subunit protein uL29)	RPL35	0.981409	2.66821	0.273653	0.767286
982	Heat shock cognate 71 kDa protein (Heat shock 70 kDa protein 8) (Lipopolysaccharide-associated protein 1) (LAP-1) (LPS-associated protein 1)	HSPA8 HSC70 HSP73 HSPA10	3.18617	24.1955	0.273865	0.767286
983	N-acetylgalactosamine kinase (EC 2.7.1.157) (GalNAc kinase) (Galactokinase 2)	GALK2 GK2	1.7404	5.69963	0.274161	0.767286
984	Extended synaptotagmin-2 (Family with sequence similarity 62 (C2 domain containing) member B, isoform CRA_b)	ESYT2 FAM62B hCG_20178	1.08158	2.94933	0.274516	0.767286
985	Bifunctional glutamate/proline--tRNA ligase (Bifunctional aminoacyl-tRNA synthetase) (Cell proliferation-inducing gene 32 protein) (Glutamatyl-prolyl-tRNA synthetase) [Includes: Glutamate--tRNA ligase (EC 6.1.1.17) (Glutamyl-tRNA synthetase) (GluRS); Proline--tRNA ligase (EC 6.1.1.15) (Prolyl-tRNA synthetase)]	EPRS1 EPRS GLNS PARS QARS QPRS PIG32	1.80177	6.06035	0.274655	0.767286
986	EMILIN-1 (Elastin microfibril interface-located protein 1) (Elastin microfibril interfacer 1)	EMILIN1 EMI	-1.56951	0.208148	0.274665	0.767286
987	40S ribosomal protein S2 (40S ribosomal protein S4) (Protein LLRep3) (Small ribosomal subunit protein uS5)	RPS2 RPS4	1.05593	2.87466	0.274905	0.767286
988	tRNA (guanine-N(7)-)-methyltransferase (EC 2.1.1.33) (Methyltransferase-like protein 1) (mRNA (guanine-N(7)-)-methyltransferase) (EC 2.1.1.-) (miRNA (guanine-N(7)-)-methyltransferase) (EC 2.1.1.-) (tRNA (guanine(46)-N(7))-methyltransferase) (tRNA(m7G46)-methyltransferase)	METTL1 C12orf1	1.05592	2.87462	0.274991	0.767286
989	Hydroxysteroid dehydrogenase like 2, isoform CRA_c	HSDL2 hCG_28783	-1.76275	0.171573	0.275254	0.767286
990	Protein Wiz	WIZ	2.22906	9.29113	0.276165	0.767286
991	PDZ domain-containing protein 11 (ATPase-interacting PDZ protein) (Plasma membrane calcium ATPase-interacting single-PDZ protein) (PMCA-interacting single-PDZ protein)	PDZD11 AIPP1 PDZK11 PISP HSPC227 UNQ6486/PRO21335	1.60381	4.97194	0.276401	0.767286
992	40S ribosomal protein S17 (Small ribosomal subunit protein eS17)	RPS17 RPS17L	1.19269	3.29592	0.276524	0.767286
993	Tubulin polymerization-promoting protein (TPPP) (EC 3.6.5.-) (25 kDa brain-specific protein) (TPPP/p25) (p24) (p25-alpha)	TPPP TPPP1	-2.10442	0.121917	0.276663	0.767286
994	Protein arginine N-methyltransferase 1 transcript variant 24	PRMT1 ANM1 HCP1 HRMT1L2 IR1B4	-1.74551	0.174555	0.277054	0.767286
995	T-complex protein 1 subunit epsilon	CCT5	2.82999	16.9452	0.27741	0.767286
996	2'-phospho-ADP-ribosyl cyclase (EC 2.4.99.20) (EC 3.2.2.6) (2'-phospho-ADP-ribosyl cyclase/2'-phospho-cyclic-ADP-ribose transferase) (2'-phospho-cyclic-ADP-ribose transferase) (ADP-ribosyl cyclase 1) (ADP-ribosyl cyclase/cyclic ADP-ribose hydrolase 1) (Cyclic ADP-ribose hydrolase 1)	NA	-2.96846	0.0513824	0.27781	0.767286
997	39S ribosomal protein L9, mitochondrial (L9mt) (MRP-L9) (Mitochondrial large ribosomal subunit protein bL9m)	MRPL9	2.90108	18.1938	0.277976	0.767286
998	cDNA FLJ61158, highly similar to ADP-ribosylation factor-like protein 8B	NA	0.841672	2.32024	0.27806	0.767286
999	Ras-related protein Rab-7a	RAB7A RAB7	4.74167	114.626	0.278093	0.767286
1000	cDNA FLJ57214, highly similar to TBC1 domain family member 22A	NA	-3.58382	0.0277693	0.278208	0.767286
1001	Immunoglobulin J chain (Fragment)	JCHAIN	-1.47077	0.229749	0.278376	0.767286
1002	Nuclear receptor coactivator 5 (NCoA-5) (Coactivator independent of AF-2) (CIA)	NCOA5 KIAA1637	4.13618	62.5634	0.279079	0.767286
1003	Protein FAM83B	FAM83B C6orf143	2.10292	8.19002	0.279108	0.767286
1004	Tropomyosin 3 isoform 1 (Fragment)	TPM3	-2.25489	0.104885	0.279178	0.767286
1005	26S proteasome regulatory subunit 10B (26S proteasome AAA-ATPase subunit RPT4) (Proteasome 26S subunit ATPase 6) (Proteasome subunit p42)	PSMC6 SUG2	-7.06791	0.000852014	0.279392	0.767286
1006	Dehydrogenase/reductase SDR family member 11 (Fragment)	DHRS11	-1.48056	0.22751	0.280522	0.769623
1007	Heterogeneous nuclear ribonucleoproteins C1/C2 (Fragment)	HNRNPC	2.52721	12.5186	0.281389	0.770612
1008	cDNA FLJ56250	NA	-1.71049	0.180776	0.281715	0.770612
1009	Signal recognition particle subunit SRP68 (SRP68) (Signal recognition particle 68 kDa protein)	SRP68	1.96723	7.15086	0.281956	0.770612
1010	Protein disulfide-isomerase A6 (EC 5.3.4.1) (Endoplasmic reticulum protein 5) (ER protein 5) (ERp5) (Protein disulfide isomerase P5) (Thioredoxin domain-containing protein 7)	PDIA6 ERP5 P5 TXNDC7	-3.58055	0.0278604	0.282219	0.770612
1011	Sister chromatid cohesion protein PDS5 homolog A (Cell proliferation-inducing gene 54 protein) (Sister chromatid cohesion protein 112) (SCC-112)	PDS5A KIAA0648 PDS5 PIG54	-1.92786	0.145459	0.282279	0.770612
1012	cDNA FLJ54322, highly similar to Protein transport protein Sec24B	NA	-1.82201	0.161701	0.282649	0.77076
1013	Stromal cell-derived factor 2 (SDF-2)	SDF2	2.30986	10.073	0.28325	0.77076
1014	Ras suppressor protein 1 (RSP-1) (Rsu-1)	RSU1 RSP1	-1.55269	0.211678	0.283384	0.77076
1015	Enhancer of rudimentary homolog	ERH	1.39822	4.04798	0.28345	0.77076
1016	ATPase family AAA domain-containing protein 1 (EC 3.6.1.-) (Thorase)	ATAD1 FNP001	2.14423	8.53544	0.284033	0.771062
1017	Serpin B5 (Maspin) (Peptidase inhibitor 5) (PI-5)	SERPINB5 PI5	0.587897	1.8002	0.28412	0.771062
1018	Pyridoxal kinase (EC 2.7.1.35) (Pyridoxine kinase)	PDXK C21orf124 C21orf97 PKH PNK PRED79	1.86843	6.47814	0.284726	0.771509
1019	cDNA FLJ52100	NA	-1.88543	0.151764	0.285073	0.771509
1020	V-type proton ATPase subunit F (V-ATPase subunit F) (V-ATPase 14 kDa subunit) (Vacuolar proton pump subunit F)	ATP6V1F ATP6S14 VATF	-2.42709	0.0882931	0.285265	0.771509
1021	cDNA FLJ57023, highly similar to Homo sapiens collagen, type VI, alpha 3 (COL6A3), transcript variant 3, mRNA	NA	-1.07991	0.339626	0.285403	0.771509
1022	Acidic leucine-rich nuclear phosphoprotein 32 family member A (Acidic nuclear phosphoprotein pp32) (pp32) (Leucine-rich acidic nuclear protein) (LANP) (Mapmodulin) (Potent heat-stable protein phosphatase 2A inhibitor I1PP2A) (Putative HLA-DR-associated protein I) (PHAPI)	ANP32A C15orf1 LANP MAPM PHAP1	1.29538	3.65238	0.286096	0.77183
1023	PR-domain containing protein 9 (Fragment)	PRDM9	-1.14108	0.319475	0.286269	0.77183
1024	Protein mono-ADP-ribosyltransferase PARP4 (EC 2.4.2.-) (193 kDa vault protein) (ADP-ribosyltransferase diphtheria toxin-like 4) (ARTD4) (PARP-related/IalphaI-related H5/proline-rich) (PH5P) (Poly [ADP-ribose] polymerase 4) (PARP-4) (Vault poly(ADP-ribose) polymerase) (VPARP)	PARP4 ADPRTL1 KIAA0177 PARPL	-2.41252	0.0895896	0.286588	0.77183
1025	ADP-ribosylation factor-like protein 3	ARL3 ARFL3	-4.19844	0.015019	0.28664	0.77183
1026	Eukaryotic translation initiation factor 3 subunit D (eIF3d) (Eukaryotic translation initiation factor 3 subunit 7) (eIF-3-zeta)	EIF3D EIF3S7	-3.84073	0.0214779	0.287382	0.772253
1027	Collagen alpha-2(VI) chain	COL6A2	-1.15413	0.315333	0.287877	0.772253
1028	Integrin alpha-M (CD11 antigen-like family member B) (CR-3 alpha chain) (Cell surface glycoprotein MAC-1 subunit alpha) (Leukocyte adhesion receptor MO1) (Neutrophil adherence receptor) (CD antigen CD11b)	ITGAM CD11B CR3A	0.771228	2.16242	0.288218	0.772253
1029	Heme-binding protein 2	HEBP2	0.876381	2.40219	0.288626	0.772253
1030	60S ribosomal protein L10 (Fragment)	RPL10	0.874549	2.39779	0.289072	0.772253
1031	DISP complex protein LRCH3 (Leucine-rich repeat and calponin homology domain-containing protein 3)	LRCH3	-1.87634	0.153149	0.28938	0.772253
1032	cDNA FLJ50723	NA	-2.54065	0.0788155	0.289428	0.772253
1033	Protein kinase cAMP-dependent regulatory type II alpha isoform 1 (Fragment)	PRKAR2A	-2.41873	0.0890348	0.289686	0.772253
1034	Tropomyosin 1 (Alpha), isoform CRA_i (cDNA FLJ54760, highly similar to Rattus norvegicus tropomyosin 1, alpha (Tpm1), transcript variant 7, mRNA)	TPM1 hCG_33495	1.90685	6.73187	0.289949	0.772253
1035	Ubiquinone biosynthesis protein (Fragment)	COQ9	-2.91677	0.0541084	0.29006	0.772253
1036	Protein DEK (cDNA FLJ53031, highly similar to Protein DEK)	DEK	1.26171	3.53146	0.290544	0.772253
1037	40S ribosomal protein S13 (Small ribosomal subunit protein uS15)	RPS13	1.00761	2.73906	0.290691	0.772253
1038	Procollagen galactosyltransferase 1 (EC 2.4.1.50) (Collagen beta(1-O)galactosyltransferase 1) (ColGalT 1) (Glycosyltransferase 25 family member 1) (Hydroxylysine galactosyltransferase 1)	COLGALT1 GLT25D1 PSEC0241	2.66464	14.3628	0.291066	0.772253
1039	Ceramide synthase 2 (Fragment)	CERS2	1.92247	6.83783	0.291086	0.772253
1040	Anion exchange protein	NA	-1.43638	0.237787	0.291569	0.772253
1041	Beta-catenin-like protein 1 (Nuclear-associated protein) (NAP) (Testis development protein NYD-SP19)	CTNNBL1 C20orf33 PP8304	-1.79091	0.166809	0.291836	0.772253
1042	cDNA FLJ58049, highly similar to RNA-binding protein FUS	NA	0.50037	1.64933	0.292663	0.772253
1043	cDNA FLJ59409, highly similar to Peroxisomal multifunctional enzyme type 2	NA	2.71314	15.0765	0.292776	0.772253
1044	Secernin-1	SCRN1 KIAA0193	-1.53555	0.215337	0.292842	0.772253
1045	28S ribosomal protein S22, mitochondrial (Mitochondrial ribosomal protein S22, isoform CRA_e)	MRPS22 hCG_17223	1.18204	3.26101	0.293115	0.772253
1046	cDNA FLJ16235 fis, clone FEBRA2028516	NA	-2.93841	0.0529499	0.293313	0.772253
1047	Jupiter microtubule-associated homolog 2 (Fragment)	JPT2	0.555545	1.74289	0.293753	0.772253
1048	60S ribosomal protein L5 (Fragment)	RPL5	1.28094	3.60003	0.294556	0.772253
1049	FERM domain containing 5, isoform CRA_a (cDNA FLJ75251)	FRMD5 hCG_1644657	0.488281	1.62951	0.294791	0.772253
1050	Integrin alpha-2	ITGA2	0.988877	2.68821	0.294814	0.772253
1051	Band 4.1-like protein 3	EPB41L3	-2.8142	0.0599526	0.294846	0.772253
1052	Olfactomedin-like protein 3 (HNOEL-iso) (hOLF44)	OLFML3 PSEC0035 PSEC0173 PSEC0244 UNQ663/PRO1294	0.620083	1.85908	0.295124	0.772253
1053	AP-3 complex subunit mu-2 (Fragment)	AP3M2	-2.95096	0.0522894	0.29521	0.772253
1054	Mitochondrial import inner membrane translocase subunit TIM14 (DnaJ homolog subfamily C member 19)	DNAJC19 TIM14 TIMM14	2.46309	11.7411	0.295851	0.772253
1055	Alpha-actinin-1 (Alpha-actinin cytoskeletal isoform) (F-actin cross-linking protein) (Non-muscle alpha-actinin-1)	ACTN1	-1.59884	0.202131	0.296372	0.772253
1056	Histone H2A	NA	0.986584	2.68206	0.296632	0.772253
1057	PURA protein (Fragment)	PURA	-1.62367	0.197173	0.296773	0.772253
1058	UBX domain-containing protein 4 (Erasin) (UBX domain-containing protein 2)	UBXN4 KIAA0242 UBXD2 UBXDC1	1.43948	4.2185	0.296799	0.772253
1059	CD2-associated protein (Adapter protein CMS) (Cas ligand with multiple SH3 domains)	CD2AP	2.43033	11.3626	0.297066	0.772253
1060	Peptidyl-prolyl cis-trans isomerase (PPIase) (EC 5.2.1.8)	NA	0.7589	2.13593	0.297173	0.772253
1061	Eukaryotic translation initiation factor 3 subunit M (eIF3m) (Fetal lung protein B5) (hFL-B5) (PCI domain-containing protein 1)	EIF3M HFLB5 PCID1 GA17 PNAS-125	-2.26723	0.103599	0.297562	0.772253
1062	Protein FAM162A	FAM162A	-1.68063	0.186257	0.297607	0.772253
1063	cDNA FLJ76387, highly similar to Homo sapiens splicing factor, arginine/serine-rich 9 (SFRS9), mRNA	NA	0.847074	2.33281	0.297706	0.772253
1064	cDNA, FLJ94198, highly similar to Homo sapiens carboxypeptidase A3 (mast cell) (CPA3), mRNA	NA	-1.96133	0.140671	0.297905	0.772253
1065	Acidic leucine-rich nuclear phosphoprotein 32 family member E (Fragment)	ANP32E	-1.51539	0.219722	0.297989	0.772253
1066	Sepiapterin reductase (Fragment)	NA	2.11227	8.26701	0.29856	0.773007
1067	AP-2 complex subunit alpha-2 (Fragment)	AP2A2	-2.47494	0.0841679	0.299183	0.773393
1068	Translationally-controlled tumor protein (TCTP) (Fortilin) (Histamine-releasing factor) (HRF) (p23)	TPT1	1.44056	4.22308	0.299269	0.773393
1069	Haloacid dehalogenase-like hydrolase domain-containing protein 2 (Fragment)	HDHD2	-1.67899	0.186561	0.300395	0.775028
1070	ATP-dependent DNA helicase Q1 (EC 3.6.4.12) (DNA helicase, RecQ-like type 1) (RecQ1) (DNA-dependent ATPase Q1) (RecQ protein-like 1)	RECQL RECQ1 RECQL1	-2.44261	0.0869333	0.300569	0.775028
1071	Component 3 of promoter of RISC (Translin)	TSN	1.51995	4.57198	0.300745	0.775028
1072	Proteasome subunit beta type-3 (EC 3.4.25.1) (Proteasome chain 13) (Proteasome component C10-II) (Proteasome theta chain)	PSMB3	-2.22086	0.108516	0.301258	0.775627
1073	Carbonyl reductase [NADPH] 1 (EC 1.1.1.184) (15-hydroxyprostaglandin dehydrogenase [NADP(+)]) (EC 1.1.1.196) (EC 1.1.1.197) (20-beta-hydroxysteroid dehydrogenase) (NADPH-dependent carbonyl reductase 1) (Prostaglandin 9-ketoreductase) (PG-9-KR) (Prostaglandin-E(2) 9-reductase) (EC 1.1.1.189) (Short chain dehydrogenase/reductase family 21C member 1)	CBR1 CBR CRN SDR21C1	1.22366	3.39962	0.301829	0.776374
1074	Sialate O-acetylesterase (EC 3.1.1.53) (H-Lse) (Sialic acid-specific 9-O-acetylesterase)	SIAE YSG2	-0.960392	0.382743	0.302398	0.777112
1075	Perilipin	NA	1.31902	3.73974	0.302927	0.777301
1076	Tripartite motif-containing protein 35	TRIM35	-2.3959	0.0910907	0.303255	0.777301
1077	cDNA FLJ31012 fis, clone HLUNG2000217, highly similar to Guanine nucleotide-binding protein G(i), alpha-2 subunit	NA	-1.69787	0.183072	0.303562	0.777301
1078	Voltage-dependent anion-selective channel protein 1	NA	1.45597	4.28865	0.303613	0.777301
1079	Myb-binding protein 1A (Fragment)	MYBBP1A	-0.945847	0.38835	0.303879	0.777301
1080	cDNA FLJ54951, highly similar to Epoxide hydrolase 2	NA	-1.52089	0.218516	0.306106	0.780075
1081	Charged multivesicular body protein 4b (Chromatin-modifying protein 4b) (CHMP4b) (SNF7 homolog associated with Alix 1) (SNF7-2) (hSnf7-2) (Vacuolar protein sorting-associated protein 32-2) (Vps32-2) (hVps32-2)	CHMP4B C20orf178 SHAX1	-2.69341	0.0676497	0.306334	0.780075
1082	CEACAM1 protein (Fragment)	CEACAM1	0.548315	1.73034	0.306489	0.780075
1083	Ubiquitin-like modifier-activating enzyme 5 (Fragment)	UBA5	-2.25391	0.104987	0.306947	0.780075
1084	Tubulin beta chain (Fragment)	NA	-2.16286	0.114995	0.307301	0.780075
1085	Placenta-specific protein 9	PLAC9	1.30822	3.69958	0.30736	0.780075
1086	Ethylmalonic encephalopathy 1, isoform CRA_a (cDNA, FLJ96390, highly similar to Homo sapiens protein expressed in thyroid (YF13H12), mRNA)	ETHE1 hCG_1995670	-2.11456	0.120687	0.307456	0.780075
1087	Uncharacterized protein PSMD14 (Fragment)	PSMD14	-2.75981	0.0633039	0.30754	0.780075
1088	Protein-arginine deiminase type-2 (EC 3.5.3.15) (PAD-H19) (Peptidylarginine deiminase II) (Protein-arginine deiminase type II)	PADI2 KIAA0994 PAD2 PDI2	1.94306	6.9801	0.307966	0.780075
1089	Cyclin-dependent kinase 6 (EC 2.7.11.22) (Cell division protein kinase 6) (Serine/threonine-protein kinase PLSTIRE)	CDK6 CDKN6	0.659984	1.93476	0.308143	0.780075
1090	HUMEEP	NA	0.862215	2.3684	0.308274	0.780075
1091	Band 4.1	EPB41	3.77741	43.7026	0.308438	0.780075
1092	EKC/KEOPS complex subunit LAGE3 (L antigen family member 3) (Protein ESO-3) (Protein ITBA2)	LAGE3 DXS9879E ESO3 ITBA2	1.56982	4.80577	0.309759	0.780075
1093	Ubiquitin-60S ribosomal protein L40 (CEP52) (Ubiquitin A-52 residue ribosomal protein fusion product 1) [Cleaved into: Ubiquitin; 60S ribosomal protein L40 (Large ribosomal subunit protein eL40)]	UBA52 UBCEP2	0.82181	2.27461	0.309788	0.780075
1094	60S ribosomal protein L17 (Fragment)	RPL17	1.42007	4.1374	0.310633	0.780075
1095	60S ribosomal protein L27a (Large ribosomal subunit protein uL15)	RPL27A	0.605621	1.83239	0.310755	0.780075
1096	Elongin-C (Fragment)	ELOC	1.0915	2.97874	0.311089	0.780075
1097	IGL c785_light_IGLV2-23_IGLJ3 (Fragment)	NA	-0.91194	0.401744	0.311178	0.780075
1098	Processing of 1, ribonuclease P/MRP subunit (S. cerevisiae)	POP1	-3.28224	0.0375442	0.311421	0.780075
1099	60S ribosomal protein L29	RPL29 hCG_2000325	0.807198	2.24162	0.311479	0.780075
1100	Mannose-1-phosphate guanyltransferase alpha (GDP-mannose pyrophosphorylase A) (GMPP-alpha) (GTP-mannose-1-phosphate guanylyltransferase alpha)	GMPPA	-1.71932	0.179187	0.311481	0.780075
1101	ProSAAS (Proprotein convertase subtilisin/kexin type 1 inhibitor) (Proprotein convertase 1 inhibitor) (pro-SAAS) [Cleaved into: KEP; Big SAAS (b-SAAS); Little SAAS (l-SAAS) (N-proSAAS); Big PEN-LEN (b-PEN-LEN) (SAAS CT(1-49)); PEN; Little LEN (l-LEN); Big LEN (b-LEN) (SAAS CT(25-40))]	PCSK1N	-2.16052	0.115266	0.312123	0.780075
1102	cDNA FLJ44904 fis, clone BRAMY3005656	NA	1.86066	6.42797	0.312401	0.780075
1103	Eukaryotic translation initiation factor 3 subunit A (eIF3a) (Eukaryotic translation initiation factor 3 subunit 10) (eIF-3-theta)	eIF3a EIF3A EIF3S10	2.78026	16.1231	0.312718	0.780075
1104	NADH dehydrogenase [ubiquinone] flavoprotein 1, mitochondrial (EC 7.1.1.2)	NDUFV1 hCG_21057	-2.87212	0.0565789	0.312885	0.780075
1105	Peflin (PEF protein with a long N-terminal hydrophobic domain) (Penta-EF hand domain-containing protein 1)	PEF1 ABP32 UNQ1845/PRO3573	-2.22998	0.107531	0.313003	0.780075
1106	cDNA FLJ60947, highly similar to Coiled-coil domain-containing protein 9	NA	-4.00547	0.0182157	0.313648	0.780075
1107	cDNA FLJ54496, highly similar to DENN domain-containing protein 2A	NA	0.462672	1.58831	0.313753	0.780075
1108	Protein dopey-2	DOP1B C21orf5 DOPEY2 KIAA0933	-1.64317	0.193367	0.313861	0.780075
1109	cDNA FLJ10153 fis, clone HEMBA1003417, highly similar to BAG family molecular chaperone regulator 2	NA	-0.970644	0.378839	0.314729	0.780075
1110	Adenosine kinase (EC 2.7.1.20)	ADK	1.92275	6.83977	0.315164	0.780075
1111	Glutathione synthase (Glutathione synthetase) (Fragment)	GSS	1.23512	3.43878	0.315212	0.780075
1112	cDNA, FLJ93313, highly similar to Homo sapiens lectin, mannose-binding, 1 (LMAN1), mRNA	NA	-1.24814	0.287037	0.315522	0.780075
1113	Transmembrane protein KIAA1109 (Fragile site-associated protein)	KIAA1109 FSA KIAA1371	-1.29245	0.274597	0.315528	0.780075
1114	Actin-like protein (Fragment)	ACT	-2.46642	0.0848883	0.315621	0.780075
1115	Protein mago nashi homolog 2	MAGOHB	1.45157	4.2698	0.316129	0.780075
1116	6-phosphogluconate dehydrogenase, decarboxylating (EC 1.1.1.44)	PGD PGDH	1.06556	2.90247	0.316795	0.780075
1117	Probable cysteine--tRNA ligase, mitochondrial (EC 6.1.1.16) (Cysteinyl-tRNA synthetase) (CysRS)	CARS2 OK/SW-cl.10	0.945504	2.57411	0.31687	0.780075
1118	40S ribosomal protein S19 (Small ribosomal subunit protein eS19)	RPS19	0.663663	1.94189	0.317447	0.780075
1119	Keratin, type I cytoskeletal 20 (Cytokeratin-20) (CK-20) (Keratin-20) (K20) (Protein IT)	KRT20	-0.92946	0.394767	0.31784	0.780075
1120	Eukaryotic peptide chain release factor GTP-binding subunit ERF3A (Fragment)	GSPT1	3.13572	23.0052	0.318343	0.780075
1121	Serine-threonine kinase receptor-associated protein (MAP activator with WD repeats) (UNR-interacting protein) (WD-40 repeat protein PT-WD)	STRAP MAWD UNRIP	1.65519	5.23406	0.31841	0.780075
1122	cDNA FLJ53766, highly similar to Suppressor of tumorigenicity protein 14 (EC3.4.21.-)	NA	2.11621	8.29961	0.318584	0.780075
1123	Threonyl-tRNA synthetase (EC 6.1.1.3) (Fragment)	TARS	1.55313	4.72623	0.318736	0.780075
1124	Tartrate-resistant acid phosphatase type 5	ACP5	-1.3007	0.272341	0.318867	0.780075
1125	Guanine nucleotide-binding protein subunit gamma (Fragment)	NA	0.825	2.28188	0.3191	0.780075
1126	LRRC16A protein	LRRC16A	2.36459	10.6397	0.319219	0.780075
1127	Glucosylceramidase (EC 3.2.1.45)	NA	-1.19584	0.302449	0.319298	0.780075
1128	Septin-8	SEPTIN8	-1.93409	0.144556	0.319649	0.780075
1129	Mutated endophilin A1 BAR domain	SH3GL2	1.87252	6.50466	0.319695	0.780075
1130	Ribonucleoprotein PTB-binding 1	RAVER1	-1.74231	0.175115	0.320304	0.780075
1131	Mutant hemoglobin beta chain (Fragment)	HBB	-0.996346	0.369226	0.320544	0.780075
1132	LEM domain-containing protein 2 (hLEM2)	LEMD2	1.40833	4.08912	0.320755	0.780075
1133	Phosphodiesterase (EC 3.1.4.-) (Fragment)	PDE1C	0.849384	2.33821	0.320763	0.780075
1134	GATOR complex protein DEPDC5	DEPDC5	-2.53983	0.0788794	0.32086	0.780075
1135	Peptidyl-prolyl cis-trans isomerase-like 1 (PPIase) (EC 5.2.1.8) (Rotamase PPIL1)	PPIL1 CYPL1 CGI-124 UNQ2425/PRO4984	1.30874	3.70151	0.320918	0.780075
1136	Interferon-stimulated gene 20 kDa protein (EC 3.1.13.1) (Estrogen-regulated transcript 45 protein) (Promyelocytic leukemia nuclear body-associated protein ISG20)	ISG20 HEM45	-1.96817	0.139712	0.321074	0.780075
1137	Aspartate aminotransferase, cytoplasmic (cAspAT) (EC 2.6.1.1) (EC 2.6.1.3) (Cysteine aminotransferase, cytoplasmic) (Cysteine transaminase, cytoplasmic) (cCAT) (Glutamate oxaloacetate transaminase 1) (Transaminase A)	GOT1	-2.58088	0.0757073	0.321648	0.780781
1138	Caldesmon (CDM)	CALD1 CAD CDM	-1.51381	0.220069	0.322296	0.781668
1139	Cathepsin D (EC 3.4.23.5)	CTSD	-1.8487	0.157441	0.322606	0.781731
1140	Calpain-5 (Fragment)	CAPN5	-2.6698	0.0692658	0.32331	0.78275
1141	Prefoldin subunit 6 (Protein Ke2)	PFDN6 HKE2 PFD6	1.47968	4.39156	0.32464	0.784658
1142	Phosphatidylinositol transfer protein alpha isoform (Fragment)	PITPNA	1.67175	5.32148	0.324903	0.784658
1143	Type IV collagen alpha 1 (Fragment)	NA	-1.60819	0.20025	0.325114	0.784658
1144	40S ribosomal protein S8	RPS8	1.21096	3.35672	0.32562	0.784658
1145	14 kDa phosphohistidine phosphatase (EC 3.9.1.3) (Phosphohistidine phosphatase 1) (PHPT1) (Protein histidine phosphatase) (PHP) (Protein janus-A homolog)	PHPT1 PHP14 CGI-202 HSPC141	-2.04974	0.128769	0.325779	0.784658
1146	N-terminal kinase-like protein (Coated vesicle-associated kinase of 90 kDa) (SCY1-like protein 1) (Telomerase regulation-associated protein) (Telomerase transcriptional element-interacting factor) (Teratoma-associated tyrosine kinase)	SCYL1 CVAK90 GKLP NTKL TAPK TEIF TRAP HT019	-3.25424	0.0386101	0.325803	0.784658
1147	Protein kinase C (EC 2.7.11.13)	NA	1.53465	4.6397	0.326326	0.78523
1148	Echinoderm microtubule-associated protein-like 1	EML1	-4.76396	0.00853179	0.326865	0.78583
1149	Creatine kinase B-type (EC 2.7.3.2) (Brain creatine kinase) (B-CK) (Creatine kinase B chain) (Creatine phosphokinase B-type) (CPK-B)	CKB CKBB	-1.48587	0.226305	0.327322	0.78583
1150	Desmoglein-2 (Cadherin family member 5) (HDGC)	DSG2 CDHF5	-3.27528	0.0378063	0.327429	0.78583
1151	Epididymis secretory sperm binding protein	NA	3.6796	39.6307	0.328258	0.785927
1152	Nuclear pore complex protein	NA	0.48872	1.63023	0.328439	0.785927
1153	Toll-interacting protein	TOLLIP	-1.26421	0.282463	0.328629	0.785927
1154	Microsomal signal peptidase 25 kDa subunit (Signal peptidase complex subunit 2)	NA	-1.86565	0.154795	0.328913	0.785927
1155	Tyrosine-protein phosphatase non-receptor type (EC 3.1.3.48)	PTPN11	-3.07887	0.0460114	0.329686	0.785927
1156	Flap endonuclease 1 (FEN-1) (EC 3.1.-.-) (Flap structure-specific endonuclease 1)	FEN1	2.43913	11.463	0.329821	0.785927
1157	Stress-70 protein, mitochondrial (75 kDa glucose-regulated protein) (GRP-75) (Heat shock 70 kDa protein 9) (Mortalin) (MOT) (Peptide-binding protein 74) (PBP74)	HSPA9 GRP75 HSPA9B mt-HSP70	1.7933	6.00927	0.329822	0.785927
1158	39S ribosomal protein L1, mitochondrial (L1mt) (MRP-L1) (Mitochondrial large ribosomal subunit protein uL1m)	MRPL1 BM-022	0.825665	2.2834	0.330191	0.785927
1159	Interferon-induced GTP-binding protein Mx1	MX1	-1.29319	0.274393	0.330277	0.785927
1160	cDNA FLJ75763, highly similar to Homo sapiens regenerating islet-derived 1 alpha (pancreatic stone protein, pancreatic thread protein) (REG1A), mRNA	NA	-0.850213	0.427324	0.330317	0.785927
1161	Eukaryotic translation initiation factor 2 subunit 1 (Eukaryotic translation initiation factor 2 subunit alpha) (eIF-2-alpha) (eIF-2A) (eIF-2alpha)	EIF2S1 EIF2A	2.43927	11.4646	0.330744	0.78606
1162	Guanine nucleotide-binding protein G(s) subunit alpha isoforms short	GNAS	-2.05742	0.127783	0.330943	0.78606
1163	Pro-glucagon [Cleaved into: Glicentin; Glicentin-related polypeptide (GRPP); Oxyntomodulin (OXM) (OXY); Glucagon; Glucagon-like peptide 1 (GLP-1) (Incretin hormone); Glucagon-like peptide 1(7-37) (GLP-1(7-37)); Glucagon-like peptide 1(7-36) (GLP-1(7-36)); Glucagon-like peptide 2 (GLP-2)]	GCG	-3.92448	0.0197525	0.331825	0.787479
1164	Choline transporter-like protein 2 isoform 2 (Solute carrier family 44, member 2, isoform CRA_b)	SLC44A2 hCG_28494	0.633349	1.88391	0.332881	0.78807
1165	LUC7-like (S. cerevisiae) (LUC7-like (S. cerevisiae), isoform CRA_f) (Putative RNA-binding protein Luc7-like 1)	LUC7L hCG_22425 LA16c-OS12.1-007	1.84018	6.29766	0.332994	0.78807
1166	Valine--tRNA ligase (Fragment)	VARS1	1.19461	3.30227	0.333401	0.78807
1167	cDNA FLJ34456 fis, clone HLUNG2002659, highly similar to Ubiquitin carboxyl-terminal hydrolase 8 (EC3.1.2.15)	NA	-1.60645	0.200599	0.333467	0.78807
1168	DNA replication licensing factor MCM7 (EC 3.6.4.12)	MCM7	4.07127	58.6314	0.333603	0.78807
1169	Serpin B6	SERPINB6	1.39343	4.02865	0.333788	0.78807
1170	Transitional endoplasmic reticulum ATPase (TER ATPase) (EC 3.6.4.6) (15S Mg(2+)-ATPase p97 subunit) (Valosin-containing protein) (VCP)	VCP	-3.69509	0.0248452	0.33414	0.788227
1171	cDNA FLJ76817, highly similar to Homo sapiens non-POU domain containing, octamer-binding (NONO), mRNA	NA	2.60871	13.5816	0.33534	0.789113
1172	Methanethiol oxidase (MTO) (EC 1.8.3.4) (56 kDa selenium-binding protein) (SBP56) (SP56) (Selenium-binding protein 1)	SELENBP1 SBP	1.66599	5.2909	0.335511	0.789113
1173	PDZ and LIM domain protein 2	PDLIM2	-1.76117	0.171844	0.335541	0.789113
1174	40S ribosomal protein S10 (Small ribosomal subunit protein eS10)	RPS10	1.32453	3.76041	0.335659	0.789113
1175	Serpin B9 (Cytoplasmic antiproteinase 3) (CAP-3) (CAP3) (Peptidase inhibitor 9) (PI-9)	SERPINB9 PI9	-1.89501	0.150317	0.336503	0.790424
1176	DNA helicase (EC 3.6.4.12)	MCM4	2.4477	11.5617	0.336948	0.790797
1177	Immunoglobulin heavy variable 1/OR15-9 (non-functional) (Fragment)	IGHV1OR15-9	0.3984	1.48944	0.337461	0.790942
1178	Brain-specific angiogenesis inhibitor 1-associated protein 2-like protein 1 (BAI1-associated protein 2-like protein 1) (Insulin receptor tyrosine kinase substrate)	BAIAP2L1 IRTKS	0.690537	1.99479	0.337583	0.790942
1179	ATP-dependent DNA helicase 2 subunit 1	XRCC6	-3.39897	0.0334077	0.337975	0.791188
1180	cDNA FLJ57669, highly similar to SWI/SNF-related matrix-associatedactin-dependent regulator of chromatin subfamily C member 1	NA	1.27424	3.57599	0.33881	0.79247
1181	Synemin (Desmuslin)	SYNM DMN KIAA0353 SYN	-1.51785	0.219183	0.339383	0.79314
1182	Insulin-degrading enzyme	IDE	-1.68755	0.184972	0.340091	0.793746
1183	Splicing factor 3B subunit 2	SF3B2	1.25204	3.49748	0.340218	0.793746
1184	60S ribosomal protein L15 (Large ribosomal subunit protein eL15)	RPL15 EC45 TCBAP0781	1.03059	2.80271	0.34079	0.79424
1185	Non-homologous end-joining factor 1 (Fragment)	NHEJ1	1.00801	2.74015	0.341005	0.79424
1186	cDNA FLJ39529 fis, clone PUAEN2004067, highly similar to Band 4.1-like protein 1	NA	1.41389	4.11192	0.341393	0.794473
1187	Ester hydrolase C11orf54	C11orf54	1.8794	6.5496	0.341875	0.794925
1188	Peptidyl-prolyl cis-trans isomerase FKBP3 (PPIase FKBP3) (EC 5.2.1.8) (25 kDa FK506-binding protein) (25 kDa FKBP) (FKBP-25) (FK506-binding protein 3) (FKBP-3) (Immunophilin FKBP25) (Rapamycin-selective 25 kDa immunophilin) (Rotamase)	FKBP3 FKBP25	0.652961	1.92122	0.342846	0.79651
1189	RNA-binding protein 47 (Fragment)	RBM47	-1.39248	0.248459	0.343374	0.797067
1190	cDNA, FLJ94417, highly similar to Homo sapiens WD repeat domain 57 (U5 snRNP specific) (WDR57), mRNA	NA	2.57143	13.0846	0.344124	0.797801
1191	Melanopsin (Opsin-4)	OPN4 MOP	-2.57757	0.0759582	0.344563	0.797801
1192	Peroxiredoxin-1 (EC 1.11.1.24) (Natural killer cell-enhancing factor A) (NKEF-A) (Proliferation-associated gene protein) (PAG) (Thioredoxin peroxidase 2) (Thioredoxin-dependent peroxide reductase 2) (Thioredoxin-dependent peroxiredoxin 1)	PRDX1 PAGA PAGB TDPX2	1.48841	4.43003	0.344628	0.797801
1193	Complex I-B17 (NADH dehydrogenase [ubiquinone] 1 beta subcomplex subunit 6) (NADH-ubiquinone oxidoreductase B17 subunit)	NDUFB6	-2.34753	0.0956048	0.344847	0.797801
1194	Histone H2A type 2-C (H2A-clustered histone 20) (Histone H2A-GL101) (Histone H2A/q)	H2AC20 H2AFQ HIST2H2AC	0.896995	2.45222	0.345512	0.798488
1195	3-ketoacyl-CoA thiolase, mitochondrial	ACAA2	-1.47802	0.228089	0.345722	0.798488
1196	NAD-dependent protein deacylase sirtuin-5, mitochondrial (EC 2.3.1.-) (Regulatory protein SIR2 homolog 5) (SIR2-like protein 5)	SIRT5 SIR2L5	-4.1268	0.0161344	0.34701	0.800793
1197	Gephyrin (Fragment)	GPHN	0.507621	1.66133	0.347961	0.801167
1198	Beta-centractin (Fragment)	NA	-2.09293	0.123325	0.348271	0.801167
1199	Methionine synthase (Fragment)	MTR	-2.56161	0.0771803	0.348294	0.801167
1200	Barrier-to-autointegration factor (Breakpoint cluster region protein 1) [Cleaved into: Barrier-to-autointegration factor, N-terminally processed]	BANF1 BAF BCRG1	0.847519	2.33385	0.348636	0.801167
1201	Monocarboxylate transporter 4 (MCT 4) (Solute carrier family 16 member 3)	SLC16A3 MCT4	0.723646	2.06194	0.34891	0.801167
1202	General transcription factor 3C polypeptide 1 (TF3C-alpha) (TFIIIC box B-binding subunit) (Transcription factor IIIC 220 kDa subunit) (TFIIIC 220 kDa subunit) (TFIIIC220) (Transcription factor IIIC subunit alpha)	GTF3C1	1.08787	2.96795	0.349167	0.801167
1203	Riboflavin kinase (EC 2.7.1.26) (ATP:riboflavin 5'-phosphotransferase) (Flavokinase)	RFK	1.51895	4.56741	0.349291	0.801167
1204	Protein phosphatase methylesterase 1 (PME-1) (EC 3.1.1.89)	PPME1 PME1 PP2593 PRO0750	2.10302	8.19088	0.349574	0.801167
1205	Delta(3,5)-Delta(2,4)-dienoyl-CoA isomerase, mitochondrial (EC 5.3.3.-)	ECH1	-0.983135	0.374136	0.349785	0.801167
1206	Heterogeneous nuclear ribonucleoproteins A2/B1 (hnRNP A2/B1)	HNRNPA2B1 HNRPA2B1	1.77703	5.91229	0.350281	0.80143
1207	Peptidyl-tRNA hydrolase ICT1, mitochondrial (EC 3.1.1.29) (39S ribosomal protein L58, mitochondrial) (MRP-L58) (Digestion substraction 1) (DS-1) (Immature colon carcinoma transcript 1 protein) (Mitochondrial large ribosomal subunit protein mL62)	MRPL58 DS1 ICT1	1.74455	5.72333	0.350481	0.80143
1208	cDNA FLJ39945 fis, clone SPLEN2023977, highly similar to Homo sapiens CD97 antigen (CD97), transcript variant 2, mRNA	NA	-2.95245	0.0522115	0.350988	0.801925
1209	Ndr Ser/Thr kinase-like protein (Fragment)	NA	3.36217	28.8518	0.352288	0.804128
1210	Uncharacterized protein DKFZp686K04218 (Fragment)	DKFZp686K04218	-3.55368	0.028619	0.3527	0.804128
1211	SAFB-like transcription modulator (Modulator of estrogen-induced transcription)	SLTM MET	1.49126	4.44268	0.352826	0.804128
1212	26S proteasome non-ATPase regulatory subunit 6 (26S proteasome regulatory subunit RPN7) (26S proteasome regulatory subunit S10) (Breast cancer-associated protein SGA-113M) (Phosphonoformate immuno-associated protein 4) (Proteasome regulatory particle subunit p44S10) (p42A)	PSMD6 KIAA0107 PFAAP4	-3.31325	0.0363975	0.353209	0.804337
1213	cDNA FLJ60296, highly similar to RNA-binding region-containing protein 2	NA	1.38623	3.99974	0.354081	0.805247
1214	Transgelin variant (Fragment)	NA	-0.597428	0.550225	0.354192	0.805247
1215	Neuroblastoma-amplified sequence (Fragment)	NBAS	-5.6214	0.00361957	0.354901	0.805387
1216	60S ribosomal protein L12 (Large ribosomal subunit protein uL11)	RPL12	1.36284	3.90727	0.354985	0.805387
1217	BH3-interacting domain death agonist (Fragment)	NA	0.662985	1.94058	0.355975	0.805387
1218	Heparan sulfate proteoglycan 2 (Perlecan), isoform CRA_b	HSPG2 hCG_1981506	-1.52927	0.216693	0.35619	0.805387
1219	CCR4-NOT transcription complex subunit 1 (CCR4-associated factor 1) (Negative regulator of transcription subunit 1 homolog) (NOT1H) (hNOT1)	CNOT1 CDC39 KIAA1007 NOT1 AD-005	4.44653	85.33	0.356799	0.805387
1220	40S ribosomal protein S15a	NA	1.08758	2.96708	0.356896	0.805387
1221	Endophilin-B2 (SH3 domain-containing GRB2-like protein B2)	SH3GLB2 KIAA1848 PP578	3.04396	20.9883	0.357159	0.805387
1222	60S ribosomal protein L11	RPL11	0.949176	2.58358	0.357253	0.805387
1223	ATP synthase F(0) complex subunit B1, mitochondrial (ATP synthase peripheral stalk-membrane subunit b) (ATP synthase subunit b)	ATP5PB	-2.31109	0.0991534	0.357283	0.805387
1224	Fumarate hydratase, mitochondrial (Fumarase) (HsFH) (EC 4.2.1.2)	FH	-1.74797	0.174127	0.357526	0.805387
1225	Glycogen phosphorylase, brain form (EC 2.4.1.1)	PYGB	1.56519	4.78358	0.357613	0.805387
1226	Glutamate dehydrogenase	NA	2.4913	12.0769	0.357839	0.805387
1227	HECT-type E3 ubiquitin transferase (EC 2.3.2.26) (Fragment)	NA	-2.86636	0.0569055	0.358291	0.805387
1228	Villin-like protein	VILL	-2.398	0.0908998	0.358437	0.805387
1229	Bis(5'-adenosyl)-triphosphatase ENPP4 (EC 3.6.1.29) (AP3A hydrolase) (AP3Aase) (Ectonucleotide pyrophosphatase/phosphodiesterase family member 4) (E-NPP 4) (NPP-4)	ENPP4 KIAA0879 NPP4	-2.2143	0.10923	0.358846	0.805387
1230	Thioredoxin domain-containing protein 12 (EC 1.8.4.2) (Endoplasmic reticulum resident protein 18) (ER protein 18) (ERp18) (Endoplasmic reticulum resident protein 19) (ER protein 19) (ERp19) (Thioredoxin-like protein p19) (hTLP19)	TXNDC12 TLP19 UNQ713/PRO1376	1.29813	3.66245	0.359123	0.805387
1231	Non-specific serine/threonine protein kinase (EC 2.7.11.1)	MARK2 hCG_21366	1.27986	3.59612	0.359343	0.805387
1232	PTGFRN protein (Fragment)	PTGFRN	1.49664	4.46664	0.359506	0.805387
1233	Synaptic functional regulator FMR1	FMR1	4.42701	83.6809	0.360388	0.805567
1234	Vacuolar protein-sorting-associated protein 25 (hVps25) (Dermal papilla-derived protein 9) (ELL-associated protein of 20 kDa) (ESCRT-II complex subunit VPS25)	VPS25 DERP9 EAP20	-1.55418	0.211362	0.360445	0.805567
1235	cDNA FLJ59432, highly similar to Drebrin-like protein	NA	2.4845	11.9951	0.360462	0.805567
1236	ATP-dependent helicase ATRX (EC 3.6.4.12) (Transcriptional regulator ATRX)	ATRX	1.74216	5.70964	0.361199	0.806307
1237	Nicalin (Fragment)	NCLN	-3.38555	0.0338589	0.361377	0.806307
1238	Inhibitor of growth protein 5	ING5	1.54151	4.67166	0.361717	0.806412
1239	Golgi SNAP receptor complex member 2 (Fragment)	GOSR2	0.973302	2.64667	0.36281	0.807719
1240	TIP41-like protein (Putative MAPK-activating protein PM10) (Type 2A-interacting protein) (TIP)	TIPRL	-2.01703	0.133049	0.363078	0.807719
1241	Staphylococcal nuclease domain-containing protein (EC 3.1.31.1)	NA	-2.67803	0.0686983	0.363263	0.807719
1242	ATPase family AAA domain-containing protein 3A	ATAD3A	0.918532	2.50561	0.363474	0.807719
1243	Malectin	MLEC KIAA0152	0.829689	2.29261	0.364006	0.80817
1244	E3 ubiquitin-protein ligase CHIP (Fragment)	STUB1	-2.99049	0.0502629	0.364262	0.80817
1245	Phosphatidylserine lipase ABHD16A (Fragment)	ABHD16A	-1.36764	0.254707	0.365096	0.808803
1246	2',5'-phosphodiesterase 12 (2'-PDE) (2-PDE) (EC 3.1.4.-) (Mitochondrial deadenylase) (EC 3.1.13.4)	PDE12	-2.36512	0.093938	0.365276	0.808803
1247	Histone H1.3 (Histone H1c) (Histone H1s-2)	H1-3 H1F3 HIST1H1D	-0.834256	0.434197	0.365508	0.808803
1248	Rho GTPase-activating protein 25 (cDNA FLJ59112, highly similar to Rho-GTPase-activating protein 25)	ARHGAP25	-1.69018	0.184486	0.366211	0.808803
1249	Lysine-specific histone demethylase 1A (Fragment)	KDM1A	0.771089	2.16212	0.366389	0.808803
1250	IGH@ protein	IGH@	-0.819588	0.440613	0.366534	0.808803
1251	Galectin (Fragment)	LGALS8	-2.12193	0.119801	0.366599	0.808803
1252	Contactin-3 (Brain-derived immunoglobulin superfamily protein 1) (BIG-1) (Plasmacytoma-associated neuronal glycoprotein)	CNTN3 KIAA1496 PANG	1.3247	3.76107	0.367296	0.809454
1253	Golgi integral membrane protein 4	GOLIM4	2.06227	7.86377	0.367488	0.809454
1254	AP-2 complex subunit mu (Fragment)	AP2M1	-1.27656	0.278996	0.367976	0.809454
1255	40S ribosomal protein S16 (Small ribosomal subunit protein uS9)	RPS16	0.865818	2.37695	0.368282	0.809454
1256	cDNA FLJ90350 fis, clone NT2RP2003210, highly similar to Long-chain fatty acid transport protein 4	NA	0.927218	2.52747	0.368487	0.809454
1257	Probable peptidyl-tRNA hydrolase (Fragment)	PTRH1	1.15561	3.17596	0.368901	0.809454
1258	Replication protein A 70 kDa DNA-binding subunit (RP-A p70) (Replication factor A protein 1) (RF-A protein 1) (Single-stranded DNA-binding protein) [Cleaved into: Replication protein A 70 kDa DNA-binding subunit, N-terminally processed]	RPA1 REPA1 RPA70	-2.13276	0.118509	0.368947	0.809454
1259	Dynein light intermediate chain	NA	-1.05892	0.346832	0.369345	0.809684
1260	Selenoprotein M	SELM hCG_41313	-2.15063	0.116411	0.370318	0.809848
1261	Inosine-5'-monophosphate dehydrogenase 2 (Fragment)	IMPDH2	1.56801	4.79711	0.370379	0.809848
1262	Immunoglobulin-binding protein 1 (B-cell signal transduction molecule alpha 4) (Protein alpha-4) (CD79a-binding protein 1) (Protein phosphatase 2/4/6 regulatory subunit) (Renal carcinoma antigen NY-REN-16)	IGBP1 IBP1	-2.1492	0.116578	0.370592	0.809848
1263	Ankyrin repeat domain-containing protein 12 (Ankyrin repeat-containing cofactor 2) (GAC-1 protein)	ANKRD12 ANCO2 KIAA0874	0.699231	2.01221	0.370593	0.809848
1264	40S ribosomal protein S4, X isoform (SCR10) (Single copy abundant mRNA protein) (Small ribosomal subunit protein eS4)	RPS4X CCG2 RPS4 SCAR	1.00069	2.72016	0.371382	0.81038
1265	Adenylate kinase isoenzyme 1 (AK 1) (EC 2.7.4.3) (EC 2.7.4.6) (ATP-AMP transphosphorylase 1) (ATP:AMP phosphotransferase) (Adenylate monophosphate kinase) (Myokinase)	AK1	-1.43047	0.239196	0.371424	0.81038
1266	40S ribosomal protein S12 (Small ribosomal subunit protein eS12)	RPS12	1.15191	3.16423	0.373402	0.813855
1267	Secretory carrier-associated membrane protein 1 (Fragment)	SCAMP1	2.51996	12.428	0.374048	0.813855
1268	IGL c3189_light_IGLV1-51_IGLJ3 (Fragment)	NA	-1.32218	0.266555	0.374863	0.813855
1269	Ras-related protein Rab-6A (Fragment)	RAB6A	1.91985	6.81991	0.374875	0.813855
1270	39S ribosomal protein L15, mitochondrial (L15mt) (MRP-L15) (Mitochondrial large ribosomal subunit protein uL15m)	MRPL15 HSPC145	1.12149	3.06944	0.374888	0.813855
1271	AP-1 complex subunit gamma-1 (Adaptor protein complex AP-1 subunit gamma-1) (Adaptor-related protein complex 1 subunit gamma-1) (Clathrin assembly protein complex 1 gamma-1 large chain) (Gamma1-adaptin) (Golgi adaptor HA1/AP1 adaptin subunit gamma-1)	AP1G1 ADTG CLAPG1	-1.56812	0.208437	0.375079	0.813855
1272	U6 snRNA-associated Sm-like protein LSm4 (Glycine-rich protein) (GRP)	LSM4	1.0755	2.93146	0.375309	0.813855
1273	Cadherin-17 (Intestinal peptide-associated transporter HPT-1) (Liver-intestine cadherin) (LI-cadherin)	CDH17	1.60325	4.96918	0.375376	0.813855
1274	PC4 and SFRS1-interacting protein (CLL-associated antigen KW-7) (Dense fine speckles 70 kDa protein) (DFS 70) (Lens epithelium-derived growth factor) (Transcriptional coactivator p75/p52)	PSIP1 DFS70 LEDGF PSIP2	1.79034	5.99148	0.37588	0.814307
1275	Actin-related protein 2/3 complex subunit 2 (Arp2/3 complex 34 kDa subunit) (p34-ARC)	ARPC2 ARC34 PRO2446	-4.29449	0.0136435	0.37638	0.814621
1276	cDNA FLJ51524, highly similar to Set1/Ash2 histone methyltransferase complex subunit ASH2	NA	1.63001	5.10394	0.376635	0.814621
1277	Malate dehydrogenase, cytoplasmic (EC 1.1.1.37) (Cytosolic malate dehydrogenase) (Diiodophenylpyruvate reductase) (EC 1.1.1.96)	MDH1 MDHA	-1.7079	0.181246	0.376925	0.814621
1278	Epididymis secretory sperm binding protein	NA	0.997267	2.71086	0.377508	0.814621
1279	Serum amyloid A protein	NA	0.376297	1.45688	0.378125	0.814621
1280	Casein kinase I isoform delta (Fragment)	CSNK1D	3.32353	27.7583	0.378679	0.814621
1281	Procollagen-lysine 5-dioxygenase (EC 1.14.11.4)	NA	0.846074	2.33048	0.378832	0.814621
1282	Striated muscle preferentially expressed protein kinase (EC 2.7.11.1) (Aortic preferentially expressed protein 1) (APEG-1)	SPEG APEG1 KIAA1297	1.06802	2.9096	0.378838	0.814621
1283	AFG3 ATPase family gene 3-like 2 (Yeast), isoform CRA_a (Fragment)	AFG3L2 hCG_38275	1.42894	4.17429	0.37914	0.814621
1284	TBC1 domain family member 10B (Rab27A-GAP-beta)	TBC1D10B FP2461	1.65545	5.23543	0.379863	0.814621
1285	Nestin, isoform CRA_c	NES hCG_1999207	-2.47456	0.0841997	0.379887	0.814621
1286	Exopolyphosphatase PRUNE1 (EC 3.6.1.1) (Drosophila-related expressed sequence 17) (DRES-17) (DRES17) (HTcD37) (Protein prune homolog 1) (hPrune)	PRUNE1 PRUNE	1.9829	7.26381	0.379928	0.814621
1287	cDNA FLJ38650 fis, clone HHDPC2007775, highly similar to N-sulphoglucosamine sulphohydrolase	NA	4.58983	98.4773	0.380324	0.814621
1288	Cleavage and polyadenylation specific factor 1, 160kDa, isoform CRA_a	CPSF1 hCG_2039719	1.17398	3.23483	0.380512	0.814621
1289	Dihydropteridine reductase (EC 1.5.1.34) (HDHPR) (Quinoid dihydropteridine reductase) (Short chain dehydrogenase/reductase family 33C member 1)	QDPR DHPR SDR33C1	3.49834	33.0607	0.380736	0.814621
1290	Syntaxin-6	STX6	1.31876	3.73878	0.380747	0.814621
1291	Alpha-1-antichymotrypsin (ACT) (Cell growth-inhibiting gene 24/25 protein) (Serpin A3) [Cleaved into: Alpha-1-antichymotrypsin His-Pro-less]	SERPINA3 AACT GIG24 GIG25	0.290268	1.33679	0.382118	0.815827
1292	ATP synthase subunit e, mitochondrial (ATPase subunit e) (ATP synthase membrane subunit e) [Cleaved into: ATP synthase subunit e, mitochondrial, N-terminally processed]	ATP5ME ATP5I ATP5K	-1.53484	0.215489	0.38217	0.815827
1293	Transmembrane 9 superfamily member (Fragment)	TM9SF3	1.61301	5.01788	0.382383	0.815827
1294	Peptidyl-prolyl cis-trans isomerase (EC 5.2.1.8) (Fragment)	PIN1	-1.0364	0.35473	0.382493	0.815827
1295	Lumican (Keratan sulfate proteoglycan lumican) (KSPG lumican)	LUM LDC SLRR2D	-0.760795	0.467295	0.383499	0.816792
1296	Protein TFG (Fragment)	TFG	-2.85534	0.0575361	0.383587	0.816792
1297	Cytochrome b5 type B (Fragment)	CYB5B	1.25675	3.51398	0.383833	0.816792
1298	cDNA FLJ53979, highly similar to DnaJ homolog subfamily C member 11	NA	3.33508	28.0807	0.384633	0.817864
1299	COP9 signalosome complex subunit 4	NA	-3.64691	0.0260716	0.386408	0.820045
1300	PRELI domain-containing protein 1, mitochondrial (Fragment)	PRELID1	-1.23025	0.29222	0.386422	0.820045
1301	Cytochrome b-c1 complex subunit 7 (Complex III subunit 7) (Complex III subunit VII) (QP-C) (Ubiquinol-cytochrome c reductase complex 14 kDa protein)	UQCRB UQBP	1.51121	4.5322	0.38655	0.820045
1302	Tetratricopeptide repeat protein 27 (Fragment)	TTC27	1.4748	4.37016	0.387533	0.820723
1303	Chloride anion exchanger (Down-regulated in adenoma) (Protein DRA) (Solute carrier family 26 member 3)	SLC26A3 DRA	-0.909658	0.402662	0.387687	0.820723
1304	UNC84B protein (Fragment)	UNC84B	-1.33285	0.263725	0.387762	0.820723
1305	ATP-binding cassette sub-family D member 3	ABCD3	2.54527	12.7467	0.388132	0.820869
1306	39S ribosomal protein L48, mitochondrial	MRPL48	0.833488	2.30133	0.388426	0.820869
1307	Angiotensin 1-10 (Angiotensin 1-4) (Angiotensin 1-5) (Angiotensin 1-7) (Angiotensin 1-8) (Angiotensin 1-9) (Angiotensin 2-8) (Angiotensin 3-8) (Angiotensin I) (Angiotensin II) (Angiotensin III) (Angiotensin IV) (Angiotensin-1) (Angiotensin-2) (Angiotensin-3) (Angiotensin-4) (Angiotensinogen) (Des-Asp[1]-angiotensin II) (Serpin A8)	NA	0.74253	2.10125	0.388974	0.821182
1308	Fucose-1-phosphate guanylyltransferase (Fucose-1-phosphate guanylyltransferase isoform 1) (Fragment)	FPGT hCG_2039595	-1.00691	0.365347	0.389681	0.821182
1309	LIM domain only protein 7	LMO7	0.869998	2.38691	0.389932	0.821182
1310	Post-proline cleaving enzyme (EC 3.4.21.26) (Prolyl endopeptidase)	PREP	1.70599	5.50681	0.390324	0.821182
1311	Kinesin-like protein KIF7	KIF7 UNQ340/PRO539	0.968516	2.63403	0.390339	0.821182
1312	Cancer-related nucleoside-triphosphatase (NTPase) (EC 3.6.1.15) (Nucleoside triphosphate phosphohydrolase)	NTPCR C1orf57	-1.48267	0.22703	0.390359	0.821182
1313	Programmed cell death protein 4	NA	-1.68889	0.184725	0.390685	0.821243
1314	Very large A-kinase anchor protein (vlAKAP) (Beta/gamma crystallin domain-containing protein 3)	CRYBG3	1.20022	3.32086	0.391109	0.821507
1315	40S ribosomal protein S18 (Ke-3) (Ke3) (Small ribosomal subunit protein uS13)	RPS18 D6S218E	0.749392	2.11571	0.391551	0.821811
1316	Lon protease homolog, mitochondrial (EC 3.4.21.53) (Lon protease-like protein) (LONP) (Mitochondrial ATP-dependent protease Lon) (Serine protease 15)	LONP1	1.65991	5.25883	0.392305	0.822768
1317	Pre-mRNA-splicing factor SPF27 (Breast carcinoma-amplified sequence 2) (DNA amplified in mammary carcinoma 1 protein) (Spliceosome-associated protein SPF 27)	BCAS2 DAM1	3.5655	35.357	0.393188	0.823435
1318	Microtubule-associated protein 1 light chain 3 beta, isoform CRA_f (Microtubule-associated proteins 1A/1B light chain 3B)	MAP1LC3B hCG_32374	0.887578	2.42924	0.393969	0.823435
1319	Caveolae-associated protein 4 (Muscle-related coiled-coil protein) (Muscle-restricted coiled-coil protein)	CAVIN4 MURC	-1.01051	0.364032	0.394034	0.823435
1320	Heme oxygenase (biliverdin-producing) (EC 1.14.14.18) (Fragment)	HMOX1	-2.94631	0.0525332	0.39411	0.823435
1321	Sarcoplasmic/endoplasmic reticulum calcium ATPase 2 (SERCA2) (SR Ca(2+)-ATPase 2) (EC 7.2.2.10) (Calcium pump 2) (Calcium-transporting ATPase sarcoplasmic reticulum type, slow twitch skeletal muscle isoform) (Endoplasmic reticulum class 1/2 Ca(2+) ATPase)	ATP2A2 ATP2B	-1.10031	0.332769	0.394439	0.823435
1322	Spermine synthase (Fragment)	SMS	1.29406	3.64756	0.394699	0.823435
1323	Vesicle-associated membrane protein-associated protein B/C (VAMP-B/VAMP-C) (VAMP-associated protein B/C) (VAP-B/VAP-C)	VAPB UNQ484/PRO983	-1.38986	0.24911	0.395054	0.823435
1324	26S proteasome non-ATPase regulatory subunit 2 (26S proteasome regulatory subunit RPN1) (26S proteasome regulatory subunit S2) (26S proteasome subunit p97) (Protein 55.11) (Tumor necrosis factor type 1 receptor-associated protein 2)	PSMD2 TRAP2	1.89667	6.6637	0.395312	0.823435
1325	Long-chain-fatty-acid--CoA ligase 5 (EC 6.2.1.3) (Arachidonate--CoA ligase) (EC 6.2.1.15) (Long-chain acyl-CoA synthetase 5) (LACS 5)	ACSL5 ACS5 FACL5 UNQ633/PRO1250	0.782208	2.18629	0.395355	0.823435
1326	Angiogenin (EC 3.1.27.-) (Ribonuclease 5) (RNase 5)	ANG RNASE5	1.18146	3.25912	0.395607	0.823435
1327	Chromogranin-A (CgA) (Pituitary secretory protein I) (SP-I) [Cleaved into: Vasostatin-1 (Vasostatin I); Vasostatin-2 (Vasostatin II); EA-92; ES-43; Pancreastatin; SS-18; WA-8; WE-14; LF-19; Catestatin (SL21); AL-11; GV-19; GR-44; ER-37; GE-25; Serpinin-RRG; Serpinin; p-Glu serpinin precursor]	CHGA	-1.59734	0.202433	0.396748	0.825187
1328	cDNA FLJ30470 fis, clone BRAWH1000040, highly similar to Rap1 GTPase-GDP dissociation stimulator 1	NA	-1.95988	0.140875	0.398546	0.827818
1329	26S proteasome AAA-ATPase subunit RPT1 (26S proteasome regulatory subunit 7) (Proteasome 26S subunit ATPase 2) (Fragment)	PSMC2	-3.21703	0.0400738	0.398612	0.827818
1330	Chondroitin sulfate proteoglycan 2 (Versican), isoform CRA_c	CSPG2 hCG_2015974	0.420388	1.52255	0.399121	0.828233
1331	Oxidoreductase HTATIP2	HTATIP2	2.37647	10.7668	0.399412	0.828233
1332	Glutathione peroxidase	GPX1	-0.843084	0.430381	0.400908	0.83022
1333	Fatty acid-binding protein 1 (Fatty acid-binding protein, liver) (Liver-type fatty acid-binding protein)	FABP1	-0.837194	0.432924	0.401138	0.83022
1334	cDNA FLJ54170, highly similar to Cytosolic nonspecific dipeptidase	NA	-2.37982	0.0925671	0.401273	0.83022
1335	60S ribosomal protein L38	RPL38	0.673196	1.96049	0.401983	0.831066
1336	26S proteasome non-ATPase regulatory subunit 11 (26S proteasome regulatory subunit RPN6) (26S proteasome regulatory subunit S9) (26S proteasome regulatory subunit p44.5)	PSMD11	-1.46223	0.23172	0.402518	0.831548
1337	Eukaryotic translation initiation factor 5 (eIF-5)	EIF5	-2.33569	0.0967438	0.403313	0.832314
1338	Nucleoporin SEH1 (GATOR complex protein SEH1) (Nup107-160 subcomplex subunit SEH1) (SEC13-like protein)	SEH1L SEC13L SEH1	-4.10942	0.0164173	0.404475	0.832314
1339	Histidine triad nucleotide-binding protein 1 (EC 3.-.-.-) (Adenosine 5'-monophosphoramidase) (Protein kinase C inhibitor 1) (Protein kinase C-interacting protein 1) (PKCI-1)	HINT1 HINT PKCI1 PRKCNH1	-0.94079	0.390319	0.404866	0.832314
1340	Acetylglucosamine phosphomutase (EC 5.4.2.3) (N-acetylglucosamine-phosphate mutase)	PGM3 hCG_401113	-2.23724	0.106753	0.405036	0.832314
1341	Lysosome-associated membrane glycoprotein 2 (Fragment)	LAMP2	0.892054	2.44014	0.405364	0.832314
1342	Medium-chain acyl-CoA ligase ACSF2, mitochondrial (EC 6.2.1.2)	ACSF2 UNQ493/PRO1009	-1.81372	0.163046	0.405739	0.832314
1343	Glutathione S-transferase kappa 1 (EC 2.5.1.18) (GST 13-13) (GST class-kappa) (GSTK1-1) (hGSTK1) (Glutathione S-transferase subunit 13)	GSTK1 HDCMD47P	-1.45932	0.232394	0.405775	0.832314
1344	U4/U6.U5 tri-snRNP-associated protein 2	USP39	1.59623	4.93438	0.405792	0.832314
1345	Matrix metalloproteinase-9 (MMP-9) (EC 3.4.24.35) (92 kDa gelatinase) (92 kDa type IV collagenase) (Gelatinase B) (GELB) [Cleaved into: 67 kDa matrix metalloproteinase-9; 82 kDa matrix metalloproteinase-9]	MMP9 CLG4B	1.14545	3.14386	0.406101	0.832314
1346	Testicular secretory protein Li 7	NA	-1.70432	0.181896	0.406202	0.832314
1347	Methylglutaconyl-CoA hydratase, mitochondrial (EC 4.2.1.18) (AU-specific RNA-binding enoyl-CoA hydratase) (AU-binding protein/enoyl-CoA hydratase) (Itaconyl-CoA hydratase) (EC 4.2.1.56)	AUH	-1.94976	0.142309	0.406475	0.832314
1348	Secretory carrier-associated membrane protein (Secretory carrier membrane protein)	NA	2.0434	7.71684	0.406529	0.832314
1349	Aspartate aminotransferase (EC 2.6.1.1)	NA	1.05769	2.87971	0.406809	0.832314
1350	Atlastin-3 (EC 3.6.5.-)	ATL3	1.54737	4.69911	0.407201	0.832399
1351	PDZ and LIM domain protein 4 (LIM protein RIL) (Reversion-induced LIM protein)	PDLIM4 RIL	-1.04916	0.350231	0.407453	0.832399
1352	COP9 signalosome complex subunit 8 (Fragment)	COPS8	-2.02869	0.131508	0.408233	0.833376
1353	Leucine-rich PPR motif-containing protein, mitochondrial (130 kDa leucine-rich protein) (LRP 130) (GP130)	LRPPRC LRP130	1.35531	3.87798	0.408831	0.833749
1354	RNA-binding protein Raly (Fragment)	RALY	0.684283	1.98235	0.40902	0.833749
1355	Torsin-1A-interacting protein 1 (Lamin-associated protein 1B) (LAP1B)	TOR1AIP1 LAP1	-1.56903	0.208247	0.409721	0.833963
1356	Profilin	PFN2	2.17231	8.77853	0.410031	0.833963
1357	Glutamyl-tRNA(Gln) amidotransferase subunit C, mitochondrial	GATC	1.65557	5.23604	0.410032	0.833963
1358	Delta-aminolevulinic acid dehydratase (EC 4.2.1.24)	NA	-2.74218	0.0644299	0.4107	0.834337
1359	Protein-ribulosamine 3-kinase (EC 2.7.1.172)	FN3KRP	1.90906	6.74677	0.412069	0.834337
1360	Dihydropyrimidinase-related protein 2 (DRP-2) (Collapsin response mediator protein 2) (CRMP-2) (N2A3) (Unc-33-like phosphoprotein 2) (ULIP-2)	DPYSL2 CRMP2 ULIP2	-1.62887	0.196151	0.412289	0.834337
1361	cDNA FLJ75365, highly similar to Homo sapiens SUGT1B (SUGT1) mRNA	NA	0.588129	1.80062	0.4126	0.834337
1362	Prefoldin subunit 1	PFDN1 PFD1	1.38794	4.00658	0.412666	0.834337
1363	Probable U3 small nucleolar RNA-associated protein 11 (U3 snoRNA-associated protein 11) (UTP11-like protein)	UTP11 UTP11L CGI-94 HDCMB12P	1.83929	6.29204	0.412825	0.834337
1364	Adenylyl cyclase-associated protein 1	NA	-4.8963	0.00747421	0.412893	0.834337
1365	LRP chaperone MESD (LDLR chaperone MESD) (Mesoderm development LRP chaperone MESD) (Mesoderm development candidate 2) (Mesoderm development protein) (Renal carcinoma antigen NY-REN-61)	MESD KIAA0081 MESDC2 MESDM UNQ1911/PRO4369	1.52288	4.58543	0.413305	0.834337
1366	ER membrane protein complex subunit 7 (Fragment)	EMC7	1.65684	5.24272	0.413457	0.834337
1367	Macrophage-capping protein (Fragment)	CAPG	1.73553	5.67191	0.413466	0.834337
1368	1,4-alpha-glucan-branching enzyme (EC 2.4.1.18) (Brancher enzyme) (Glycogen-branching enzyme)	GBE1	-1.57771	0.206448	0.413761	0.834337
1369	Importin-9 (Imp9) (Ran-binding protein 9) (RanBP9)	IPO9 IMP9 KIAA1192 RANBP9 HSPC273	-0.916563	0.399891	0.413843	0.834337
1370	40S ribosomal protein S25 (Small ribosomal subunit protein eS25)	RPS25	0.685594	1.98495	0.414732	0.835264
1371	Nuclear transport factor 2 (Fragment)	NUTF2	1.01121	2.74892	0.415071	0.835264
1372	Keratin, type II cytoskeletal 2 epidermal (Cytokeratin-2e) (CK-2e) (Epithelial keratin-2e) (Keratin-2 epidermis) (Keratin-2e) (K2e) (Type-II keratin Kb2)	KRT2 KRT2A KRT2E	0.824757	2.28133	0.415211	0.835264
1373	40S ribosomal protein S21	RPS21	1.06066	2.88829	0.416243	0.836731
1374	cDNA FLJ10890 fis, clone NT2RP4002071	NA	1.95664	7.07552	0.417632	0.838415
1375	Dephospho-CoA kinase domain-containing protein (Fragment)	DCAKD	-2.28865	0.101404	0.417689	0.838415
1376	Beta-hexosaminidase subunit beta (EC 3.2.1.52) (Beta-N-acetylhexosaminidase subunit beta) (Hexosaminidase subunit B) (Cervical cancer proto-oncogene 7 protein) (HCC-7) (N-acetyl-beta-glucosaminidase subunit beta) [Cleaved into: Beta-hexosaminidase subunit beta chain B; Beta-hexosaminidase subunit beta chain A]	HEXB HCC7	-1.19559	0.302526	0.418085	0.8386
1377	Keratin, type I cytoskeletal 18 (Cell proliferation-inducing gene 46 protein) (Cytokeratin-18) (CK-18) (Keratin-18) (K18)	KRT18 CYK18 PIG46	0.453285	1.57347	0.419703	0.83964
1378	Glutamine synthetase (GS) (EC 6.3.1.2) (Glutamate--ammonia ligase) (Palmitoyltransferase GLUL) (EC 2.3.1.225)	GLUL GLNS	-1.35177	0.258782	0.419794	0.83964
1379	Dynamin-1-like protein (EC 3.6.5.5) (Dnm1p/Vps1p-like protein) (DVLP) (Dynamin family member proline-rich carboxyl-terminal domain less) (Dymple) (Dynamin-like protein) (Dynamin-like protein 4) (Dynamin-like protein IV) (HdynIV) (Dynamin-related protein 1)	DNM1L DLP1 DRP1	2.18282	8.87132	0.4201	0.83964
1380	cDNA FLJ41552 fis, clone COLON2004478, highly similar to Protein Tro alpha1 H,myeloma	NA	-0.776682	0.45993	0.420859	0.83964
1381	LIM and SH3 domain protein 1	NA	1.4436	4.23592	0.42138	0.83964
1382	RNA helicase (EC 3.6.4.13)	NA	-0.961736	0.382229	0.4215	0.83964
1383	Sorting nexin-4	SNX4	-2.72664	0.065439	0.421709	0.83964
1384	Heat shock protein HSP 90-beta (HSP 90) (Heat shock 84 kDa) (HSP 84) (HSP84)	HSP90AB1 HSP90B HSPC2 HSPCB	1.65525	5.2344	0.421946	0.83964
1385	Integrin alpha-6 (CD49 antigen-like family member F) (VLA-6) (CD antigen CD49f) [Cleaved into: Integrin alpha-6 heavy chain; Integrin alpha-6 light chain; Processed integrin alpha-6 (Alpha6p)]	ITGA6	-1.81442	0.162932	0.421965	0.83964
1386	Mitotic deacetylase-associated SANT domain protein (Fragment)	MIDEAS	1.47959	4.39115	0.422008	0.83964
1387	cDNA FLJ51526, highly similar to Homo sapiens aldehyde dehydrogenase 16 family, member A1 (ALDH16A1), mRNA	NA	0.846142	2.33064	0.422186	0.83964
1388	Peripheral-type benzodiazepine receptor (Translocator protein) (Fragment)	PBR	0.732325	2.07991	0.422657	0.83964
1389	cDNA FLJ12385 fis, clone MAMMA1002619, weakly similar to PROBABLE UBIQUITIN CARBOXYL-TERMINAL HYDROLASE K02C4.3	NA	-0.777771	0.459429	0.422935	0.83964
1390	PAI-1 mRNA-binding protein variant (cDNA, FLJ92551, Homo sapiens PAI-1 mRNA-binding protein (PAI-RBP1), mRNA)	NA	0.787129	2.19708	0.423056	0.83964
1391	Membrane-associated progesterone receptor component 1 (mPR) (Dap1) (IZA)	PGRMC1 HPR6.6 PGRMC	1.85683	6.40341	0.423443	0.83964
1392	Uncharacterized protein DKFZp686A01173 (Fragment)	DKFZp686A01173	-1.68502	0.18544	0.423612	0.83964
1393	Heat shock protein beta-1 (HspB1) (28 kDa heat shock protein) (Estrogen-regulated 24 kDa protein) (Heat shock 27 kDa protein) (HSP 27) (Stress-responsive protein 27) (SRP27)	HSPB1 HSP27 HSP28	-0.798185	0.450145	0.423775	0.83964
1394	Dolichyl-diphosphooligosaccharide--protein glycosyltransferase 48 kDa subunit (Oligosaccharyl transferase 48 kDa subunit)	DDOST	1.00448	2.73049	0.424337	0.839769
1395	ATP-dependent RNA helicase DDX1 (DEAD box protein 1)	DDX1	-3.276	0.0377789	0.424671	0.839769
1396	OCIA domain-containing protein 1 (Fragment)	OCIAD1	-1.46253	0.23165	0.424753	0.839769
1397	Serine-protein kinase ATM (Fragment)	ATM	-1.43614	0.237843	0.425157	0.839966
1398	Defensin-6 (Defensin, alpha 6)	DEFA6 DEF6	1.12146	3.06932	0.426191	0.840487
1399	cDNA FLJ61136, highly similar to Ras-related protein Rab-11A	NA	-0.689562	0.501796	0.426246	0.840487
1400	Mitochondrial import inner membrane translocase subunit TIM50	TIMM50 TIM50 PRO1512	1.54199	4.6739	0.426904	0.840487
1401	cDNA FLJ77917, highly similar to Homo sapiens ubiquitin-conjugating enzyme E2L 3 (UBE2L3), transcript variant 1, mRNA	NA	-1.99171	0.136462	0.427082	0.840487
1402	Cell division control protein 42 homolog (EC 3.6.5.2)	CDC42	2.85376	17.3528	0.427166	0.840487
1403	Collagen alpha-1(XII) chain	COL12A1	0.404011	1.49782	0.427564	0.840487
1404	tRNA nucleotidyl transferase, CCA-adding, 1, isoform CRA_b	TRNT1 hCG_1994583	0.796822	2.21848	0.427732	0.840487
1405	Kinesin-like protein KIF13B (Kinesin-like protein GAKIN)	KIF13B GAKIN KIAA0639	1.48507	4.41528	0.428376	0.840487
1406	cDNA FLJ61564, highly similar to Plexin domain-containing protein 2	NA	-2.30163	0.100095	0.428738	0.840487
1407	cDNA FLJ34725 fis, clone MESAN2005958, highly similar to RNA-binding protein Luc7-like 2	NA	1.29096	3.63628	0.428819	0.840487
1408	Insulin receptor substrate 2 insertion mutant (Fragment)	IRS2	0.244564	1.27706	0.428901	0.840487
1409	Growth arrest and DNA damage-inducible proteins-interacting protein 1 (39S ribosomal protein L59, mitochondrial) (MRP-L59) (CKII beta-associating protein) (CR6-interacting factor 1) (CRIF1) (Mitochondrial large ribosomal subunit protein mL64) (Papillomavirus L2-interacting nuclear protein 1) (PLINP) (PLINP-1) (p53-responsive gene 6 protein)	GADD45GIP1 MRPL59 PLINP1 PRG6	0.356455	1.42826	0.429093	0.840487
1410	Sulfotransferase (EC 2.8.2.-) (Fragment)	SULT1A1	-1.14191	0.31921	0.429379	0.840487
1411	cDNA FLJ55166, highly similar to EH-domain-containing protein 1	NA	-3.74951	0.0235292	0.431131	0.841524
1412	Negative elongation factor B (NELF-B) (Cofactor of BRCA1)	NELFB COBRA1 KIAA1182	1.48361	4.40884	0.431234	0.841524
1413	Alpha globin chain (Fragment)	HBA2	-1.24746	0.287234	0.431302	0.841524
1414	cDNA, FLJ94200, highly similar to Homo sapiens calpain 9 (nCL-4) (CAPN9), mRNA	NA	-1.07499	0.3413	0.43135	0.841524
1415	Crystallin, lambda 1, isoform CRA_a	CRYL1 hCG_20495	0.774363	2.16921	0.431517	0.841524
1416	UPF0696 protein C11orf68 (Basophilic leukemia-expressed protein Bles03) (Protein p5326)	C11orf68 BLES03	-1.9537	0.141748	0.431978	0.841524
1417	Actin-related protein 3 (Actin-like protein 3)	ACTR3 ARP3	-3.36485	0.0345671	0.43222	0.841524
1418	Protein S100 (S100 calcium-binding protein)	NA	1.14122	3.13058	0.432348	0.841524
1419	Polymerase (RNA) II (DNA directed) polypeptide E, 25kDa, isoform CRA_c (cDNA FLJ55074, highly similar to DNA-directed RNA polymerase II 23 kDa polypeptide)	POLR2E hCG_21572	1.34643	3.84368	0.433474	0.841592
1420	Sorting nexin-3 (Protein SDP3)	SNX3	0.594009	1.81124	0.433545	0.841592
1421	Carnitine O-acetyltransferase (Carnitine acetylase) (EC 2.3.1.137) (EC 2.3.1.7) (Carnitine acetyltransferase) (CAT) (CrAT)	CRAT CAT1	0.255829	1.29153	0.433731	0.841592
1422	cDNA FLJ61699, highly similar to Homo sapiens androgen-induced proliferation inhibitor (APRIN), transcript variant 1, mRNA	NA	0.885734	2.42476	0.433929	0.841592
1423	Peroxisome proliferator activated receptor interacting complex protein	PRIC295	1.62638	5.08543	0.434085	0.841592
1424	RELA protein (Transcription factor p65)	RELA	2.98697	19.8255	0.434347	0.841592
1425	Hydroxymethylbilane synthase (EC 2.5.1.61)	HMBS	1.19462	3.30231	0.434518	0.841592
1426	Malate dehydrogenase (EC 1.1.1.37) (Fragment)	MDH2	1.83159	6.24384	0.43524	0.84228
1427	Citrate synthase	NA	1.91608	6.79424	0.435483	0.84228
1428	Interferon-inducible double-stranded RNA-dependent protein kinase activator A	PRKRA	-2.63169	0.0719569	0.436829	0.843726
1429	60S ribosomal protein L14 (CAG-ISL 7) (Large ribosomal subunit protein eL14)	RPL14	1.16212	3.1967	0.436842	0.843726
1430	Protein farnesyltransferase subunit beta (FTase-beta) (EC 2.5.1.58) (CAAX farnesyltransferase subunit beta) (Ras proteins prenyltransferase subunit beta)	FNTB	1.26291	3.5357	0.437934	0.845069
1431	Carbonic anhydrase 1 (EC 4.2.1.1) (Carbonate dehydratase I) (Carbonic anhydrase B) (CAB) (Carbonic anhydrase I) (CA-I)	CA1	-1.35776	0.257236	0.43815	0.845069
1432	cDNA FLJ53949, highly similar to Homo sapiens solute carrier family 39 (zinc transporter), member 12 (SLC39A12), mRNA	NA	0.959808	2.6112	0.438748	0.845631
1433	TAP2 protein (Fragment)	TAP2	-0.880861	0.414426	0.439149	0.845814
1434	Heterogeneous nuclear ribonucleoprotein F (hnRNP F) (Nucleolin-like protein mcs94-1) [Cleaved into: Heterogeneous nuclear ribonucleoprotein F, N-terminally processed]	HNRNPF HNRPF	-1.63159	0.195618	0.440232	0.846785
1435	Plasminogen (EC 3.4.21.7)	NA	0.767533	2.15445	0.440558	0.846785
1436	Ribonuclease A F1 (Ribonuclease, RNase A family, 3 (Eosinophil cationic protein))	RAF1 RNASE3 hCG_40478	-0.664165	0.514703	0.440668	0.846785
1437	NADH dehydrogenase [ubiquinone] 1 alpha subcomplex subunit 12 (13 kDa differentiation-associated protein) (Complex I-B17.2) (CI-B17.2) (CIB17.2) (NADH-ubiquinone oxidoreductase subunit B17.2)	NDUFA12 DAP13	-3.12511	0.0439323	0.440928	0.846785
1438	DC29	NA	0.988285	2.68662	0.441353	0.846785
1439	Selenide, water dikinase (EC 2.7.9.3)	NA	2.19805	9.00746	0.441494	0.846785
1440	Histone deacetylase complex subunit SAP30 (30 kDa Sin3-associated polypeptide) (Sin3 corepressor complex subunit SAP30) (Sin3-associated polypeptide p30)	SAP30	-3.22936	0.0395827	0.442213	0.847576
1441	Abl-interactor 1 variant 72	NA	1.62676	5.08739	0.442644	0.847811
1442	Peptidyl-prolyl cis-trans isomerase (PPIase) (EC 5.2.1.8)	NA	1.13559	3.11302	0.443161	0.847992
1443	cDNA FLJ53422, highly similar to TATA-binding protein-associated factor 2N	NA	0.877774	2.40554	0.443507	0.847992
1444	DnaJ homolog subfamily C member 21	DNAJC21	3.12986	22.8708	0.44366	0.847992
1445	Vasodilator-stimulated phosphoprotein isoform 3 (Fragment)	VASP	-1.47109	0.229675	0.446167	0.851186
1446	Deleted in malignant brain tumors 1 protein (Hensin)	DMBT1	0.258514	1.295	0.446409	0.851186
1447	Supervillin	SVIL	1.99659	7.36388	0.446462	0.851186
1448	Eukaryotic translation initiation factor 4 gamma 2	EIF4G2	0.943462	2.56886	0.446564	0.851186
1449	Exosome complex component RRP41 (Exosome component 4) (Ribosomal RNA-processing protein 41) (p12A)	EXOSC4 RRP41 SKI6	-2.06103	0.127323	0.447381	0.852153
1450	Delta-1-pyrroline-5-carboxylate dehydrogenase, mitochondrial (P5C dehydrogenase) (EC 1.2.1.88) (Aldehyde dehydrogenase family 4 member A1) (L-glutamate gamma-semialdehyde dehydrogenase)	ALDH4A1 ALDH4 P5CDH	0.301421	1.35178	0.447752	0.852273
1451	Casein kinase I isoform gamma-2 (Fragment)	CSNK1G2	0.912793	2.49127	0.448664	0.852644
1452	cDNA FLJ90599 fis, clone PLACE1001340, highly similar to Mitochondrial proteins importreceptor	NA	0.825977	2.28411	0.44874	0.852644
1453	Ubiquitin-like modifier-activating enzyme 1 (EC 6.2.1.45) (Protein A1S9) (Ubiquitin-activating enzyme E1)	UBA1 A1S9T UBE1	2.47642	11.8986	0.449587	0.852644
1454	U6 snRNA-associated Sm-like protein LSm1 (Cancer-associated Sm-like) (Small nuclear ribonuclear CaSm)	LSM1 CASM	0.688071	1.98987	0.449675	0.852644
1455	Integrin beta (Fragment)	NA	1.05154	2.86206	0.449858	0.852644
1456	Mena delta 11a	NA	-0.832633	0.434903	0.450035	0.852644
1457	Rho GTPase-activating protein 1 (CDC42 GTPase-activating protein) (GTPase-activating protein rhoGAP) (Rho-related small GTPase protein activator) (Rho-type GTPase-activating protein 1) (p50-RhoGAP)	ARHGAP1 CDC42GAP RHOGAP1	-2.64123	0.0712733	0.45011	0.852644
1458	Probable serine carboxypeptidase CPVL (Fragment)	CPVL	-2.87234	0.0565663	0.450602	0.852992
1459	Superoxide dismutase [Cu-Zn] (EC 1.15.1.1)	SOD1	0.513991	1.67195	0.451062	0.853277
1460	Serine/threonine-protein kinase 10 (EC 2.7.11.1) (Lymphocyte-oriented kinase)	STK10 LOK	1.36497	3.91559	0.45184	0.854163
1461	Cytochrome c oxidase assembly factor 3 homolog, mitochondrial	COA3	1.38505	3.99504	0.452419	0.854672
1462	Peroxiredoxin-4 (EC 1.11.1.24) (Antioxidant enzyme AOE372) (AOE37-2) (Peroxiredoxin IV) (Prx-IV) (Thioredoxin peroxidase AO372) (Thioredoxin-dependent peroxide reductase A0372) (Thioredoxin-dependent peroxiredoxin 4)	PRDX4	-1.80745	0.164072	0.452762	0.854736
1463	Alpha-aminoadipic semialdehyde dehydrogenase	ALDH7A1	1.26298	3.53595	0.453559	0.854912
1464	Hemoglobin subunit gamma (Fragment)	HBG2	-1.23462	0.290945	0.4541	0.854912
1465	Eukaryotic translation initiation factor 6 (eIF-6) (B(2)GCN homolog) (B4 integrin interactor) (CAB) (p27(BBP))	EIF6 EIF3A ITGB4BP OK/SW-cl.27	2.19028	8.93772	0.454214	0.854912
1466	Nucleoporin NUP53	NA	1.74073	5.70148	0.454418	0.854912
1467	Alpha-2-macroglobulin (Alpha-2-M) (C3 and PZP-like alpha-2-macroglobulin domain-containing protein 5)	A2M CPAMD5 FWP007	-0.688461	0.502349	0.454582	0.854912
1468	Mitochondrial import receptor subunit TOM40 homolog (Fragment)	TOMM40	0.698967	2.01167	0.454714	0.854912
1469	V-crk sarcoma virus CT10 oncogene-like protein isoform 2	CRK	-1.14416	0.318491	0.455643	0.855367
1470	Proteasome assembly chaperone 1	NA	0.73089	2.07693	0.456335	0.855367
1471	Glutamine-dependent NAD(+) synthetase (NAD(+) synthase [glutamine-hydrolyzing]) (NAD(+) synthetase) (Fragment)	NADSYN1	-0.789208	0.454204	0.456555	0.855367
1472	39S ribosomal protein L19, mitochondrial (Fragment)	MRPL19	1.17105	3.22538	0.456568	0.855367
1473	Neutral alpha-glucosidase AB (EC 3.2.1.207) (Alpha-glucosidase 2) (Glucosidase II subunit alpha)	GANAB G2AN KIAA0088	2.41249	11.1617	0.456678	0.855367
1474	cDNA FLJ60397, highly similar to Lysosomal protective protein	NA	-1.48744	0.22595	0.456816	0.855367
1475	Valyl-tRNA synthetase (EC 6.1.1.9)	NA	1.27006	3.56105	0.458046	0.85558
1476	MAGUK p55 subfamily member 6 (Fragment)	MPP6	1.15249	3.16606	0.45812	0.85558
1477	Glutamine amidotransferase-like class 1 domain-containing protein 3B, mitochondrial (Keio novel protein-I) (KNP-I) (Protein GT335) (Protein HES1)	GATD3B HES1 KNPI	1.19573	3.30599	0.458168	0.85558
1478	Mannosyl-oligosaccharide glucosidase (EC 3.2.1.106) (Processing A-glucosidase I)	MOGS GCS1	1.24324	3.46683	0.458169	0.85558
1479	cDNA FLJ31621 fis, clone NT2RI2003205, highly similar to Transportin-2	NA	0.547151	1.72832	0.459435	0.855703
1480	Calcineurin B homologous protein 1 (Calcineurin B-like protein) (Calcium-binding protein CHP) (Calcium-binding protein p22) (EF-hand calcium-binding domain-containing protein p22)	CHP1 CHP	-0.920027	0.398508	0.459647	0.855703
1481	Myotubularin-related protein 11 (Cisplatin resistance-associated protein) (hCRA) (Inactive phosphatidylinositol 3-phosphatase 11)	MTMR11	-1.53104	0.21631	0.459897	0.855703
1482	Microfibrillar-associated protein 5 (cDNA FLJ42377 fis, clone UTERU2035469, highly similar to Microfibrillar-associated protein 5)	MFAP5	-0.720165	0.486672	0.460178	0.855703
1483	ADP-ribosylation factor 5	ARF5	1.12485	3.07976	0.460286	0.855703
1484	Ketohexokinase (Fragment)	KHK	-1.68975	0.184566	0.460483	0.855703
1485	Inactive polyglycylase TTLL10 (Tubulin--tyrosine ligase-like protein 10)	TTLL10	-1.74584	0.174498	0.460681	0.855703
1486	Zinc finger ZZ-type and EF-hand domain-containing protein 1	ZZEF1 KIAA0399	-0.715113	0.489137	0.460716	0.855703
1487	Alpha-2-HS-glycoprotein (Alpha-2-Z-globulin) (Ba-alpha-2-glycoprotein) (Fetuin-A) [Cleaved into: Alpha-2-HS-glycoprotein chain A; Alpha-2-HS-glycoprotein chain B]	AHSG FETUA PRO2743	-0.595136	0.551488	0.461622	0.856569
1488	Propionate--CoA ligase (EC 6.2.1.17)	ACSS2 hCG_38506	-1.01435	0.362639	0.462651	0.856569
1489	cDNA FLJ78053, highly similar to Homo sapiens splicing factor 3a, subunit 3, 60kDa (SF3A3), mRNA	NA	-3.77198	0.0230064	0.464156	0.856569
1490	Golgi membrane protein 1 (Golgi membrane protein GP73) (Golgi phosphoprotein 2)	GOLM1 C9orf155 GOLPH2 PSEC0242 UNQ686/PRO1326	1.30567	3.69018	0.464733	0.856569
1491	Eukaryotic translation initiation factor 3 subunit F (eIF3f) (Eukaryotic translation initiation factor 3 subunit 5) (eIF-3-epsilon) (eIF3 p47)	EIF3F EIF3S5	-2.00569	0.134567	0.464887	0.856569
1492	EF-hand domain-containing protein D1	EFHD1 DKFZp781H0842 PP1187	-0.670082	0.511666	0.465003	0.856569
1493	Uroporphyrinogen decarboxylase (Fragment)	UROD	-1.32436	0.265974	0.465033	0.856569
1494	Ubiquitin carboxyl-terminal hydrolase (EC 3.4.19.12)	USP14	1.45933	4.30306	0.465503	0.856569
1495	Rho GTPase-activating protein 11A (Rho-type GTPase-activating protein 11A)	ARHGAP11A KIAA0013	0.176478	1.19301	0.465696	0.856569
1496	Polyadenylate-binding protein (PABP) (Fragment)	PABPC4	0.721994	2.05853	0.467126	0.856569
1497	Erlin-2 (Fragment)	ERLIN2	0.667379	1.94912	0.467558	0.856569
1498	Acylamino-acid-releasing enzyme (AARE) (EC 3.4.19.1) (Acyl-peptide hydrolase) (APH) (Acylaminoacyl-peptidase) (Oxidized protein hydrolase) (OPH)	APEH D3F15S2 D3S48E DNF15S2	1.39346	4.02877	0.468182	0.856569
1499	Ferritin light chain (Ferritin L subunit)	FTL	0.540221	1.71639	0.468439	0.856569
1500	cDNA FLJ56433, highly similar to Collagen alpha-2(IV) chain	NA	-1.99826	0.13557	0.468556	0.856569
1501	cDNA FLJ45793 fis, clone NT2RI2009233	NA	1.27343	3.57309	0.469454	0.856569
1502	Prolargin (Proline-arginine-rich end leucine-rich repeat protein)	PRELP SLRR2A	-0.993751	0.370186	0.469476	0.856569
1503	Platelet-activating factor acetylhydrolase IB subunit alpha (Lissencephaly-1 protein) (LIS-1) (PAF acetylhydrolase 45 kDa subunit) (PAF-AH 45 kDa subunit) (PAF-AH alpha) (PAFAH alpha)	PAFAH1B1 LIS1 MDCR MDS PAFAHA	-1.7436	0.174889	0.46962	0.856569
1504	Coactivator-associated arginine methyltransferase 1 (Histone-arginine methyltransferase CARM1) (Protein arginine N-methyltransferase 4) (Fragment)	CARM1	1.57413	4.82656	0.469628	0.856569
1505	cDNA FLJ51295, highly similar to Cell division cycle 5-like protein	NA	0.979061	2.66196	0.469891	0.856569
1506	Eukaryotic translation initiation factor 3 subunit K	EIF3K	-1.40235	0.246018	0.47001	0.856569
1507	NADH-cytochrome b5 reductase (EC 1.6.2.2)	CYB5R3 hCG_41905	-0.769956	0.463033	0.470263	0.856569
1508	Regulation of nuclear pre-mRNA domain-containing protein 1B (Cell cycle-related and expression-elevated protein in tumor)	RPRD1B C20orf77 CREPT	2.03842	7.67847	0.470636	0.856569
1509	Pigment epithelium-derived factor (PEDF) (Cell proliferation-inducing gene 35 protein) (EPC-1) (Serpin F1)	SERPINF1 PEDF PIG35	0.531408	1.70133	0.471414	0.856569
1510	ATP-binding cassette sub-family E member 1 (2'-5'-oligoadenylate-binding protein) (HuHP68) (RNase L inhibitor) (Ribonuclease 4 inhibitor) (RNS4I)	ABCE1 RLI RNASEL1 RNASELI RNS4I OK/SW-cl.40	1.24122	3.45982	0.472176	0.856569
1511	cDNA, FLJ78861, highly similar to 3'(2'),5'-bisphosphate nucleotidase 1	NA	-1.63015	0.195899	0.472237	0.856569
1512	Phosphatidylinositol transfer protein beta isoform	PITPNB	-2.58243	0.0755902	0.47227	0.856569
1513	Guanine nucleotide-binding protein G(I)/G(S)/G(T) subunit beta-2 (G protein subunit beta-2) (Transducin beta chain 2)	GNB2	-2.99137	0.0502185	0.472786	0.856569
1514	Uncharacterized protein CUL3 (Fragment)	CUL3	1.59023	4.90489	0.472835	0.856569
1515	Spectrin alpha chain, erythrocytic 1 (Erythroid alpha-spectrin)	SPTA1 SPTA	-1.69587	0.18344	0.473262	0.856569
1516	Acylpyruvase FAHD1, mitochondrial (EC 3.7.1.5) (Fumarylacetoacetate hydrolase domain-containing protein 1) (FAH domain-containing protein 1) (Oxaloacetate decarboxylase) (OAA decarboxylase) (EC 4.1.1.112) (YisK-like protein)	FAHD1 C16orf36 YISKL	-1.09294	0.335229	0.473282	0.856569
1517	Cold-inducible RNA-binding protein (Glycine-rich RNA-binding protein CIRP) (Fragment)	CIRBP	0.862181	2.36832	0.473389	0.856569
1518	Pre-mRNA-splicing factor ATP-dependent RNA helicase DHX15 (EC 3.6.4.13) (ATP-dependent RNA helicase #46) (DEAH box protein 15)	DHX15 DBP1 DDX15	-3.51644	0.0297051	0.473837	0.856569
1519	26S proteasome regulatory subunit 4 (P26s4) (26S proteasome AAA-ATPase subunit RPT2) (Proteasome 26S subunit ATPase 1)	PSMC1	-2.11678	0.120419	0.473964	0.856569
1520	Proteasome subunit beta type-10 (EC 3.4.25.1) (Low molecular mass protein 10) (Macropain subunit MECl-1) (Multicatalytic endopeptidase complex subunit MECl-1) (Proteasome MECl-1) (Proteasome subunit beta-2i)	PSMB10 LMP10 MECL1	-0.553344	0.575024	0.474062	0.856569
1521	von Willebrand factor A domain-containing protein 3A	VWA3A	-1.62137	0.197627	0.474193	0.856569
1522	Glutathione S-transferase P (EC 2.5.1.18) (GST class-pi) (GSTP1-1)	GSTP1 FAEES3 GST3	0.603009	1.82761	0.474608	0.856569
1523	60S ribosomal protein L39 (Large ribosomal subunit protein eL39)	RPL39	0.668774	1.95184	0.475307	0.856569
1524	Glutathione transferase (EC 2.5.1.18)	GSTT1	-0.514134	0.598018	0.475749	0.856569
1525	Mitotic interactor and substrate of PLK1 (Mitotic spindle positioning protein)	MISP C19orf21	1.29143	3.638	0.476147	0.856569
1526	UMP-CMP kinase (EC 2.7.4.14) (Deoxycytidylate kinase) (CK) (dCMP kinase) (Nucleoside-diphosphate kinase) (EC 2.7.4.6) (Uridine monophosphate/cytidine monophosphate kinase) (UMP/CMP kinase) (UMP/CMPK)	CMPK1 CMK CMPK UCK UMK UMPK	-1.36576	0.255186	0.476374	0.856569
1527	Diacylglycerol kinase (DAG kinase) (EC 2.7.1.107) (Fragment)	DGKA	1.44304	4.23354	0.47642	0.856569
1528	Emerin	EMD EDMD STA	0.950925	2.5881	0.476627	0.856569
1529	Cytoplasmic dynein 1 light intermediate chain 2 (Dynein light intermediate chain 2, cytosolic) (LIC-2) (LIC53/55)	DYNC1LI2 DNCLI2 LIC2	-2.08043	0.124876	0.476639	0.856569
1530	Islet cell autoantigen 1 (Fragment)	ICA1	-1.54031	0.214314	0.476733	0.856569
1531	Mitochondrial carnitine/acylcarnitine carrier protein	SLC25A20	0.894542	2.44622	0.476796	0.856569
1532	Protein phosphatase 1 regulatory subunit 3A (Protein phosphatase 1 glycogen-associated regulatory subunit) (Protein phosphatase type-1 glycogen targeting subunit) (RG1)	PPP1R3A PP1G	0.635987	1.88889	0.477033	0.856569
1533	rRNA adenine N(6)-methyltransferase (EC 2.1.1.-)	NA	-0.952097	0.385931	0.477457	0.856569
1534	Alpha-1,4 glucan phosphorylase (EC 2.4.1.1)	NA	-1.41139	0.243805	0.477459	0.856569
1535	5'-AMP-activated protein kinase subunit gamma-1	PRKAG1	1.24965	3.48912	0.477519	0.856569
1536	Fumarylacetoacetate hydrolase domain-containing protein 2A (EC 3.-.-.-)	FAHD2A CGI-105	2.08463	8.04165	0.477616	0.856569
1537	cDNA FLJ51032, highly similar to CD9 antigen	NA	0.521521	1.68459	0.477641	0.856569
1538	Acid phosphatase (EC 3.1.3.2)	ACP1 hCG_1784797	1.56061	4.76173	0.4779	0.856569
1539	cDNA FLJ54047, highly similar to Alpha-1 catenin (Cadherin-associated protein)	NA	-1.91177	0.147819	0.478514	0.856569
1540	1-phosphatidylinositol 4,5-bisphosphate phosphodiesterase beta-3 (EC 3.1.4.11) (Phosphoinositide phospholipase C-beta-3) (Phospholipase C-beta-3) (PLC-beta-3)	PLCB3	0.467518	1.59603	0.47868	0.856569
1541	Aldo-keto reductase family 1 member B1 (EC 1.1.1.300) (EC 1.1.1.372) (EC 1.1.1.54) (Aldehyde reductase) (Aldose reductase) (AR) (EC 1.1.1.21)	AKR1B1 ALDR1 ALR2	-1.15379	0.315437	0.478699	0.856569
1542	UNC84A protein	UNC84A	1.42214	4.14598	0.47895	0.856569
1543	Ribosomal RNA small subunit methyltransferase NEP1 (Fragment)	EMG1	-0.951592	0.386126	0.47905	0.856569
1544	Annexin A13 (Annexin XIII) (Annexin-13) (Intestine-specific annexin) (ISA)	ANXA13 ANX13	0.52931	1.69776	0.480124	0.856569
1545	Epididymis secretory sperm binding protein (Tumor rejection antigen (Gp96) 1)	TRA1	-1.22284	0.294394	0.48052	0.856569
1546	Semaphorin-4B (Fragment)	SEMA4B	-1.15705	0.314414	0.481008	0.856569
1547	Cytochrome c oxidase subunit 6B1 (Cytochrome c oxidase subunit VIb isoform 1) (COX VIb-1)	COX6B1 COX6B	-1.20129	0.300806	0.481023	0.856569
1548	NEDD8-activating enzyme E1 catalytic subunit (NEDD8-activating enzyme E1C) (Ubiquitin-activating enzyme E1C) (Ubiquitin-like modifier-activating enzyme 3)	NA	2.75338	15.6956	0.481158	0.856569
1549	cDNA FLJ75879, highly similar to Homo sapiens GGA3 short isoform	NA	-1.53441	0.215584	0.481266	0.856569
1550	Unconventional myosin-Ib	MYO1B	-2.19718	0.111116	0.481271	0.856569
1551	WASH complex subunit 2A	WASHC2A	1.71301	5.54561	0.481354	0.856569
1552	Translation initiation factor eIF-2B subunit epsilon (Fragment)	EIF2B5	3.30176	27.1605	0.483454	0.858897
1553	Ankyrin repeat domain-containing protein 11 (Ankyrin repeat-containing cofactor 1)	ANKRD11 ANCO1	0.588887	1.80198	0.483544	0.858897
1554	Proteasome subunit alpha type-5 (Macropain zeta chain) (Multicatalytic endopeptidase complex zeta chain) (Proteasome zeta chain)	PSMA5	-1.25333	0.285553	0.4844	0.858897
1555	Annexin	NA	1.33492	3.7997	0.484785	0.858897
1556	cDNA FLJ77723	NA	1.62356	5.07109	0.48479	0.858897
1557	Sorting and assembly machinery component 50 homolog (Transformation-related gene 3 protein) (TRG-3)	SAMM50 SAM50 CGI-51 TRG3	-1.83109	0.160239	0.484919	0.858897
1558	Uncharacterized protein DKFZp564C0164 (Fragment)	DKFZp564C0164	0.972639	2.64492	0.484991	0.858897
1559	E3 SUMO-protein ligase RanBP2 (EC 2.3.2.-) (358 kDa nucleoporin) (Nuclear pore complex protein Nup358) (Nucleoporin Nup358) (Ran-binding protein 2) (RanBP2) (p270)	RANBP2 NUP358	-0.912701	0.401438	0.485153	0.858897
1560	Pyruvate dehydrogenase E1 component subunit alpha, somatic form, mitochondrial (EC 1.2.4.1) (PDHE1-A type I)	PDHA1 PHE1A	1.12722	3.08705	0.486205	0.860209
1561	Band 4.1-like protein 2	EPB41L2	1.38883	4.01015	0.487933	0.861711
1562	Kinesin-like protein (Fragment)	NA	0.906008	2.47442	0.488005	0.861711
1563	Small nuclear ribonucleoprotein polypeptide B''	SNRPB2	-2.78487	0.0617369	0.488158	0.861711
1564	cDNA FLJ55368, highly similar to Epsin-1	NA	-1.31214	0.269245	0.488303	0.861711
1565	Calcium-activated neutral proteinase 2 (EC 3.4.22.53) (Calpain M-type) (Calpain-2 catalytic subunit) (Calpain-2 large subunit) (Millimolar-calpain) (Fragment)	NA	-2.93272	0.0532518	0.489059	0.862494
1566	Ankyrin-1 (ANK-1) (Ankyrin-R) (Erythrocyte ankyrin)	ANK1 ANK	-1.45089	0.234362	0.48965	0.862985
1567	Pleckstrin homology domain-containing family O member 2 (PH domain-containing family O member 2) (Pleckstrin homology domain-containing family Q member 1) (PH domain-containing family Q member 1)	PLEKHO2 PLEKHQ1 PP9099	1.26427	3.54052	0.490534	0.863478
1568	Cortactin, isoform CRA_c	CTTN hCG_23463	1.17575	3.24058	0.490903	0.863478
1569	Dipeptidyl peptidase 3 (EC 3.4.14.4) (Dipeptidyl aminopeptidase III) (Dipeptidyl peptidase III)	DKFZp686O1117	1.24778	3.4826	0.491488	0.863478
1570	Splicing factor U2AF 35 kDa subunit-like protein (U2 small nuclear RNA auxiliary factor 1-like protein 5)	U2AF1L5	1.45698	4.29296	0.491507	0.863478
1571	cDNA FLJ57152, highly similar to Replication protein A 32 kDa subunit	NA	1.12642	3.0846	0.492307	0.863478
1572	Cell surface A33 antigen (Glycoprotein A33)	GPA33	-1.09099	0.335885	0.492538	0.863478
1573	FAST kinase domain-containing protein 4 (Fragment)	TBRG4	-0.54479	0.579963	0.492626	0.863478
1574	Palmitoyl-protein hydrolase 1 (EC 3.1.2.22) (Palmitoyl-protein thioesterase 1)	NA	-3.24581	0.038937	0.492685	0.863478
1575	DnaJ homolog subfamily B member 1 (DnaJ protein homolog 1) (Heat shock 40 kDa protein 1) (HSP40) (Heat shock protein 40) (Human DnaJ protein 1) (hDj-1)	DNAJB1 DNAJ1 HDJ1 HSPF1	1.82558	6.20642	0.493065	0.863478
1576	Interferon regulatory factor 2-binding protein 2 (IRF-2-binding protein 2) (IRF-2BP2)	IRF2BP2	1.77717	5.91307	0.493362	0.863478
1577	Jupiter microtubule associated homolog 1 (Androgen-regulated protein 2) (Hematological and neurological expressed 1 protein) [Cleaved into: Jupiter microtubule associated homolog 1, N-terminally processed]	JPT1 ARM2 HN1	0.529289	1.69773	0.494246	0.863478
1578	Protein NipSnap homolog 2 (NipSnap2) (Glioblastoma-amplified sequence)	NIPSNAP2 GBAS	-1.0957	0.334306	0.494744	0.863478
1579	cDNA FLJ56936, highly similar to Vitamin K-dependent protein S	NA	0.47501	1.60803	0.4948	0.863478
1580	Brain-specific angiogenesis inhibitor 1-associated protein 2	BAIAP2	1.34661	3.84436	0.49537	0.863478
1581	Aldo-keto reductase family 1 member A1 (EC 1.1.1.2) (EC 1.1.1.372) (EC 1.1.1.54) (Alcohol dehydrogenase [NADP(+)]) (Aldehyde reductase) (Glucuronate reductase) (EC 1.1.1.19) (Glucuronolactone reductase) (EC 1.1.1.20)	AKR1A1 ALDR1 ALR	-1.353	0.258465	0.496124	0.863478
1582	Cytokeratin-1 (Keratin, type II cytoskeletal 1) (Keratin-1) (Type-II keratin Kb1)	KRT1	0.654787	1.92473	0.496399	0.863478
1583	Alpha-1,4 glucan phosphorylase (EC 2.4.1.1)	PYGL	-1.36137	0.256311	0.496809	0.863478
1584	Complex I-20kD (EC 7.1.1.2) (NADH dehydrogenase [ubiquinone] iron-sulfur protein 7, mitochondrial) (NADH-ubiquinone oxidoreductase 20 kDa subunit)	NA	-0.729996	0.481911	0.497067	0.863478
1585	Aflatoxin B1 aldehyde reductase member 2 (EC 1.1.1.n11) (AFB1 aldehyde reductase 1) (AFB1-AR 1) (Aldoketoreductase 7) (Succinic semialdehyde reductase) (SSA reductase)	AKR7A2 AFAR AFAR1 AKR7	-1.67611	0.1871	0.497215	0.863478
1586	Phosphatidylethanolamine-binding protein 1 (PEBP-1) (HCNPpp) (Neuropolypeptide h3) (Prostatic-binding protein) (Raf kinase inhibitor protein) (RKIP) [Cleaved into: Hippocampal cholinergic neurostimulating peptide (HCNP)]	PEBP1 PBP PEBP	-1.2227	0.294435	0.497587	0.863478
1587	NOMO3 protein (Fragment)	NOMO3	0.670993	1.95618	0.498228	0.863478
1588	Ran-specific GTPase-activating protein (Fragment)	RANBP1	0.915017	2.49682	0.498482	0.863478
1589	cDNA FLJ60461, highly similar to Peroxiredoxin-2	NA	-0.966117	0.380558	0.498845	0.863478
1590	Phosducin-like protein 3 (HTPHLP) (PhPL3) (Viral IAP-associated factor 1) (VIAF-1)	PDCL3 PhLP2A VIAF1	-1.1226	0.325434	0.499032	0.863478
1591	Lactoylglutathione lyase (EC 4.4.1.5) (Aldoketomutase) (Glyoxalase I) (Glx I) (Ketone-aldehyde mutase) (Methylglyoxalase) (S-D-lactoylglutathione methylglyoxal lyase)	GLO1	1.06109	2.88953	0.499317	0.863478
1592	GTP-binding protein Rheb	RHEB	1.50411	4.50014	0.499674	0.863478
1593	RAB1B protein	RAB1B	0.468046	1.59687	0.499905	0.863478
1594	cDNA FLJ56596, highly similar to Exportin-7	NA	-1.15281	0.315749	0.50005	0.863478
1595	Prostaglandin E synthase 2 (Membrane-associated prostaglandin E synthase-2) (mPGE synthase-2) (Microsomal prostaglandin E synthase 2) (mPGES-2) (Prostaglandin-H(2) E-isomerase) (EC 5.3.99.3) [Cleaved into: Prostaglandin E synthase 2 truncated form]	PTGES2 C9orf15 PGES2	1.5316	4.62555	0.500077	0.863478
1596	HCG2044799 (HNRNPUL2-BSCL2 readthrough (NMD candidate))	HNRNPUL2-BSCL2 hCG_2044799	1.75735	5.79707	0.500161	0.863478
1597	cDNA FLJ55693, highly similar to Docking protein 1 (Downstream of tyrosinekinase 1)	NA	1.63713	5.14038	0.500389	0.863478
1598	Exocyst complex component Sec8	NA	-1.28307	0.277184	0.501178	0.863478
1599	WD repeat-containing protein 37	WDR37 KIAA0982	2.5739	13.1168	0.501279	0.863478
1600	Actin-related protein 2 (Actin-like protein 2)	ACTR2 ARP2	-1.84078	0.158693	0.501365	0.863478
1601	THO complex subunit 2 (Tho2) (hTREX120)	THOC2 CXorf3	0.95819	2.60697	0.501566	0.863478
1602	UTP--glucose-1-phosphate uridylyltransferase (EC 2.7.7.9)	NA	-3.10486	0.0448307	0.501645	0.863478
1603	Polyunsaturated fatty acid 5-lipoxygenase (EC 1.13.11.-) (Arachidonate 5-lipoxygenase) (5-LO) (5-lipoxygenase) (EC 1.13.11.34)	ALOX5 LOG5	0.744603	2.1056	0.501686	0.863478
1604	Nidogen-2	NID2	-1.11356	0.328387	0.501912	0.863478
1605	Eukaryotic translation initiation factor 2A (eIF-2A)	EIF2A	1.08614	2.96281	0.502131	0.863478
1606	Ras-related C3 botulinum toxin substrate 2	RAC2	-1.77324	0.169782	0.503966	0.865608
1607	Catalase (EC 1.11.1.6)	CAT	-2.35061	0.0953113	0.503997	0.865608
1608	Phosphomannomutase (EC 5.4.2.8)	NA	2.25072	9.49459	0.504414	0.865694
1609	cDNA FLJ58156, highly similar to Membrane-bound transcription factor site 1 protease	NA	-0.5115	0.599595	0.504869	0.865694
1610	ADP-ribosylation factor-like protein 1 (cDNA FLJ50309, highly similar to ADP-ribosylation factor-like protein 1)	ARL1	0.678301	1.97053	0.505906	0.865694
1611	Peptidyl-prolyl cis-trans isomerase D	NA	1.56281	4.77221	0.505981	0.865694
1612	Ubiquitin carboxyl-terminal hydrolase 48	USP48	1.57185	4.81556	0.506064	0.865694
1613	KIAA1008, isoform CRA_b	KIAA1008 hCG_32200	0.636186	1.88926	0.506182	0.865694
1614	Liprin-alpha-3 (Protein tyrosine phosphatase receptor type f polypeptide-interacting protein alpha-3) (PTPRF-interacting protein alpha-3)	PPFIA3 KIAA0654	1.037	2.82075	0.506243	0.865694
1615	Complement C1q subcomponent subunit C	C1QC C1QG	-0.788935	0.454328	0.507019	0.865713
1616	RNA helicase (EC 3.6.4.13)	EIF4A3	1.70597	5.5067	0.507369	0.865713
1617	Uncharacterized protein DKFZp686B04128	DKFZp686B04128	0.963438	2.62069	0.507462	0.865713
1618	Myeloid leukemia factor 2 (Myelodysplasia-myeloid leukemia factor 2)	MLF2	0.796336	2.2174	0.507557	0.865713
1619	Sorcin	SRI	-1.44155	0.236562	0.507822	0.865713
1620	Tissue alpha-L-fucosidase (EC 3.2.1.51) (Alpha-L-fucosidase I) (Alpha-L-fucoside fucohydrolase 1) (Alpha-L-fucosidase 1)	FUCA1 Nbla10230	-1.08106	0.339236	0.508188	0.865802
1621	Chromatin modification-related protein MEAF6 (MYST/Esa1-associated factor 6) (Esa1-associated factor 6 homolog) (Protein EAF6 homolog) (hEAF6) (Sarcoma antigen NY-SAR-91)	MEAF6 C1orf149 CENP-28 EAF6	1.1674	3.21363	0.508834	0.865949
1622	26S proteasome non-ATPase regulatory subunit 8 (Fragment)	PSMD8	1.21669	3.37598	0.510308	0.865949
1623	Actin-depolymerizing factor (Destrin)	NA	-1.23451	0.290977	0.510342	0.865949
1624	Glia maturation factor gamma	GMFG	-0.996097	0.369318	0.510436	0.865949
1625	Dolichyl-diphosphooligosaccharide--protein glycosyltransferase subunit MAGT1 (Magnesium transporter protein 1)	NA	0.533615	1.70508	0.510464	0.865949
1626	Protein disulfide-isomerase (PDI) (EC 5.3.4.1) (Cellular thyroid hormone-binding protein) (Prolyl 4-hydroxylase subunit beta) (p55)	P4HB ERBA2L PDI PDIA1 PO4DB	0.922649	2.51595	0.510856	0.865949
1627	26S proteasome non-ATPase regulatory subunit 12 (26S proteasome regulatory subunit RPN5) (26S proteasome regulatory subunit p55)	PSMD12	1.02531	2.78795	0.510967	0.865949
1628	Autoantigen La (Fragment)	SSB	1.02062	2.7749	0.511021	0.865949
1629	Nuclear transcription factor Y subunit gamma (Fragment)	NFYC	-2.1061	0.121711	0.511262	0.865949
1630	Myeloperoxidase (MPO) (EC 1.11.2.2) [Cleaved into: Myeloperoxidase; 89 kDa myeloperoxidase; 84 kDa myeloperoxidase; Myeloperoxidase light chain; Myeloperoxidase heavy chain]	MPO	0.408	1.50381	0.511412	0.865949
1631	Dynein heavy chain 3, axonemal (Axonemal beta dynein heavy chain 3) (HsADHC3) (Ciliary dynein heavy chain 3) (Dnahc3-b)	DNAH3 DNAHC3B	0.239927	1.27116	0.512064	0.866517
1632	60S ribosomal protein L7a (Large ribosomal subunit protein eL8) (PLA-X polypeptide) (Surfeit locus protein 3)	RPL7A SURF-3 SURF3	0.855527	2.35261	0.512413	0.866517
1633	Nesprin-2 (KASH domain-containing protein 2) (KASH2) (Nuclear envelope spectrin repeat protein 2) (Nucleus and actin connecting element protein) (Protein NUANCE) (Synaptic nuclear envelope protein 2) (Syne-2)	SYNE2 KIAA1011 NUA	1.25693	3.5146	0.512689	0.866517
1634	U1 small nuclear ribonucleoprotein A (Fragment)	SNRPA	-0.828697	0.436618	0.513884	0.867759
1635	cDNA FLJ78677, highly similar to Homo sapiens splicing factor 3b, subunit 3, 130kDa (SF3B3), mRNA	NA	0.762924	2.14454	0.514515	0.867759
1636	Conserved oligomeric Golgi complex subunit 8 (COG complex subunit 8) (Component of oligomeric Golgi complex 8)	COG8	-3.29874	0.0369296	0.514646	0.867759
1637	Myelin basic protein (Fragment)	MBP	-0.671017	0.511188	0.514682	0.867759
1638	Cystatin-B (CPI-B) (Liver thiol proteinase inhibitor) (Stefin-B)	CSTB CST6 STFB	0.909251	2.48246	0.515301	0.868077
1639	Eukaryotic translation initiation factor 3 subunit H (eIF3h) (Eukaryotic translation initiation factor 3 subunit 3) (eIF-3 gamma) (eIF3 p40 subunit)	EIF3H EIF3S3	-1.05748	0.34733	0.5155	0.868077
1640	60 kDa U4/U6 snRNP-specific spliceosomal protein (PRP4 pre-mRNA processing factor 4 homolog (Yeast), isoform CRA_b)	PRPF4 hCG_29193	-1.82365	0.161435	0.516156	0.868322
1641	(E3-independent) E2 ubiquitin-conjugating enzyme (EC 2.3.2.24) (E2/E3 hybrid ubiquitin-protein ligase UBE2O) (Ubiquitin carrier protein O) (Ubiquitin-conjugating enzyme E2 O) (Ubiquitin-conjugating enzyme E2 of 230 kDa) (Ubiquitin-conjugating enzyme E2-230K) (Ubiquitin-protein ligase O)	UBE2O KIAA1734	-2.51322	0.081007	0.516657	0.868322
1642	Signal-regulatory protein beta-1 isoform 3 (SIRP-beta-1 isoform 3)	SIRPB1	0.848383	2.33587	0.516778	0.868322
1643	Rho-related GTP-binding protein RhoC (Fragment)	RHOC	1.48071	4.39607	0.516903	0.868322
1644	RNA-binding protein NOB1	NOB1	-1.94301	0.143272	0.51741	0.868419
1645	Proteasome subunit alpha type-6 (27 kDa prosomal protein) (PROS-27) (p27K) (Macropain iota chain) (Multicatalytic endopeptidase complex iota chain) (Proteasome iota chain)	PSMA6 PROS27	-1.45227	0.234039	0.51759	0.868419
1646	Semaphorin-4D (A8) (BB18) (GR3) (CD antigen CD100)	SEMA4D C9orf164 CD100 SEMAJ	-1.1651	0.311892	0.518346	0.868754
1647	Thiopurine S-methyltransferase (EC 2.1.1.67) (Thiopurine methyltransferase)	TPMT	-2.09559	0.122997	0.519147	0.868754
1648	Endoplasmic reticulum chaperone BiP (EC 3.6.4.10) (78 kDa glucose-regulated protein) (GRP-78) (Binding-immunoglobulin protein) (BiP) (Heat shock protein 70 family protein 5) (HSP70 family protein 5) (Heat shock protein family A member 5) (Immunoglobulin heavy chain-binding protein)	HSPA5 GRP78	-1.5665	0.208775	0.519178	0.868754
1649	Proteasome subunit beta type-4 (EC 3.4.25.1)	NA	-0.762833	0.466343	0.519808	0.868754
1650	Calmin (Calponin-like, transmembrane)	CLMN	-2.33825	0.0964963	0.519862	0.868754
1651	Tetraspanin-1 (Tspan-1) (Tetraspan NET-1) (Tetraspanin TM4-C)	TSPAN1	0.23679	1.26718	0.519909	0.868754
1652	Toll-like receptor 8	TLR8	0.708712	2.03137	0.52021	0.868754
1653	Protein phosphatase 1 regulatory subunit 21 (Coiled-coil domain-containing protein 128) (KLRAQ motif-containing protein 1)	PPP1R21 CCDC128 KLRAQ1	2.39646	10.9843	0.520308	0.868754
1654	Very-long-chain 3-oxoacyl-CoA reductase	HSD17B12	0.593714	1.8107	0.5208	0.86877
1655	cDNA FLJ33011 fis, clone THYMU1000359, highly similar to Rho-GTPase-activating protein 9	NA	-1.26444	0.282399	0.521003	0.86877
1656	Mediator of RNA polymerase II transcription subunit 15 (Mediator complex subunit 15)	MED15	1.58365	4.87271	0.521306	0.86877
1657	Echinoderm microtubule-associated protein-like 4 (EMAP-4) (Restrictedly overexpressed proliferation-associated protein) (Ropp 120)	EML4 C2orf2 EMAPL4	1.11123	3.0381	0.52187	0.86877
1658	GlcNAc-1-P transferase (EC 2.7.8.15) (N-acetylglucosamine-1-phosphate transferase) (UDP-N-acetylglucosamine--dolichyl-phosphate N-acetylglucosaminephosphotransferase)	DPAGT1	0.453511	1.57383	0.521892	0.86877
1659	Inter-alpha-trypsin inhibitor heavy chain H2	ITIH2	0.923793	2.51883	0.522757	0.86917
1660	10 kDa heat shock protein, mitochondrial (Chaperonin 10)	HSPE1-MOB4	-1.89363	0.150525	0.522762	0.86917
1661	NFU1 iron-sulfur cluster scaffold homolog, mitochondrial (HIRA-interacting protein 5)	NFU1 HIRIP5 CGI-33	0.617241	1.85381	0.523741	0.870238
1662	F-box and leucine-rich repeat protein 18, isoform CRA_b	FBXL18 hCG_1993852	0.954941	2.59852	0.524394	0.870238
1663	Mitogen-activated protein kinase (EC 2.7.11.24)	NA	-1.72928	0.177411	0.524722	0.870238
1664	Thymosin beta-4 (T beta-4) (Fx) [Cleaved into: Hematopoietic system regulatory peptide (Seraspenide)]	TMSB4X TB4X THYB4 TMSB4	0.490164	1.63258	0.525268	0.870238
1665	Lysosomal Pro-X carboxypeptidase (Fragment)	PRCP	1.29318	3.64436	0.525538	0.870238
1666	Rabankyrin-5 (Rank-5) (Ankyrin repeat and FYVE domain-containing protein 1) (Ankyrin repeats hooked to a zinc finger motif)	ANKFY1 ANKHZN KIAA1255	-1.66244	0.189675	0.525745	0.870238
1667	Isoleucyl-tRNA synthetase (EC 6.1.1.5)	NA	0.874483	2.39763	0.526303	0.870238
1668	V-type proton ATPase subunit S1 (Fragment)	ATP6AP1	-2.6937	0.06763	0.526383	0.870238
1669	Eukaryotic translation initiation factor 3 subunit J (eIF3j) (Eukaryotic translation initiation factor 3 subunit 1) (eIF-3-alpha) (eIF3 p35)	EIF3J EIF3S1 PRO0391	0.613297	1.84651	0.526534	0.870238
1670	Complex I-23kD (EC 7.1.1.2) (NADH dehydrogenase [ubiquinone] iron-sulfur protein 8, mitochondrial) (NADH-ubiquinone oxidoreductase 23 kDa subunit) (Fragment)	NDUFS8	1.33342	3.79399	0.526821	0.870238
1671	Serine/threonine-protein phosphatase PP1-alpha catalytic subunit (PP-1A) (EC 3.1.3.16)	PPP1CA PPP1A	1.61909	5.0485	0.527012	0.870238
1672	Vitronectin (VN) (S-protein) (Serum-spreading factor) (V75) [Cleaved into: Vitronectin V65 subunit; Vitronectin V10 subunit; Somatomedin-B]	VTN	0.440029	1.55275	0.52748	0.870238
1673	Hexosyltransferase (EC 2.4.1.-)	NA	-0.679282	0.506981	0.52756	0.870238
1674	UDP-N-acetylglucosamine-2-epimerase / N-acetylmannosamine kinase	GNE	-1.2638	0.282579	0.527991	0.870238
1675	Pyridoxal phosphate phosphatase (PLP phosphatase) (EC 3.1.3.3) (EC 3.1.3.74) (Chronophin)	PDXP CIN PLP PLPP	-1.87279	0.153694	0.52834	0.870238
1676	Chitinase domain containing 1, isoform CRA_a	CHID1 hCG_31621	0.876342	2.4021	0.528449	0.870238
1677	Spectrin beta chain, non-erythrocytic 1 (Beta-II spectrin) (Fodrin beta chain) (Spectrin, non-erythroid beta chain 1)	SPTBN1 SPTB2	-1.00879	0.364661	0.5291	0.87079
1678	Nicotinamide N-methyltransferase (EC 2.1.1.1)	NNMT	0.712639	2.03937	0.529455	0.870855
1679	Astrocytic phosphoprotein PEA-15 (15 kDa phosphoprotein enriched in astrocytes) (Phosphoprotein enriched in diabetes) (PED)	PEA15	-1.24431	0.288141	0.529976	0.871193
1680	ATP-binding cassette sub-family D member 1 (EC 7.6.2.4) (Adrenoleukodystrophy protein) (ALDP)	ABCD1 ALD	-1.43746	0.237531	0.530854	0.871409
1681	C-terminal-binding protein 2 (CtBP2)	CTBP2	-1.58188	0.205588	0.531802	0.871409
1682	Rho guanine nucleotide exchange factor 17 (164 kDa Rho-specific guanine-nucleotide exchange factor) (p164-RhoGEF) (p164RhoGEF) (Tumor endothelial marker 4)	ARHGEF17 KIAA0337 TEM4	0.304012	1.35529	0.531983	0.871409
1683	Alpha-1 antitrypsin Valcamonica variant (Fragment)	NA	0.334663	1.39747	0.532523	0.871409
1684	cDNA, FLJ95978, highly similar to Homo sapiens Y box binding protein 2 (YBX2), mRNA	NA	0.403298	1.49675	0.532665	0.871409
1685	Delta-tubulin (Tubulin delta chain)	NA	-0.95801	0.383656	0.532753	0.871409
1686	High mobility group nucleosome-binding domain-containing protein 4 (Non-histone chromosomal protein HMG-17-like 3) (Non-histone chromosomal protein)	HMGN4 HMG17L3 NHC	0.470863	1.60138	0.532822	0.871409
1687	Nucleolar RNA helicase 2 (EC 3.6.4.13) (DEAD box protein 21) (Gu-alpha) (Nucleolar RNA helicase Gu) (Nucleolar RNA helicase II) (RH II/Gu)	DDX21	-1.17317	0.309383	0.533608	0.871409
1688	cDNA FLJ77680, highly similar to Homo sapiens protein phosphatase 2 (formerly 2A), regulatory subunit A (PR 65), alpha isoform (PPP2R1A), mRNA	NA	-1.30602	0.270897	0.533867	0.871409
1689	L-xylulose reductase (Fragment)	DCXR	1.19489	3.30319	0.534673	0.871409
1690	Ribose-phosphate pyrophosphokinase 1	PRPS1	-1.03126	0.356559	0.534861	0.871409
1691	General transcription factor IIi isoform D (Fragment)	GTF2I	-1.42024	0.241655	0.534863	0.871409
1692	28S ribosomal protein S9, mitochondrial (MRP-S9) (S9mt) (Mitochondrial small ribosomal subunit protein uS9m)	MRPS9 RPMS9	2.00884	7.45465	0.534867	0.871409
1693	2-phospho-D-glycerate hydro-lyase (EC 4.2.1.11)	NA	-1.33551	0.263023	0.535162	0.871409
1694	RuvB-like 2 (EC 3.6.4.12) (48 kDa TATA box-binding protein-interacting protein) (48 kDa TBP-interacting protein) (51 kDa erythrocyte cytosolic protein) (ECP-51) (INO80 complex subunit J) (Repressing pontin 52) (Reptin 52) (TIP49b) (TIP60-associated protein 54-beta) (TAP54-beta)	RUVBL2 INO80J TIP48 TIP49B CGI-46	-1.74831	0.174068	0.535215	0.871409
1695	cDNA FLJ75526, highly similar to Homo sapiens proliferation-associated 2G4, 38kDa (PA2G4), mRNA (Fragment)	NA	0.857164	2.35647	0.535461	0.871409
1696	Phosphate carrier protein, mitochondrial	SLC25A3	-0.816967	0.441769	0.535498	0.871409
1697	IGL c2686_light_IGLV3-1_IGLJ3 (Fragment)	NA	-0.801311	0.44874	0.535889	0.871409
1698	cDNA FLJ75454, highly similar to Homo sapiens arrestin, beta 1 (ARRB1), transcript variant 1, mRNA	NA	1.74128	5.70462	0.536376	0.871409
1699	cDNA FLJ77477, highly similar to Homo sapiens zinc finger protein 484 (ZNF484), transcript variant 2, mRNA	NA	-1.21086	0.297942	0.537125	0.871409
1700	Rho GDP-dissociation inhibitor 2 (Rho GDI 2) (Ly-GDI) (Rho-GDI beta)	ARHGDIB GDIA2 GDID4 RAP1GN1	-0.715964	0.488721	0.53769	0.871409
1701	cDNA FLJ54305, highly similar to Serum paraoxonase/arylesterase 2	NA	1.43087	4.18233	0.538576	0.871409
1702	PDZ and LIM domain 5, isoform CRA_c	PDLIM5 hCG_40208	0.670836	1.95587	0.538581	0.871409
1703	cDNA FLJ57328, highly similar to Beta-1,4-galactosyltransferase 1	NA	0.835368	2.30566	0.538605	0.871409
1704	Uncharacterized protein DKFZp762C1015 (Fragment)	DKFZp762C1015	-2.03337	0.130893	0.538649	0.871409
1705	Receptor of activated protein C kinase 1 (Cell proliferation-inducing gene 21 protein) (Guanine nucleotide-binding protein subunit beta-2-like 1) (Guanine nucleotide-binding protein subunit beta-like protein 12.3) (Human lung cancer oncogene 7 protein) (HLC-7) (Receptor for activated C kinase) (Small ribosomal subunit protein RACK1) [Cleaved into: Receptor of activated protein C kinase 1, N-termi…	RACK1 GNB2L1 HLC7 PIG21	0.951181	2.58876	0.538798	0.871409
1706	60S ribosomal export protein NMD3	NA	1.3884	4.00842	0.539378	0.871409
1707	Spermidine synthase (Fragment)	SRM	-0.318446	0.727278	0.539466	0.871409
1708	Methionine synthase reductase (MSR) (EC 1.16.1.8) (Aquacobalamin reductase) (AqCbl reductase) (EC 1.16.1.-)	MTRR	-2.29873	0.100387	0.539575	0.871409
1709	PRRC2A	NA	1.369	3.93143	0.539579	0.871409
1710	CTP synthase (EC 6.3.4.2) (UTP--ammonia ligase)	CTPS1	-0.995399	0.369576	0.540024	0.871618
1711	DCN1-like protein (Defective in cullin neddylation protein 1-like protein)	NA	-0.917296	0.399598	0.540478	0.87175
1712	Dolichyl-diphosphooligosaccharide--protein glycosyltransferase subunit 2 (Ribophorin-2)	NA	-0.863262	0.421784	0.540738	0.87175
1713	Epididymis secretory sperm binding protein	NA	-0.755489	0.469781	0.54228	0.873207
1714	Zyxin (Fragment)	ZYX	-1.62107	0.197686	0.542638	0.873207
1715	Paraspeckle component 1, isoform CRA_b	PSPC1 hCG_2019837	0.882285	2.41641	0.542881	0.873207
1716	cDNA FLJ45745 fis, clone KIDNE2018268, highly similar to Homo sapiens zinc finger protein 503 (ZNF503), mRNA	NA	-2.32859	0.0974331	0.543007	0.873207
1717	RNA helicase (EC 3.6.4.13)	DDX3X	2.03943	7.68624	0.543223	0.873207
1718	Beta-globin protein (Fragment)	beta-globin	-1.16866	0.310782	0.544096	0.873634
1719	Heme oxygenase (biliverdin-producing) (EC 1.14.14.18) (Fragment)	HMOX2	-1.80648	0.164231	0.544122	0.873634
1720	E3 ubiquitin-protein ligase TRIP12 (EC 2.3.2.26) (E3 ubiquitin-protein ligase for Arf) (ULF) (HECT-type E3 ubiquitin transferase TRIP12) (Thyroid receptor-interacting protein 12) (TR-interacting protein 12) (TRIP-12)	TRIP12 KIAA0045 ULF	0.673937	1.96195	0.544721	0.874087
1721	Translation initiation factor eIF-2B subunit beta (Fragment)	EIF2B2	0.54174	1.71899	0.545361	0.874213
1722	Importin subunit alpha-5 (Fragment)	KPNA1	0.890604	2.4366	0.545603	0.874213
1723	RNA helicase (EC 3.6.4.13)	NA	1.13768	3.11953	0.54595	0.874213
1724	cDNA FLJ58863, highly similar to Protein NipSnap3A	NA	0.648089	1.91188	0.546541	0.874213
1725	Estradiol 17-beta-dehydrogenase 2 (Fragment)	HSD17B2	1.3544	3.87442	0.546979	0.874213
1726	HSPA1A (HSPA1B)	NA	1.38117	3.97955	0.547008	0.874213
1727	Serine/arginine repetitive matrix protein 2 (300 kDa nuclear matrix antigen) (Serine/arginine-rich splicing factor-related nuclear matrix protein of 300 kDa) (SR-related nuclear matrix protein of 300 kDa) (Ser/Arg-related nuclear matrix protein of 300 kDa) (Splicing coactivator subunit SRm300) (Tax-responsive enhancer element-binding protein 803) (TaxREB803)	SRRM2 KIAA0324 SRL300 SRM300 HSPC075	1.11923	3.06248	0.547517	0.874213
1728	GTP-binding protein SAR1b (Fragment)	SAR1B	-1.61915	0.198067	0.547544	0.874213
1729	Glutamate--cysteine ligase catalytic subunit (EC 6.3.2.2) (GCS heavy chain) (Gamma-ECS) (Gamma-glutamylcysteine synthetase)	GCLC GLCL GLCLC	2.03283	7.63569	0.548232	0.874213
1730	DNA primase (EC 2.7.7.-)	NA	0.871937	2.39154	0.548975	0.874213
1731	cDNA, FLJ94117, highly similar to Homo sapiens actinin, alpha 3 (ACTN3), mRNA	NA	0.716317	2.04688	0.548976	0.874213
1732	Arginine--tRNA ligase, cytoplasmic (EC 6.1.1.19) (Arginyl-tRNA synthetase) (ArgRS)	RARS1 RARS	1.55407	4.73067	0.549308	0.874213
1733	Protein S100-A9 (Calgranulin-B) (Calprotectin L1H subunit) (Leukocyte L1 complex heavy chain) (Migration inhibitory factor-related protein 14) (MRP-14) (p14) (S100 calcium-binding protein A9)	S100A9 CAGB CFAG MRP14	0.188128	1.20699	0.549434	0.874213
1734	60S ribosomal protein L9 (Large ribosomal subunit protein uL6)	RPL9 OK/SW-cl.103; RPL9P7; RPL9P8; RPL9P9	0.742353	2.10087	0.549504	0.874213
1735	28S ribosomal protein S29, mitochondrial (Fragment)	DAP3	-1.93224	0.144824	0.549551	0.874213
1736	Dual specificity protein phosphatase (EC 3.1.3.16) (EC 3.1.3.48) (Fragment)	DUSP3	-1.21863	0.295636	0.550119	0.874312
1737	Beta-2-microglobulin [Cleaved into: Beta-2-microglobulin form pI 5.3]	B2M CDABP0092 HDCMA22P	-0.940416	0.390465	0.550356	0.874312
1738	Carcinoembryonic antigen-related cell adhesion molecule 6 (Non-specific crossreacting antigen) (Normal cross-reacting antigen) (CD antigen CD66c)	CEACAM6 NCA	0.362781	1.43732	0.551374	0.874312
1739	Optineurin isoform 3	OPTN	-1.9967	0.135783	0.551564	0.874312
1740	Chaperonin subunit 6A (Fragment)	CCT6A	1.40793	4.08749	0.551758	0.874312
1741	Keratin, type I cytoskeletal 14 (Cytokeratin-14) (CK-14) (Keratin-14) (K14)	KRT14	0.969159	2.63573	0.551791	0.874312
1742	Histone H1.10 (Histone H1x)	H1-10 H1FX	0.680301	1.97447	0.55183	0.874312
1743	Protein Daple (Fragment)	CCDC88C	0.263753	1.30181	0.552448	0.874729
1744	Ectonucleoside triphosphate diphosphohydrolase 5, isoform CRA_c	ENTPD5 hCG_21714	-0.912956	0.401336	0.553878	0.874729
1745	NEDD8 (Neddylin) (Ubiquitin-like protein Nedd8) (Fragment)	NEDD8-MDP1	0.610349	1.84107	0.554131	0.874729
1746	Serine/threonine-protein phosphatase 6 catalytic subunit (PP6C) (EC 3.1.3.16) [Cleaved into: Serine/threonine-protein phosphatase 6 catalytic subunit, N-terminally processed]	PPP6C PPP6	1.08627	2.96319	0.554384	0.874729
1747	Serine/threonine-protein phosphatase 2A activator (EC 5.2.1.8) (Phosphotyrosyl phosphatase activator)	PTPA	-1.16853	0.310824	0.554461	0.874729
1748	Coiled-coil domain containing 51, isoform CRA_a	CCDC51 hCG_2039469	1.10384	3.01572	0.554533	0.874729
1749	Asporin (Periodontal ligament-associated protein 1) (PLAP-1)	ASPN PLAP1 SLRR1C UNQ215/PRO241	-0.71732	0.488059	0.55464	0.874729
1750	Coronin-1A (Coronin-like protein A) (Clipin-A) (Coronin-like protein p57) (Tryptophan aspartate-containing coat protein) (TACO)	CORO1A CORO1	-0.955676	0.384552	0.55473	0.874729
1751	Prelamin-A/C [Cleaved into: Lamin-A/C (70 kDa lamin) (Renal carcinoma antigen NY-REN-32)]	LMNA LMN1	-0.938517	0.391208	0.554946	0.874729
1752	Glycerol-3-phosphate dehydrogenase (EC 1.1.5.3) (Fragment)	GPD2	0.506827	1.66002	0.555693	0.875407
1753	Mitochondrial ribosomal protein L38, isoform CRA_b (cDNA, FLJ93795, Homo sapiens mitochondrial ribosomal protein L38 (MRPL38), nucleargene encoding mitochondrial protein, mRNA)	MRPL38 hCG_1776092	1.77754	5.91527	0.558022	0.877804
1754	Cytochrome b-245 heavy chain (EC 1.-.-.-) (CGD91-phox) (Cytochrome b(558) subunit beta) (Cytochrome b558 subunit beta) (Heme-binding membrane glycoprotein gp91phox) (NADPH oxidase 2) (Neutrophil cytochrome b 91 kDa polypeptide) (Superoxide-generating NADPH oxidase heavy chain subunit) (gp91-1) (gp91-phox) (p22 phagocyte B-cytochrome)	CYBB NOX2	0.446397	1.56267	0.558054	0.877804
1755	Elongation factor 1-beta (EF-1-beta)	EEF1B2 EEF1B EF1B	1.20479	3.33605	0.558169	0.877804
1756	F-actin-capping protein subunit beta	CAPZB	-1.72799	0.177641	0.559351	0.878404
1757	Phosphotransferase (EC 2.7.1.-) (Fragment)	HK2	-0.842917	0.430453	0.559819	0.878404
1758	Epididymis secretory sperm binding protein	NA	-1.06601	0.344381	0.560725	0.878404
1759	Methylmalonyl-CoA isomerase (EC 5.4.99.2) (Methylmalonyl-CoA mutase, mitochondrial)	MUT	0.730652	2.07643	0.560867	0.878404
1760	60 kDa poly(U)-binding-splicing factor (Poly(U)-binding-splicing factor PUF60) (Fragment)	PUF60	1.68174	5.37492	0.56112	0.878404
1761	Phospholipase A1	NA	0.540048	1.71609	0.561125	0.878404
1762	Arf-GAP domain and FG repeat-containing protein 1	AGFG1	1.26174	3.53155	0.561499	0.878404
1763	Protein BANP (Fragment)	BANP	0.80968	2.24719	0.561525	0.878404
1764	PTK2 protein tyrosine kinase 2, isoform CRA_a	PTK2 hCG_20739	0.824421	2.28056	0.561755	0.878404
1765	UBX domain-containing protein 6 (Fragment)	UBXN6	-1.43559	0.237976	0.561782	0.878404
1766	Serine/threonine-protein phosphatase 2A 55 kDa regulatory subunit B	PPP2R2A	-1.21822	0.295755	0.56236	0.878404
1767	GTP cyclohydrolase 1 feedback regulatory protein (GTP cyclohydrolase I feedback regulatory protein)	GCHFR hCG_38967	0.250877	1.28515	0.562369	0.878404
1768	B-cell receptor-associated protein 31 (BCR-associated protein 31) (Bap31) (6C6-AG tumor-associated antigen) (Protein CDM) (p28)	BCAP31 BAP31 DXS1357E	0.431429	1.53946	0.563519	0.878751
1769	Protein phosphatase 1 regulatory subunit	NA	-0.38761	0.678677	0.563659	0.878751
1770	Acyl-coenzyme A thioesterase 8 (Fragment)	ACOT8	-0.609805	0.543457	0.563965	0.878751
1771	Calcium-activated neutral proteinase 1 (EC 3.4.22.52) (Calpain mu-type) (Calpain-1 catalytic subunit) (Calpain-1 large subunit) (Micromolar-calpain)	CAPN1 hCG_23396	-2.16726	0.114491	0.563966	0.878751
1772	Cleavage and polyadenylation specificity factor subunit 5	NA	0.771797	2.16365	0.564279	0.878751
1773	Lariat debranching enzyme (EC 3.1.-.-)	DBR1	-1.90089	0.149435	0.564502	0.878751
1774	AP-2 complex subunit beta (Fragment)	AP2B1	-1.30028	0.272456	0.565065	0.878927
1775	Carnitine O-palmitoyltransferase (EC 2.3.1.21)	NA	1.23349	3.43319	0.565252	0.878927
1776	Retrotransposon Gag-like protein 8C (Mammalian retrotransposon derived protein 8C)	RTL8C CXX1 FAM127A MAR8 MAR8C MART8	-0.584297	0.557498	0.565721	0.878962
1777	Myelin expression factor 2 (Myelin expression factor 2, isoform CRA_b)	MYEF2 hCG_40072	0.732781	2.08086	0.565912	0.878962
1778	Isocitrate dehydrogenase [NADP] (EC 1.1.1.42)	NA	1.6191	5.04852	0.566873	0.87951
1779	DnaJ homolog subfamily A member 1 (DnaJ protein homolog 2) (HSDJ) (Heat shock 40 kDa protein 4) (Heat shock protein J2) (HSJ-2) (Human DnaJ protein 2) (hDj-2)	DNAJA1 DNAJ2 HDJ2 HSJ2 HSPF4	1.01969	2.77235	0.566901	0.87951
1780	Ras-related C3 botulinum toxin substrate 1 (Rho family, small GTP binding protein Rac1) (Ras-related C3 botulinum toxin substrate 1 (Rho family, small GTP binding protein Rac1), isoform CRA_b)	RAC1 hCG_14926 tcag7.839	-1.1892	0.304464	0.56767	0.879794
1781	Glutamine--fructose-6-phosphate aminotransferase [isomerizing] 1 (EC 2.6.1.16) (D-fructose-6-phosphate amidotransferase 1) (Glutamine:fructose-6-phosphate amidotransferase 1) (GFAT 1) (GFAT1) (Hexosephosphate aminotransferase 1)	GFPT1 GFAT GFPT	-1.06181	0.345829	0.56777	0.879794
1782	Regulator of microtubule dynamics protein 3 (RMD-3) (hRMD-3) (Cerebral protein 10) (Protein FAM82A2) (Protein FAM82C) (Protein tyrosine phosphatase-interacting protein 51) (TCPTP-interacting protein 51)	RMDN3 FAM82A2 FAM82C PTPIP51 hucep-10 UNQ3122/PRO10274	-2.51001	0.0812674	0.568532	0.879794
1783	Thiosulfate sulfurtransferase (EC 2.8.1.1) (Rhodanese)	TST	-1.09684	0.333925	0.568575	0.879794
1784	cDNA FLJ54989, highly similar to Mitochondrial import receptor subunit TOM34	NA	0.327001	1.3868	0.568767	0.879794
1785	DNA replication licensing factor MCM5 (EC 3.6.4.12) (CDC46 homolog) (P1-CDC46)	MCM5 CDC46	-1.63294	0.195355	0.569213	0.879794
1786	Fatty acid-binding protein 5 (Epidermal-type fatty acid-binding protein) (E-FABP) (Fatty acid-binding protein, epidermal) (Psoriasis-associated fatty acid-binding protein homolog) (PA-FABP)	FABP5	0.655094	1.92532	0.569398	0.879794
1787	Tricarboxylate transport protein, mitochondrial (Citrate transport protein) (CTP) (Solute carrier family 25 member 1) (Tricarboxylate carrier protein)	SLC25A1 SLC20A3	-0.593341	0.552479	0.569821	0.879794
1788	Sulfite oxidase (EC 1.8.3.1)	SUOX	0.462125	1.58744	0.570062	0.879794
1789	Coatomer subunit zeta	COPZ1	0.508456	1.66272	0.570291	0.879794
1790	Ankyrin repeat and SOCS box protein 9 (Fragment)	ASB9	1.03789	2.82325	0.570591	0.879794
1791	Tyrosine-protein kinase (EC 2.7.10.2)	NA	-0.925022	0.396523	0.571024	0.87997
1792	Epididymal secretory protein E1 (NPC intracellular cholesterol transporter 2) (Fragment)	NPC2	-0.969034	0.37945	0.572666	0.880442
1793	2'-deoxynucleoside 5'-phosphate N-hydrolase 1 (EC 3.2.2.-) (c-Myc-responsive protein RCL)	DNPH1 C6orf108 RCL	0.982286	2.67055	0.572733	0.880442
1794	cDNA, FLJ92973, highly similar to Homo sapiens villin 2 (ezrin) (VIL2), mRNA	NA	1.05867	2.88254	0.573135	0.880442
1795	40S ribosomal protein S5 (Fragment)	RPS5	0.605228	1.83167	0.573162	0.880442
1796	Phosphodiesterase 6D, cGMP-specific, rod, delta, isoform CRA_a (Retinal rod rhodopsin-sensitive cGMP 3',5'-cyclic phosphodiesterase subunit delta)	PDE6D hCG_32951	-1.52386	0.21787	0.574081	0.880442
1797	Filamin-B (FLN-B) (ABP-278) (ABP-280 homolog) (Actin-binding-like protein) (Beta-filamin) (Filamin homolog 1) (Fh1) (Filamin-3) (Thyroid autoantigen) (Truncated actin-binding protein) (Truncated ABP)	FLNB FLN1L FLN3 TABP TAP	-1.64743	0.192543	0.574292	0.880442
1798	Epithelial cell adhesion molecule (Ep-CAM) (Adenocarcinoma-associated antigen) (Cell surface glycoprotein Trop-1) (Epithelial cell surface antigen) (Epithelial glycoprotein) (EGP) (Epithelial glycoprotein 314) (EGP314) (hEGP314) (KS 1/4 antigen) (KSA) (Major gastrointestinal tumor-associated protein GA733-2) (Tumor-associated calcium signal transducer 1) (CD antigen CD326)	EPCAM GA733-2 M1S2 M4S1 MIC18 TACSTD1 TROP1	0.755461	2.12859	0.57441	0.880442
1799	Putative deoxyribonuclease TATDN1 (Fragment)	TATDN1	1.37005	3.93556	0.574411	0.880442
1800	Tenascin	TNC	-0.443211	0.641972	0.574495	0.880442
1801	Non-specific serine/threonine protein kinase (EC 2.7.11.1)	AKT2	-2.62999	0.0720794	0.574569	0.880442
1802	Protein-L-isoaspartate O-methyltransferase (EC 2.1.1.77)	NA	1.18823	3.28128	0.575142	0.880442
1803	Zinc finger protein 469	ZNF469	-0.567308	0.56705	0.575232	0.880442
1804	Ubiquitinyl hydrolase 1 (EC 3.4.19.12)	OTUB1	1.39465	4.03356	0.575477	0.880442
1805	Asparagine--tRNA ligase, cytoplasmic (EC 6.1.1.22) (Asparaginyl-tRNA synthetase) (AsnRS) (Asparaginyl-tRNA synthetase 1)	NARS1 NARS NRS	-0.947962	0.38753	0.576329	0.880527
1806	Alpha-1 globin (Fragment)	HBA1	-0.842511	0.430628	0.576469	0.880527
1807	CAP-GLY domain containing linker protein 2 (Cytoplasmic linker 2, isoform CRA_a)	CLIP2 CYLN2 hCG_18038	-0.863666	0.421614	0.57654	0.880527
1808	Protein kinase C inhibitor-2	NA	-1.35432	0.258123	0.576989	0.880527
1809	Fibroblast growth factor 9 (FGF-9) (Glia-activating factor) (GAF) (Heparin-binding growth factor 9) (HBGF-9)	FGF9	-0.684262	0.504462	0.577128	0.880527
1810	ATP-dependent dihydroxyacetone kinase (EC 4.6.1.15) (Bifunctional ATP-dependent dihydroxyacetone kinase/FAD-AMP lyase (cyclizing)) (FAD-AMP lyase (cyclic FMN forming)) (FAD-AMP lyase (cyclizing)) (FMN cyclase) (Glycerone kinase) (Triokinase) (Triokinase/FMN cyclase) (Triose kinase) (Fragment)	TKFC	0.845003	2.32798	0.577828	0.881108
1811	Propionyl-CoA carboxylase beta chain, mitochondrial	PCCB	0.829312	2.29174	0.578602	0.881333
1812	Pitrilysin metalloproteinase 1 (Presequence protease, mitochondrial)	NA	0.660161	1.9351	0.579445	0.881333
1813	cDNA FLJ51237, moderately similar to Carcinoembryonic antigen-related cell adhesion molecule 8	NA	0.329063	1.38966	0.579536	0.881333
1814	Ribonuclease H2 subunit A (RNase H2 subunit A) (EC 3.1.26.4) (Aicardi-Goutieres syndrome 4 protein) (AGS4) (RNase H(35)) (Ribonuclease HI large subunit) (RNase HI large subunit) (Ribonuclease HI subunit A)	RNASEH2A RNASEHI RNHIA	-1.3189	0.267429	0.579566	0.881333
1815	COP9 signalosome complex subunit 1 (G protein pathway suppressor 1, isoform CRA_b)	GPS1 hCG_1987516	-2.61937	0.0728491	0.580643	0.881333
1816	Cyclin-dependent kinase inhibitor 2A (Fragment)	CDKN2A	1.01328	2.75462	0.580665	0.881333
1817	Phosphopantothenate--cysteine ligase (EC 6.3.2.51) (Phosphopantothenoylcysteine synthetase) (PPC synthetase)	PPCS COAB	-1.59061	0.2038	0.580668	0.881333
1818	Vesicle transport-related protein isoform a variant (Fragment)	NA	1.85751	6.40778	0.582087	0.881333
1819	60S ribosomal protein L6 (Large ribosomal subunit protein eL6) (Neoplasm-related protein C140) (Tax-responsive enhancer element-binding protein 107) (TaxREB107)	RPL6 TXREB1	0.714017	2.04218	0.582331	0.881333
1820	Uncharacterized protein DKFZp586I1223 (Fragment)	DKFZp586I1223	1.35951	3.89429	0.582439	0.881333
1821	cDNA FLJ10612 fis, clone NT2RP2005358, highly similar to Methyl-CpG-binding domain protein 3	NA	1.49702	4.46834	0.583067	0.881333
1822	Calcium and integrin-binding protein 1 (CIB) (Calcium- and integrin-binding protein) (CIBP) (Calmyrin) (DNA-PKcs-interacting protein) (Kinase-interacting protein) (KIP) (SNK-interacting protein 2-28) (SIP2-28)	CIB1 CIB KIP PRKDCIP	0.342839	1.40894	0.583384	0.881333
1823	Methylated-DNA--protein-cysteine methyltransferase (EC 2.1.1.63) (6-O-methylguanine-DNA methyltransferase) (MGMT) (O-6-methylguanine-DNA-alkyltransferase)	MGMT	-1.23203	0.291699	0.583414	0.881333
1824	URB2 protein (Fragment)	URB2	-0.489801	0.612748	0.583889	0.881333
1825	Lanosterol synthase (Fragment)	LSS	-1.26167	0.283181	0.584001	0.881333
1826	PTS1-BP (Peroxin-5) (Peroxisomal C-terminal targeting signal import receptor) (Peroxisomal targeting signal 1 receptor) (Peroxisome receptor 1)	NA	-1.99694	0.13575	0.584466	0.881333
1827	116 kDa U5 small nuclear ribonucleoprotein component (U5 snRNP-specific protein, 116 kDa)	NA	-2.74567	0.0642054	0.584581	0.881333
1828	Myoferlin (Fer-1-like protein 3)	MYOF FER1L3 KIAA1207	-0.583846	0.557749	0.584711	0.881333
1829	Microsomal glutathione S-transferase 1 (Fragment)	MGST1	-0.485037	0.615675	0.58513	0.881333
1830	Cofilin, non-muscle isoform (Cofilin-1)	CFL1 hCG_2039457	-1.02176	0.359961	0.585217	0.881333
1831	Kinesin-like protein KIF3B (HH0048) (Microtubule plus end-directed kinesin motor 3B) [Cleaved into: Kinesin-like protein KIF3B, N-terminally processed]	KIF3B KIAA0359	-1.75663	0.172625	0.585246	0.881333
1832	U2 small nuclear ribonucleoprotein A' (U2 snRNP A')	SNRPA1	0.591041	1.80587	0.585622	0.881333
1833	Complex I assembly factor TIMMDC1, mitochondrial	TIMMDC1	0.957134	2.60422	0.586209	0.881333
1834	Squalene monooxygenase (EC 1.14.14.17)	NA	0.525562	1.69141	0.586315	0.881333
1835	Insulin-like growth factor binding protein 7, isoform CRA_a (Fragment)	IGFBP7 hCG_1746984	0.293108	1.34059	0.586324	0.881333
1836	Nucleoprotein TPR (Megator) (NPC-associated intranuclear protein) (Translocated promoter region protein)	TPR	-0.615626	0.540302	0.586558	0.881333
1837	Keratin, type I cytoskeletal 9 (Cytokeratin-9) (CK-9) (Keratin-9) (K9)	KRT9	0.428221	1.53453	0.586767	0.881333
1838	Hephaestin	HEPH	-2.00333	0.134886	0.587732	0.881333
1839	Craniofacial development protein 1 (Bucentaur)	NA	0.803566	2.23349	0.587849	0.881333
1840	Collagen alpha-1(XIV) chain (Undulin)	COL14A1 UND	-1.24141	0.288976	0.588176	0.881333
1841	Nuclear receptor binding protein 2, isoform CRA_b	NRBP2 hCG_40717	-0.419149	0.657606	0.588628	0.881333
1842	Tyrosine-protein kinase Lck (Fragment)	LCK	-1.41892	0.241975	0.588677	0.881333
1843	cDNA, FLJ94187, highly similar to Homo sapiens CD99 antigen (CD99), mRNA	NA	-1.18178	0.306731	0.5889	0.881333
1844	BCLAF1 protein (Fragment)	BCLAF1	0.626015	1.87014	0.589662	0.881333
1845	Phenylalanyl-tRNA synthetase beta subunit (EC 6.1.1.20)	NA	1.71146	5.53702	0.589696	0.881333
1846	Signal peptidase complex catalytic subunit SEC11 (EC 3.4.21.89)	SEC11A	0.569308	1.76704	0.589827	0.881333
1847	Complex I-PDSW (NADH dehydrogenase [ubiquinone] 1 beta subcomplex subunit 10) (NADH-ubiquinone oxidoreductase PDSW subunit) (Fragment)	NDUFB10	1.27022	3.56163	0.590383	0.881333
1848	Diaphanous homolog 2 (Drosophila), isoform CRA_a (Protein diaphanous homolog 2)	DIAPH2 hCG_1811114	0.561235	1.75284	0.590461	0.881333
1849	Splicing factor, arginine/serine-rich 4, isoform CRA_b (cDNA FLJ76859, highly similar to Homo sapiens splicing factor, arginine/serine-rich 4 (SFRS4), mRNA)	SFRS4 hCG_23483	0.846815	2.33221	0.59054	0.881333
1850	Alpha-1-acid glycoprotein 2 (AGP 2) (Orosomucoid-2) (OMD 2)	ORM2 AGP2	0.131798	1.14088	0.590916	0.881333
1851	Protein S100-A12 (CGRP) (Calcium-binding protein in amniotic fluid 1) (CAAF1) (Calgranulin-C) (CAGC) (Extracellular newly identified RAGE-binding protein) (EN-RAGE) (Migration inhibitory factor-related protein 6) (MRP-6) (p6) (Neutrophil S100 protein) (S100 calcium-binding protein A12) [Cleaved into: Calcitermin]	S100A12	0.184785	1.20296	0.591368	0.881333
1852	Aminoacyl-tRNA hydrolase (EC 3.1.1.29)	NA	-0.738322	0.477915	0.591387	0.881333
1853	28S ribosomal protein S25, mitochondrial (MRP-S25) (S25mt) (Mitochondrial small ribosomal subunit protein mS25)	MRPS25 RPMS25	0.818416	2.26691	0.591876	0.881585
1854	Eukaryotic translation initiation factor 5B (Translation initiation factor IF-2)	EIF5B	1.32424	3.75934	0.5925	0.881818
1855	DNA topoisomerase I (EC 5.6.2.1) (DNA topoisomerase 1)	TOP1	-0.409	0.664314	0.592671	0.881818
1856	RNA helicase (EC 3.6.4.13)	DHX30	1.27066	3.56319	0.593143	0.882044
1857	PRKC apoptosis WT1 regulator protein (Fragment)	PAWR	-1.30666	0.270723	0.593917	0.882186
1858	Complement component C9	C9 hCG_37544	0.422846	1.5263	0.594077	0.882186
1859	cDNA FLJ77763, highly similar to Homo sapiens prolactin regulatory element binding (PREB), mRNA	NA	-0.651513	0.521257	0.594333	0.882186
1860	cDNA FLJ54257, highly similar to Leiomodin-1	NA	-0.964063	0.38134	0.594517	0.882186
1861	Insulin-like growth factor 2 mRNA-binding protein 2 (IGF2 mRNA-binding protein 2) (IMP-2) (Hepatocellular carcinoma autoantigen p62) (IGF-II mRNA-binding protein 2) (VICKZ family member 2)	IGF2BP2 IMP2 VICKZ2	0.439253	1.55155	0.594875	0.882243
1862	Profilin-1 (Epididymis tissue protein Li 184a) (Profilin I)	PFN1	-0.810401	0.44468	0.595512	0.882551
1863	Pseudouridylate synthase 1, isoform CRA_a	PUS1 hCG_1744445	-1.40847	0.244516	0.595722	0.882551
1864	Methyltransferase-like protein 7B (EC 2.1.1.-)	METTL7B UNQ594/PRO1180	0.801328	2.2285	0.596238	0.882841
1865	Carboxylic ester hydrolase (EC 3.1.1.-) (Fragment)	ACHE	-0.803974	0.447547	0.597119	0.883672
1866	Tubulin gamma-1 chain	TUBG1	-1.23079	0.292061	0.597571	0.883867
1867	Rotatin	RTTN	-2.5058	0.0816099	0.598912	0.884923
1868	Matrix metalloproteinase 7 (Fragment)	MMP7	0.0940912	1.09866	0.600141	0.884923
1869	Dynactin subunit 3	DCTN3	-1.45276	0.233924	0.600209	0.884923
1870	Gasdermin-D (Gasdermin domain-containing protein 1) [Cleaved into: Gasdermin-D, N-terminal (GSDMD-NT); Gasdermin-D, C-terminal (GSDMD-CT)]	GSDMD DFNA5L GSDMDC1 FKSG10	-0.801256	0.448765	0.60029	0.884923
1871	Neuroendocrine convertase 1 (Fragment)	PCSK1	0.901575	2.46348	0.600597	0.884923
1872	Septin-7	NA	-1.15795	0.31413	0.600716	0.884923
1873	cDNA FLJ51818, highly similar to Phosphoglucomutase-1	NA	1.08776	2.96763	0.600775	0.884923
1874	PIGA mutant 28401	PIGA	-0.45798	0.63256	0.60085	0.884923
1875	Protein S100-A8 (Calgranulin-A) (Calprotectin L1L subunit) (Cystic fibrosis antigen) (CFAG) (Leukocyte L1 complex light chain) (Migration inhibitory factor-related protein 8) (MRP-8) (p8) (S100 calcium-binding protein A8) (Urinary stone protein band A)	S100A8 CAGA CFAG MRP8	0.172108	1.18781	0.601558	0.885309
1876	cDNA FLJ57617	NA	-0.995368	0.369587	0.601753	0.885309
1877	Testicular tissue protein Li 163	NA	-0.72798	0.482883	0.60317	0.885795
1878	WD repeat-containing protein 44 (Fragment)	DKFZp761M142	2.48836	12.0415	0.603332	0.885795
1879	Cytochrome c oxidase subunit 6C (Cytochrome c oxidase polypeptide VIc)	COX6C	-0.801993	0.448434	0.603387	0.885795
1880	CCDC132 protein	CCDC132	-0.998465	0.368445	0.60353	0.885795
1881	DnaJ homolog subfamily B member 11 (APOBEC1-binding protein 2) (ABBP-2) (DnaJ protein homolog 9) (ER-associated DNAJ) (ER-associated Hsp40 co-chaperone) (Endoplasmic reticulum DNA J domain-containing protein 3) (ER-resident protein ERdj3) (ERdj3) (ERj3p) (HEDJ) (Human DnaJ protein 9) (hDj-9) (PWP1-interacting protein 4)	DNAJB11 EDJ ERJ3 HDJ9 PSEC0121 UNQ537/PRO1080	-0.816458	0.441994	0.603688	0.885795
1882	NADH dehydrogenase [ubiquinone] 1 subunit C2 (Complex I-B14.5b) (CI-B14.5b) (Human lung cancer oncogene 1 protein) (HLC-1) (NADH-ubiquinone oxidoreductase subunit B14.5b)	NDUFC2 HLC1	-0.925046	0.396513	0.604136	0.88598
1883	Dipeptidyl peptidase 2 (EC 3.4.14.2) (Dipeptidyl aminopeptidase II) (Dipeptidyl peptidase 7) (Dipeptidyl peptidase II) (DPP II) (Quiescent cell proline dipeptidase)	DPP7 DPP2 QPP	-0.901918	0.405791	0.605533	0.886708
1884	Early endosome antigen 1 (Endosome-associated protein p162) (Zinc finger FYVE domain-containing protein 2)	EEA1 ZFYVE2	0.760575	2.13951	0.606013	0.886708
1885	cDNA FLJ38393 fis, clone FEBRA2007212	NA	-1.16092	0.313197	0.606119	0.886708
1886	Heme-binding protein 1 (p22HBP)	HEBP1 HBP	1.45262	4.2743	0.606235	0.886708
1887	Electron transfer flavoprotein subunit beta (Beta-ETF)	ETFB FP585	-1.13846	0.320313	0.606455	0.886708
1888	3-hydroxyacyl-CoA dehydrogenase type-2 (Hydroxysteroid (17-beta) dehydrogenase 10)	HSD17B10 RP3-339A18.2-004	0.504932	1.65687	0.60656	0.886708
1889	Testis-expressed protein 2	TEX2	-0.775672	0.460394	0.607501	0.887613
1890	Heterogeneous nuclear ribonucleoprotein K	NA	1.26224	3.53332	0.608935	0.888258
1891	Exocyst complex component 8 (Exocyst complex 84 kDa subunit)	EXOC8	-0.645973	0.524152	0.609062	0.888258
1892	Bromodomain-containing protein 2 (Fragment)	BRD2	0.80757	2.24245	0.609093	0.888258
1893	Plastin-3	PLS3	0.742057	2.10025	0.609229	0.888258
1894	Selenoprotein H	SELENOH	0.525185	1.69077	0.610081	0.889031
1895	RNA-splicing ligase RtcB homolog (EC 6.5.1.8) (3'-phosphate/5'-hydroxy nucleic acid ligase)	RTCB C22orf28 HSPC117	1.84089	6.30214	0.610638	0.889321
1896	Keratin, type I cytoskeletal 19 (Cytokeratin-19) (CK-19) (Keratin-19) (K19)	KRT19	-0.625248	0.535129	0.610925	0.889321
1897	Golgi resident protein GCP60 (Acyl-CoA-binding domain-containing protein 3) (Golgi complex-associated protein 1) (GOCAP1) (Golgi phosphoprotein 1) (GOLPH1) (PBR- and PKA-associated protein 7) (Peripheral benzodiazepine receptor-associated protein PAP7) [Cleaved into: Golgi resident protein GCP60, N-terminally processed]	ACBD3 GCP60 GOCAP1 GOLPH1	-0.888694	0.411192	0.611255	0.889333
1898	Huntingtin-interacting protein K (Huntingtin yeast partner K)	HYPK C15orf63 HSPC136	-0.751188	0.471806	0.611796	0.889651
1899	Replication protein A 14 kDa subunit (RP-A p14) (Replication factor A protein 3) (RF-A protein 3)	RPA3 REPA3 RPA14	-0.833077	0.43471	0.612926	0.890337
1900	Antithrombin-III (Serpin C1)	NA	0.373534	1.45286	0.613257	0.890337
1901	Peroxisomal membrane protein PMP34	SLC25A17	-0.60963	0.543552	0.613302	0.890337
1902	Calsequestrin	NA	0.252853	1.28769	0.613558	0.890337
1903	Hermansky-Pudlak syndrome 6 protein (Ruby-eye protein homolog) (Ru)	HPS6	-1.62094	0.197713	0.614546	0.891302
1904	cDNA FLJ53075, highly similar to Kininogen-1	NA	0.466012	1.59363	0.615703	0.89251
1905	Histone-binding protein RBBP7	RBBP7	1.6459	5.18566	0.616439	0.893109
1906	cDNA FLJ46898 fis, clone UTERU3022168, highly similar to Protein FAM62A	NA	-0.462423	0.629756	0.617012	0.893382
1907	Arylsulfatase B (ASB) (EC 3.1.6.12) (N-acetylgalactosamine-4-sulfatase) (G4S)	ARSB	-0.782559	0.457234	0.617492	0.893382
1908	Haloacid dehalogenase-like hydrolase domain-containing protein 3	NA	-2.61154	0.0734211	0.617667	0.893382
1909	Eukaryotic translation initiation factor 3 subunit E (Fragment)	EIF3E	-0.69755	0.497803	0.618005	0.893382
1910	RNA helicase (EC 3.6.4.13)	EIF4A2	-1.7001	0.182665	0.618333	0.893382
1911	cDNA FLJ54622, highly similar to Prothrombin	NA	0.291265	1.33812	0.618607	0.893382
1912	GTP-binding protein 10 (Protein obg homolog 2) (ObgH2)	GTPBP10 OBGH2 UG0751c10	0.554975	1.7419	0.618894	0.893382
1913	N-acetyltransferase 5 (ARD1 homolog, S. cerevisiae), isoform CRA_a (N-alpha-acetyltransferase 20)	NAA20 NAT5 hCG_21103	-1.13874	0.320223	0.619895	0.893925
1914	Serine/threonine-protein phosphatase 4 regulatory subunit 2 (Fragment)	PPP4R2	0.78623	2.1951	0.620094	0.893925
1915	Purine nucleoside phosphorylase (PNP) (EC 2.4.2.1) (Inosine phosphorylase) (Inosine-guanosine phosphorylase)	PNP NP	0.796327	2.21738	0.620242	0.893925
1916	Splicing factor 1, isoform CRA_d	SF1 hCG_23378	1.87559	6.52466	0.621057	0.894183
1917	Serine/arginine-rich splicing factor 5 (Delayed-early protein HRS) (Pre-mRNA-splicing factor SRP40) (Splicing factor, arginine/serine-rich 5)	SRSF5 HRS SFRS5 SRP40	0.751626	2.12045	0.621401	0.894183
1918	cDNA, FLJ96730, highly similar to Homo sapiens sorting nexin 15 (SNX15), transcript variant A, mRNA	NA	-1.18468	0.305845	0.621657	0.894183
1919	Phosphatidylcholine transfer protein (Fragment)	PCTP	0.95815	2.60687	0.621717	0.894183
1920	La-related protein 4 (Fragment)	LARP4	-1.20132	0.300796	0.622292	0.894545
1921	Complement component C8 gamma chain	C8G	-0.761637	0.466902	0.62275	0.894737
1922	cDNA FLJ52710, highly similar to Abhydrolase domain-containing protein 14B	NA	-0.800266	0.449209	0.623241	0.894976
1923	3-hydroxyacyl-[acyl-carrier-protein] dehydratase (EC 1.1.1.100) (EC 1.3.1.39) (EC 2.3.1.38) (EC 2.3.1.39) (EC 2.3.1.41) (EC 2.3.1.85) (EC 3.1.2.14) (EC 4.2.1.59) (3-oxoacyl-[acyl-carrier-protein] reductase) (3-oxoacyl-[acyl-carrier-protein] synthase) (Acyl-[acyl-carrier-protein] hydrolase) (Enoyl-[acyl-carrier-protein] reductase) (Fatty acid synthase) ([Acyl-carrier-protein] S-acetyltransferase) …	FASN	-0.699923	0.496624	0.624637	0.896134
1924	Vacuolar protein sorting-associated protein 51 homolog (Fragment)	VPS51	-0.710716	0.491292	0.624981	0.896134
1925	Uridine 5'-monophosphate synthase (UMP synthase) [Includes: Orotate phosphoribosyltransferase (OPRT) (OPRTase) (EC 2.4.2.10); Orotidine 5'-phosphate decarboxylase (ODC) (EC 4.1.1.23) (OMPdecase)]	UMPS OK/SW-cl.21	1.67016	5.313	0.625227	0.896134
1926	C-C motif chemokine 21	CCL21	-0.475451	0.621604	0.625346	0.896134
1927	Complex I-B15 (NADH dehydrogenase [ubiquinone] 1 beta subcomplex subunit 4) (NADH-ubiquinone oxidoreductase B15 subunit)	NDUFB4	1.48419	4.41138	0.626006	0.896157
1928	Nucleobindin-2 (Fragment)	NUCB2	1.08551	2.96094	0.626011	0.896157
1929	Aldehyde dehydrogenase family 3 member A2	ALDH3A2	-1.0041	0.366373	0.626461	0.896337
1930	Tight junction protein ZO-1	TJP1	-0.888783	0.411156	0.627132	0.896832
1931	cDNA FLJ76156, highly similar to Homo sapiens aspartyl-tRNA synthetase 2 (DARS2), mRNA	NA	1.16148	3.19466	0.627932	0.897511
1932	Hemoglobin subunit beta (Fragment)	NA	-0.612331	0.542086	0.628717	0.898092
1933	Dystonin	DST	-0.705562	0.493831	0.62899	0.898092
1934	Neutrophil gelatinase-associated lipocalin (NGAL) (25 kDa alpha-2-microglobulin-related subunit of MMP-9) (Lipocalin-2) (Oncogene 24p3) (Siderocalin) (p25)	LCN2 HNL NGAL	0.549128	1.73174	0.629631	0.898542
1935	Quinone oxidoreductase-like protein 1	CRYZL1	-1.6787	0.186616	0.630799	0.899745
1936	Protein-tyrosine-phosphatase (EC 3.1.3.48)	NA	-1.13847	0.32031	0.631961	0.900285
1937	Non-specific lipid-transfer protein (EC 2.3.1.176) (Propanoyl-CoA C-acyltransferase) (SCP-chi) (SCPX) (Sterol carrier protein 2) (Sterol carrier protein X)	NA	-1.09286	0.335256	0.632131	0.900285
1938	DNA replication licensing factor MCM2 (EC 3.6.4.12)	NA	1.08292	2.9533	0.632706	0.900285
1939	NADP-dependent malic enzyme (NADP-ME) (EC 1.1.1.40) (Malic enzyme 1)	ME1	-1.07292	0.342008	0.632873	0.900285
1940	High density lipoprotein binding protein (Vigilin), isoform CRA_a (Vigilin)	HDLBP hCG_33048	-1.08627	0.337472	0.633099	0.900285
1941	cDNA FLJ16173 fis, clone BRHIP2005010, highly similar to Long-chain-fatty-acid--CoA ligase 6	NA	-0.987412	0.37254	0.633186	0.900285
1942	FACT complex subunit SPT16 (Chromatin-specific transcription elongation factor 140 kDa subunit) (FACT 140 kDa subunit) (FACTp140) (Facilitates chromatin transcription complex subunit SPT16) (hSPT16)	SUPT16H FACT140 FACTP140	-0.517258	0.596153	0.633461	0.900285
1943	Isocitrate dehydrogenase [NAD] subunit, mitochondrial (Fragment)	IDH3G	0.666392	1.9472	0.634104	0.900514
1944	GATOR complex protein SEC13 (Protein SEC13 homolog)	SEC13	-1.56213	0.209688	0.634541	0.900514
1945	Nuclear autoantigenic sperm protein	NASP hCG_40880	0.770996	2.16192	0.635191	0.900514
1946	Caspase-6 (CASP-6) (EC 3.4.22.59) (Apoptotic protease Mch-2) [Cleaved into: Caspase-6 subunit p18; Caspase-6 subunit p11]	CASP6 MCH2	-0.9479	0.387554	0.635357	0.900514
1947	Splicing factor 45 (Fragment)	RBM17	1.19104	3.29051	0.636413	0.900514
1948	ATP-dependent DNA/RNA helicase DHX36 (EC 3.6.4.12) (EC 3.6.4.13) (DEAD/H box polypeptide 36) (DEAH-box protein 36) (G4-resolvase-1) (G4R1) (MLE-like protein 1) (RNA helicase associated with AU-rich element protein)	DHX36 DDX36 KIAA1488 MLEL1 RHAU	0.775612	2.17192	0.63653	0.900514
1949	Eukaryotic translation initiation factor 4 gamma 1	EIF4G1	1.05643	2.87609	0.636539	0.900514
1950	Platelet-activating factor acetylhydrolase IB subunit gamma (Fragment)	PAFAH1B3	0.465781	1.59326	0.636559	0.900514
1951	Extracellular superoxide dismutase [Cu-Zn] (EC-SOD) (EC 1.15.1.1)	SOD3	-0.617429	0.53933	0.637004	0.900514
1952	HNRPR protein (Fragment)	HNRPR	1.45922	4.3026	0.637672	0.900514
1953	Microfibrillar-associated protein 2 (MFAP-2) (Microfibril-associated glycoprotein 1) (MAGP) (MAGP-1)	MFAP2 MAGP1	0.258249	1.29466	0.637889	0.900514
1954	Transcriptional repressor CTCF	CTCF	0.643678	1.90347	0.638178	0.900514
1955	Nucleolar GTP-binding protein 1	NA	-1.67581	0.187156	0.638291	0.900514
1956	Pre-mRNA-splicing factor CWC22 homolog (Fragment)	CWC22	-0.793287	0.452355	0.639089	0.900514
1957	Regulator of nonsense transcripts 2 (Nonsense mRNA reducing factor 2) (Up-frameshift suppressor 2 homolog) (hUpf2)	UPF2 KIAA1408 RENT2	1.2816	3.60239	0.639276	0.900514
1958	Activating signal cointegrator 1 complex subunit 3 (EC 3.6.4.12) (ASC-1 complex subunit p200) (ASC1p200) (Helicase, ATP binding 1) (Trip4 complex subunit p200)	ASCC3 HELIC1	0.565843	1.76093	0.639367	0.900514
1959	Huntingtin variant (Fragment)	NA	-2.11671	0.120427	0.639431	0.900514
1960	Serine palmitoyltransferase subunit 1 isoform a variant (Fragment)	NA	-0.649751	0.522176	0.639495	0.900514
1961	Peptide YY (PYY) (PYY-I) (Peptide tyrosine tyrosine) [Cleaved into: Peptide YY(3-36) (PYY-II)]	PYY	-1.42386	0.240783	0.641757	0.90249
1962	Nuclear pore complex protein Nup98-Nup96 (EC 3.4.21.-) [Cleaved into: Nuclear pore complex protein Nup98 (98 kDa nucleoporin) (Nucleoporin Nup98) (Nup98); Nuclear pore complex protein Nup96 (96 kDa nucleoporin) (Nucleoporin Nup96) (Nup96)]	NUP98 ADAR2	0.705363	2.02458	0.64189	0.90249
1963	Cytoplasmic dynein 1 heavy chain 1 (Cytoplasmic dynein heavy chain 1) (Dynein heavy chain, cytosolic)	DYNC1H1 DHC1 DNCH1 DNCL DNECL DYHC KIAA0325	-0.786481	0.455445	0.64222	0.90249
1964	Protein LSM14 homolog A (Protein FAM61A) (Protein SCD6 homolog) (Putative alpha-synuclein-binding protein) (AlphaSNBP) (RNA-associated protein 55A) (hRAP55) (hRAP55A)	LSM14A C19orf13 FAM61A RAP55 RAP55A	1.01094	2.74817	0.642382	0.90249
1965	tRNA (adenine(58)-N(1))-methyltransferase non-catalytic subunit TRM6 (mRNA methyladenosine-N(1)-methyltransferase non-catalytic subunit TRM6) (tRNA(m1A58)-methyltransferase subunit TRM6) (tRNA(m1A58)MTase subunit TRM6)	TRMT6 KIAA1153 TRM6 CGI-09	0.854094	2.34925	0.642534	0.90249
1966	Clathrin heavy chain 1 (Clathrin heavy chain on chromosome 17) (CLH-17)	CLTC CLH17 CLTCL2 KIAA0034	-0.71129	0.49101	0.644053	0.903733
1967	T-complex protein 1 subunit eta (TCP-1-eta) (CCT-eta) (Fragment)	NA	1.08409	2.95674	0.644074	0.903733
1968	Ras-related GTP-binding protein A (Rag A) (RagA) (EC 3.6.5.-) (Adenovirus E3 14.7 kDa-interacting protein 1) (FIP-1)	RRAGA	-0.921725	0.397832	0.644476	0.903839
1969	Integrator complex subunit 5 (Int5)	INTS5 KIAA1698	-0.627065	0.534157	0.645725	0.904582
1970	Synaptosomal-associated protein 29 (SNAP-29) (Soluble 29 kDa NSF attachment protein) (Vesicle-membrane fusion protein SNAP-29)	SNAP29	-0.987411	0.37254	0.645837	0.904582
1971	Fibulin-1 (FIBL-1)	FBLN1 PP213	-0.394154	0.67425	0.646384	0.904582
1972	E3 ubiquitin-protein ligase RNF213	RNF213	-0.922307	0.397601	0.646618	0.904582
1973	Actin-related protein 2/3 complex subunit 3	NA	-0.605786	0.545645	0.646645	0.904582
1974	Histone deacetylase complex subunit SAP18 (Fragment)	SAP18	0.318108	1.37452	0.647487	0.904967
1975	Structural maintenance of chromosomes protein	NA	0.546145	1.72658	0.647899	0.904967
1976	Fibulin-1	NA	-0.430762	0.650014	0.647904	0.904967
1977	Thioredoxin-dependent peroxide reductase, mitochondrial (EC 1.11.1.24) (Antioxidant protein 1) (AOP-1) (HBC189) (Peroxiredoxin III) (Prx-III) (Peroxiredoxin-3) (Protein MER5 homolog) (Thioredoxin-dependent peroxiredoxin 3)	PRDX3 AOP1	1.58569	4.88268	0.648519	0.904975
1978	RNA 3'-terminal phosphate cyclase-like protein	RCL1 RNAC RPC2 RPCL1 RTC2 HSPC338	0.407832	1.50355	0.648565	0.904975
1979	Isocitrate dehydrogenase [NADP], mitochondrial (IDH) (EC 1.1.1.42) (ICD-M) (IDP) (NADP(+)-specific ICDH) (Oxalosuccinate decarboxylase)	IDH2	-0.804415	0.44735	0.648914	0.905004
1980	Cytochrome b-c1 complex subunit 1, mitochondrial (Complex III subunit 1) (Core protein I) (Ubiquinol-cytochrome-c reductase complex core protein 1)	UQCRC1	0.902536	2.46585	0.650783	0.906449
1981	Epithelial protein lost in neoplasm beta variant (Fragment)	NA	0.985406	2.6789	0.651126	0.906449
1982	Cytochrome c oxidase subunit 5A, mitochondrial (Cytochrome c oxidase polypeptide Va)	COX5A	-0.990372	0.371439	0.651258	0.906449
1983	Myosin-14 (Myosin heavy chain 14) (Myosin heavy chain, non-muscle IIc) (Non-muscle myosin heavy chain IIc) (NMHC II-C)	MYH14 KIAA2034 FP17425	-1.24355	0.288358	0.651573	0.906449
1984	Protein FAM83D (Spindle protein CHICA)	FAM83D C20orf129	0.396817	1.48708	0.651592	0.906449
1985	Sulfatase modifying factor 2 isoform 3	SUMF2	0.527978	1.6955	0.65247	0.906476
1986	ATP-dependent RNA helicase SUPV3L1, mitochondrial (EC 3.6.4.13) (Suppressor of var1 3-like protein 1) (SUV3-like protein 1)	SUPV3L1 SUV3	0.97999	2.66443	0.653032	0.906476
1987	cDNA FLJ90414 fis, clone NT2RP3000125, similar to RETINOBLASTOMA BINDING PROTEIN 2 (Fragment)	NA	-0.803631	0.4477	0.653235	0.906476
1988	Nucleoside diphosphate-linked moiety X motif 19 (Nudix motif 19) (EC 3.6.1.-)	NUDT19	-0.887223	0.411798	0.653479	0.906476
1989	Dolichyl-diphosphooligosaccharide--protein glycotransferase (EC 2.4.99.18)	hCG_2032701	0.334176	1.39679	0.653802	0.906476
1990	5'-AMP-activated protein kinase catalytic subunit alpha-1 (AMPK subunit alpha-1) (EC 2.7.11.1) (Acetyl-CoA carboxylase kinase) (ACACA kinase) (EC 2.7.11.27) (Hydroxymethylglutaryl-CoA reductase kinase) (HMGCR kinase) (EC 2.7.11.31) (Tau-protein kinase PRKAA1) (EC 2.7.11.26)	PRKAA1 AMPK1	-1.16823	0.310918	0.653908	0.906476
1991	Ribonuclease P protein subunit p30 (RNaseP protein p30) (EC 3.1.26.5) (RNase P subunit 2)	RPP30 RNASEP2	-1.23812	0.289928	0.653911	0.906476
1992	Neuroblast differentiation-associated protein AHNAK (Desmoyokin)	AHNAK PM227	-0.780238	0.458297	0.654604	0.906981
1993	Fatty acid-binding protein, intestinal (Fatty acid-binding protein 2) (Intestinal-type fatty acid-binding protein) (I-FABP)	FABP2 FABPI	-0.889613	0.410815	0.655939	0.908105
1994	Phosphoglycerate mutase 1 (EC 5.4.2.11) (EC 5.4.2.4) (BPG-dependent PGAM 1) (Phosphoglycerate mutase isozyme B) (PGAM-B)	PGAM1 PGAMA CDABP0006	0.773605	2.16757	0.656531	0.908105
1995	Cyclin-dependent kinase 4 (Fragment)	CDK4	-1.03626	0.354778	0.656975	0.908105
1996	Protein S100-A16 (Aging-associated gene 13 protein) (Protein S100-F) (S100 calcium-binding protein A16)	S100A16 S100F AAG13	1.17897	3.25102	0.65723	0.908105
1997	Ubiquitin carboxyl-terminal hydrolase 5 (EC 3.4.19.12) (Deubiquitinating enzyme 5) (Isopeptidase T) (Ubiquitin thioesterase 5) (Ubiquitin-specific-processing protease 5)	USP5 ISOT	1.31127	3.71087	0.657436	0.908105
1998	Ubiquitin-like modifier-activating enzyme ATG7 (Autophagy-related protein 7)	NA	0.539245	1.71471	0.657638	0.908105
[truncated: 762 more rows]
