# Supplementary material for: SAMHD1 as a prognostic and predictive biomarker in stage II colorectal cancer: A multicenter cohort study
Source: Front Oncol. 2022 Aug 1;12:939982. doi: 10.3389/fonc.2022.939982 (PMC9376296; doi:10.3389/fonc.2022.939982)
Supplement: Supplementary file 7 [file Table_5.xlsx]

## Sheet: Table S5
Table S5. The list of differentially expressed proteins
	Protein names	Gene names
1	26S proteasome regulatory subunit 6A	PSMC3
2	Aconitate hydratase, mitochondrial (Aconitase) (EC 4.2.1.-)	NA
3	Agrin	AGRN
4	Argininosuccinate lyase isoform 2 (Fragment)	ASL
5	cDNA FLJ61727, highly similar to Laminin alpha-4 chain (Fragment)	NA
6	cDNA, FLJ93141, highly similar to Homo sapiens coagulation factor XIII, A1 polypeptide (F13A1), mRNA	NA
7	Coiled-coil domain-containing protein 58	CCDC58
8	Cytochrome c oxidase assembly factor 4 homolog, mitochondrial (Coiled-coil-helix-coiled-coil-helix domain-containing protein 8) (E2-induced gene 2 protein)	COA4 CHCHD8 E2IG2
9	Cytoplasmic aconitate hydratase (Aconitase) (EC 4.2.1.3) (Citrate hydro-lyase) (Ferritin repressor protein) (Iron regulatory protein 1) (IRP1) (Iron-responsive element-binding protein 1) (IRE-BP 1)	ACO1 IREB1
10	DBIRD complex subunit ZNF326 (Zinc finger protein 326) (Zinc finger protein interacting with mRNPs and DBC1)	ZNF326 ZIRD
11	Deoxynucleoside triphosphate triphosphohydrolase SAMHD1 (dNTPase) (EC 3.1.5.-) (Dendritic cell-derived IFNG-induced protein) (DCIP) (Monocyte protein 5) (MOP-5) (SAM domain and HD domain-containing protein 1) (hSAMHD1)	SAMHD1 MOP5
12	EH domain-containing protein 2 (PAST homolog 2)	EHD2 PAST2
13	Ena/VASP-like protein (Ena/vasodilator-stimulated phosphoprotein-like)	NA
14	Folate gamma-glutamyl hydrolase (EC 3.4.19.9)	NA
15	Galectin-3-binding protein (Lectin galactoside-binding soluble 3-binding protein)	NA
16	GDP-fucose protein O-fucosyltransferase 1 (EC 2.4.1.221) (Peptide-O-fucosyltransferase 1) (O-FucT-1)	POFUT1 FUT12 KIAA0180
17	Glutathione S-transferase LANCL1 (Fragment)	LANCL1
18	Metavinculin (Vinculin)	VCL hCG_2024635
19	Methyl-CpG-binding domain protein 2 (Demethylase) (DMTase) (Methyl-CpG-binding protein MBD2)	MBD2
20	MICOS complex subunit (Fragment)	APOO
21	Mitochondrial ribonuclease P protein 1 (EC 2.1.1.218) (EC 2.1.1.221) (RNA (guanine-9-)-methyltransferase domain-containing protein 1) (mRNA methyladenosine-N(1)-methyltransferase) (tRNA (adenine(9)-N(1))-methyltransferase) (tRNA (guanine(9)-N(1))-methyltransferase) (tRNA methyltransferase 10 homolog C) (Fragment)	TRMT10C
22	N-alpha-acetyltransferase 10 (EC 2.3.1.255) (N-terminal acetyltransferase complex ARD1 subunit homolog A) (hARD1) (NatA catalytic subunit Naa10)	NAA10 ARD1 ARD1A TE2
23	RNA-binding protein Musashi homolog 2 (cDNA FLJ56904, highly similar to RNA-binding protein Musashi homolog 2)	MSI2
24	Thymidylate kinase (EC 2.7.4.9) (dTMP kinase)	DTYMK CDC8 TMPK TYMK
25	TNS1 protein	TNS1
26	Ubiquinol-cytochrome-c reductase complex assembly factor 3 (Assembly factor CBP4 homolog)	UQCC3 C11orf83 UNQ655/PRO1286
27	Vacuolar protein sorting-associated protein 26C	VPS26C
28	Vesicle-fusing ATPase (EC 3.6.4.6)	NA
